# Supplementary material for: A Single Protein S-acyl Transferase Acts through Diverse Substrates to Determine Cryptococcal Morphology, Stress Tolerance, and Pathogenic Outcome
Source: PLoS Pathog. 2015 May 13;11(5):e1004908. doi: 10.1371/journal.ppat.1004908 (PMC4430228; doi:10.1371/journal.ppat.1004908)
Supplement: S1 File — (XLSX) [file ppat.1004908.s008.xlsx]

## Sheet: Pooled Run 1&2
Accession	Description	ΣCoverage	pfa1: Area	pfa2: Area	WT1: Area	WT2: Area	WT1/pfa1	WT2/pfa2	Σ# Proteins	Σ# Unique Peptides	Σ# Peptides	Σ# PSMs	Molecular Function	Cellular Component	Biological Process	Pfam IDs	Gene IDs	GO Terms	Score A18	Score B18	Score C18	Score D18	Coverage A18	Coverage B18	Coverage C18	Coverage D18	# Peptides A18	# Peptides B18	# Peptides C18	# Peptides D18	# PSM A18	# PSM B18	# PSM C18	# PSM D18	# AAs	MW [kDa]	calc. pI
J9VXM5	Chitin synthase OS=Cryptococcus neoformans var. grubii serotype A (strain H99 / ATCC 208821 / CBS 10515 / FGSC 9487) GN=CNAG_05581 PE=4 SV=1 - [J9VXM5_CRYNH]	37.72	0	5.32331e+06	4.2839e+08	1.10986e+08	#DIV/0!	20.8491	1	33	36	92	catalytic activity	membrane	metabolic process	Pf03142		[GO:0008152]; GO:0008150 [GO:0016020]; GO:0005575 [GO:0016021]; GO:0031224; GO:0044425; GO:0005575; GO:0016020 [GO:0016758]; GO:0016757; GO:0016740; GO:0003824; GO:0003674		27.6406	1428.7	797.972		2.18	36.88	24.63		3	33	23		3	54	35	1421	158.084	7.98682
	Sequence	# PSMs	# Proteins	# Protein Groups	Protein Group Accessions	Modifications	#VALUE!	#VALUE!	MH+ [Da]	A5: Area	q-Value	PEP	A18	IonScore A18	Exp Value A18	B18	IonScore B18	Exp Value B18	IonScore C18	Exp Value C18	IonScore D18	Exp Value D18	# Missed Cleavages	B5: Area	C5: Area	D5: Area	C18	D18
	TNCHVSSYAR	5	1	1	J9VXM5	C3(Carbamidomethyl)	#VALUE!	#VALUE!	1194.53	0	0	2.036e-06				High	23.58	0.0124981	49.21	3.41857e-05	42.83	0.00014854	0	2.78481e+06	1.34784e+08	3.18548e+07	High	High
	VGNPLEVNDAKPGNR	5	1	1	J9VXM5		#VALUE!	#VALUE!	1579.82	0	0	1.51e-06				High	21.84	0.0582626	59.74	9.02441e-06	32.28	0.00520574	0	7.68447e+06	165429851	4.60348e+07	High	High
	AGLSQYAR	2	1	1	J9VXM5		#VALUE!	#VALUE!	865.452	0	0	6.957e-05							66.92	1.42265e-06	62.45	3.98197e-06	0	0	1.13964e+08	2.32617e+07	High	High
	YLSTLMLK	1	1	1	J9VXM5		#VALUE!	#VALUE!	968.549	0	0	0.00849							29.06	0.00627034			0	0	5.19206e+07	0	High
	NLLLLGEDR	1	2	2	J9VXM5;O13356		#VALUE!	#VALUE!	1042.59	0	0	0.0002411							26.67	0.0173299			0	0	9.04812e+07	0	High
	SAQAAPHDAVR	4	1	1	J9VXM5		#VALUE!	#VALUE!	1122.57	0	0	0.002127							18.39	0.126043	33.38	0.00390318	0	0	4.91177e+06	4.23069e+06	High	High
	MVFCPQAVCK	3	1	1	J9VXM5	C4(Carbamidomethyl); C9(Carbamidomethyl)	#VALUE!	#VALUE!	1239.57	0	0	0.0002254							20.79	0.0308462	24.36	0.0124589	0	0	5.54935e+07	1.19159e+07	High	High
	DSQYFDVVQR	2	1	1	J9VXM5		#VALUE!	#VALUE!	1256.59	0	0	0.0002098							41.9	0.000300229	40.53	0.000416004	0	0	1.03014e+08	2.73954e+07	High	High
	IAGEVKEEAHGGK	3	1	1	J9VXM5		#VALUE!	#VALUE!	1324.69	0	0	0.0001114							20.07	0.0782289	24.54	0.0270702	1	0	1.56217e+07	4.00019e+06	High	High
	DSQIVLMSFLQK	5	1	1	J9VXM5		#VALUE!	#VALUE!	1408.75	0	0	8.212e-07							86.43	1.86558e-08	65.32	2.40887e-06	0	0	1.12548e+08	3.18804e+07	High	High
	MGNFKGESYQER	3	1	1	J9VXM5		#VALUE!	#VALUE!	1445.65	0	0	6.966e-05							42.25	0.000151894	32.53	0.0014241	1	0	75999328	1.32669e+07	High	High
	KIAGEVKEEAHGGK	4	1	1	J9VXM5		#VALUE!	#VALUE!	1452.78	0	0	1.896e-05							33.67	0.00397321	36.45	0.00199289	2	0	7.60722e+06	2.02986e+06	High	High
	ETDDVDDSSGLNIFK	2	1	1	J9VXM5		#VALUE!	#VALUE!	1654.74	0	0	4.677e-07							41.57	0.000278651	57.96	5.67843e-06	0	0	151763601	3.37068e+07	High	High
	TTLDSLATTDYPNSHK	4	1	1	J9VXM5		#VALUE!	#VALUE!	1763.85	0	0	1.886e-11							103.71	3.17071e-10	22.26	0.0442748	0	0	9.0197e+07	2.65978e+07	High	High
	MTTLEYEFFNAVWR	1	1	1	J9VXM5		#VALUE!	#VALUE!	1806.85	0	0	1.351e-07							64.4	2.74124e-06			0	0	77431613	0	High
	VYAGFYAYDSETVEASK	4	1	1	J9VXM5		#VALUE!	#VALUE!	1899.87	0	0	2.378e-09							80.81	3.02896e-08	91.38	2.69279e-09	0	0	7.82624e+07	2.16488e+07	High	High
	EEAHGGKEGTFDSSHIVMK	1	1	1	J9VXM5		#VALUE!	#VALUE!	2058.95	0	0	0.000142							28.33	0.00734463			1	0	3.05452e+06	0	High
	MNACMVNDHEIMGLCGETK	3	1	1	J9VXM5	C4(Carbamidomethyl); C15(Carbamidomethyl)	#VALUE!	#VALUE!	2209.92	0	0	5.271e-09							46.11	2.44326e-05	44.15	3.83681e-05	0	0	7.69127e+07	1.65533e+07	High	High
	SRPHLQQNVSFQDTKPPSR	3	1	1	J9VXM5	N-Term(Acetyl)	#VALUE!	#VALUE!	2264.15	0	0	8.577e-06							36.9	0.00214382	24.2	0.0399199	0	0	9.79766e+07	0	High	High
	AFESVFGGVTCLPGCFSMYR	6	2	2	J9VXM5;O13356	C11(Carbamidomethyl); C15(Carbamidomethyl)	#VALUE!	#VALUE!	2285.02	0	0	4.781e-12							110.58	2.4937e-11	65.12	8.92068e-07	0	0	7.3378e+07	1.83035e+07	High	High
	AEPMLVSSSRPSTSYGMVGETR	3	1	1	J9VXM5		#VALUE!	#VALUE!	2342.11	0	0	2.022e-07							40.31	0.000623842	24.22	0.0259233	0	0	1.39812e+08	3.44113e+07	High	High
	VSAGQKEDEECCCLGNFAPGPK	2	1	1	J9VXM5	C11(Carbamidomethyl); C12(Carbamidomethyl); C13(Carbamidomethyl)	#VALUE!	#VALUE!	2453.05	0	0	2.425e-07							40.33	0.000129756			1	0	3.53595e+07	0	High
	ELVTPAEEVEAHSYVAIADGHKR	1	1	1	J9VXM5		#VALUE!	#VALUE!	2521.27	0	0	0.0001126							19.21	0.130745			1	0	1.20743e+07	0	High
	LPGGSANTGSLVINGYDYDFSTWR	2	1	1	J9VXM5		#VALUE!	#VALUE!	2590.22	0	0	1.153e-08							96.42	1.47082e-09			0	0	7.39293e+07	0	High
	SETWVTMIQVFEYYISHHNTK	3	1	1	J9VXM5		#VALUE!	#VALUE!	2613.25	0	0	4.271e-11							25.86	0.0177701	38.14	0.00103587	0	0	1.18861e+08	2.78718e+07	High	High
	YSIVSTSETFNSGLGTAESNHLFR	2	1	1	J9VXM5		#VALUE!	#VALUE!	2617.25	0	0	2.114e-08							58.21	1.31377e-05	14.78	0.276107	0	0	262202359	6.62682e+07	High	High
	GFWVPILANPDICEHYAENVVDTLHK	2	1	1	J9VXM5	C13(Carbamidomethyl)	#VALUE!	#VALUE!	3037.49	0	0	0.0001115							19.13	0.114238			0	0	2.10789e+07	0	High
	AAEIENWTDDIYRPAPGYLRPNATGTAR	4	1	1	J9VXM5		#VALUE!	#VALUE!	3118.53	0	0	2.987e-06							8.71	1.19782	11.07	0.699557	0	0	6.9167e+08	1.70318e+08	High	High
	SAVIDMNLLQWLDDTQVSYPEFFNTIK	2	1	1	J9VXM5		#VALUE!	#VALUE!	3187.56	0	0	1.209e-05							43.41	0.000380791			0	0	6.67003e+07	0	High
	EHAAEDQVDIQPSSTGNQPYNQYNNQRPGANLR	3	1	1	J9VXM5		#VALUE!	#VALUE!	3711.72	0	0	4.218e-08							74.38	1.75082e-07	44.52	0.000169528	0	0	3.31297e+08	9.63729e+07	High	High
	DITALIER	1	1	1	J9VXM5		#VALUE!	#VALUE!	930.525	0	0.001	0.01781							11.35	1.2055			0	0	1.50962e+08	0	High
	KNFLPTTSR	1	1	1	J9VXM5		#VALUE!	#VALUE!	1063.59	0	0.001	0.01795							27.77	0.012199			1	0	1.17156e+07	0	High
	VMFDER	1	1	1	J9VXM5		#VALUE!	#VALUE!	796.365	0	0.002	0.05818							9.92	0.213904			0	0	3.50756e+07	0	High
	WAEFER	1	1	1	J9VXM5		#VALUE!	#VALUE!	837.389	0	0.003	0.03573									32.9	0.00258995	0	0	0	9.37859e+06		High
	NFLPTTSR	1	1	1	J9VXM5		#VALUE!	#VALUE!	935.495	0	0.004	0.05443									12.03	0.51069	0	0	0	12564566		High
	VLLSQR	1	1	2	J9VXM5;J9VNT4		#VALUE!	#VALUE!	715.446	0	0.005	0.07424				High	11.53	0.840171					0	5500652	0	0
J9VVE7	Uncharacterized protein OS=Cryptococcus neoformans var. grubii serotype A (strain H99 / ATCC 208821 / CBS 10515 / FGSC 9487) GN=CNAG_02129 PE=4 SV=1 - [J9VVE7_CRYNH]	47.14	0	0	7.28107e+07	29187106	#DIV/0!	#DIV/0!	2	31	31	70									891.725	739.494			44.82	39.32			28	25			38	32	908	101.953	6.75635
	Sequence	# PSMs	# Proteins	# Protein Groups	Protein Group Accessions	Modifications	#VALUE!	#VALUE!	MH+ [Da]	A5: Area	q-Value	PEP	A18	IonScore A18	Exp Value A18	B18	IonScore B18	Exp Value B18	IonScore C18	Exp Value C18	IonScore D18	Exp Value D18	# Missed Cleavages	B5: Area	C5: Area	D5: Area	C18	D18
	DRIPEEHR	2	1	1	J9VVE7		#VALUE!	#VALUE!	1051.53	0	0	0.0004109							22.51	0.0387123	14.94	0.226042	1	0	9.79641e+06	3.85154e+06	High	High
	DAQLVDDKGK	2	1	1	J9VVE7		#VALUE!	#VALUE!	1088.56	0	0	3.752e-05							47.1	0.000208633	51.09	8.32499e-05	1	0	1.11404e+07	5.82904e+06	High	High
	MSVTSAVSGEK	2	1	1	J9VVE7		#VALUE!	#VALUE!	1095.54	0	0	0.0002249							51.19	4.25783e-05	46.49	0.000124535	0	0	1.06309e+07	4.1959e+06	High	High
	AEAAAPGVAAGTK	2	1	1	J9VVE7		#VALUE!	#VALUE!	1113.59	0	0	5.594e-05							45.56	0.00019319	37.58	0.00121335	0	0	1.56384e+07	7.23401e+06	High	High
	LSLSQIQADIR	2	1	1	J9VVE7		#VALUE!	#VALUE!	1243.7	0	0	2.734e-05							35.51	0.00300873	52.42	6.35804e-05	0	0	3.29228e+07	1.38559e+07	High	High
	LGPNETPDIQIK	2	1	1	J9VVE7		#VALUE!	#VALUE!	1324.71	0	0	5.459e-05							54.76	2.7404e-05	46.71	0.000165311	0	0	34063372	1.66482e+07	High	High
	NFVNDELPEER	2	1	1	J9VVE7		#VALUE!	#VALUE!	1361.63	0	0	5.188e-05							28.97	0.00716223	39.01	0.000709657	0	0	2.06757e+07	8.77897e+06	High	High
	SAGEAYNQAQEAK	2	1	1	J9VVE7		#VALUE!	#VALUE!	1366.62	0	0	3.233e-07							73.17	2.12057e-07	92.63	2.2649e-09	0	0	3.16716e+07	1.43553e+07	High	High
	LSDHGLADVVLAGK	3	1	1	J9VVE7		#VALUE!	#VALUE!	1394.76	0	0	0.0001761							45.06	0.000269784	15.55	0.239606	0	0	34323524	1.50845e+07	High	High
	VLITLFLTNSEAR	3	1	1	J9VVE7		#VALUE!	#VALUE!	1476.84	0	0	1.223e-05							55.65	1.53833e-05	22.09	0.0349179	0	0	2.65291e+07	1.50423e+07	High	High
	VLLEPGYILDEDSDR	1	1	1	J9VVE7		#VALUE!	#VALUE!	1733.86	0	0	6.61e-06							42.6	0.000513821			0	0	49538582	0	High
	DLLFNHEGNLTFKPK	2	1	1	J9VVE7		#VALUE!	#VALUE!	1772.93	0	0	1.313e-05							30.85	0.00883911	7.57	1.89858	0	0	2.30226e+07	9.70548e+06	High	High
	IITDRDSQLNPELTHDGGK	1	1	1	J9VVE7		#VALUE!	#VALUE!	2109.06	0	0	0.0001603							16.23	0.260864			1	0	1.09116e+07	0	High
	SHAQDVAGNRDPNASLSEQK	4	1	1	J9VVE7		#VALUE!	#VALUE!	2124.01	0	0	3.767e-08							26.32	0.0175009	44.46	0.000270363	1	0	16608276	7.03506e+06	High	High
	GTESAQTVANDPAVGDSTIQFR	3	1	1	J9VVE7		#VALUE!	#VALUE!	2264.08	0	0	4.485e-12							124.06	3.25895e-12	83.39	3.80258e-08	0	0	3.97797e+07	1.64204e+07	High	High
	NSDELFQNAVWSSYHGDVSK	3	1	1	J9VVE7		#VALUE!	#VALUE!	2283.03	0	0	2.003e-07							49.04	4.98953e-05	35.38	0.00115894	0	0	4.76753e+07	2.32025e+07	High	High
	DAANAQADQNLPDPNDEGNQEK	4	1	1	J9VVE7		#VALUE!	#VALUE!	2354.01	0	0	4.851e-07							37.08	0.00025465	43.85	5.35727e-05	0	0	2.55131e+07	1.08548e+07	High	High
	SHAQDVAGNRDPNASLSEQKEQVK	4	1	1	J9VVE7		#VALUE!	#VALUE!	2608.27	0	0	6.74e-08							20.86	0.0791639	26.96	0.0192311	2	0	3.31519e+07	1.39045e+07	High	High
	MPDNEQIGSVLEYAIGHSPVDLQK	3	1	1	J9VVE7		#VALUE!	#VALUE!	2640.3	0	0	3.52e-13							73.57	4.32948e-07	68.77	1.31412e-06	0	0	103613141	3.92447e+07	High	High
	AITAAVQNAMHTALGHLDEQLVEVR	5	1	1	J9VVE7		#VALUE!	#VALUE!	2687.39	0	0	4.022e-13							84.11	3.27987e-08	90.11	8.33616e-09	0	0	5.53588e+07	2.51141e+07	High	High
	AHQELLFDELQVWLTAFGEDPLNVR	2	1	1	J9VVE7		#VALUE!	#VALUE!	2940.49	0	0	3.139e-06							37.99	0.00153295	68.38	1.39403e-06	0	0	5.94602e+07	1.41286e+07	High	High
	SPAFNLIDPAHPAVTGQHHPAVQNADVESEK	5	1	1	J9VVE7		#VALUE!	#VALUE!	3276.6	0	0	2.544e-09							37.55	0.00149424	26.8	0.0180724	0	0	54988944	0	High	High
	LFGAIQAFR	1	1	1	J9VVE7		#VALUE!	#VALUE!	1022.58	0	0	0.0004304									17.85	0.0713657	0	0	0	6.6835e+06		High
	HDLLYK	1	1	1	J9VVE7		#VALUE!	#VALUE!	788.43	0	0.001	0.01882							26.94	0.0367178			0	0	7.59434e+06	0	High
	VLIEDFR	2	1	1	J9VVE7		#VALUE!	#VALUE!	891.494	0	0.001	0.008576							8.01	1.55753	22.45	0.0557476	0	0	20643900	9.55283e+06	High	High
	RDQFIYR	1	1	1	J9VVE7		#VALUE!	#VALUE!	997.521	0	0.001	0.02303							29.76	0.00554829			1	0	2.01807e+07	0	High
	TLLER	2	2	1	J9VVE7		#VALUE!	#VALUE!	631.378	0	0.002	0.0176							19.17	0.234251	27.49	0.034489	0	0	8.89935e+06	4.51561e+06	High	High
	DTLETLR	1	1	1	J9VVE7		#VALUE!	#VALUE!	847.451	0	0.003	0.0351									23.59	0.0522839	0	0	0	5.87563e+06		High
	AKQDGVIPVSNEQAK	1	1	1	J9VVE7		#VALUE!	#VALUE!	1583.84	0	0.005	0.09388							6.17	1.98068			1	0	26293542	0	High
	DIFATAATK	1	1	1	J9VVE7		#VALUE!	#VALUE!	937.499	0	0.006	0.1096							5.6	1.96927			0	0	1.52286e+07	0	High
	FFQDK	1	1	1	J9VVE7		#VALUE!	#VALUE!	684.335	0	0.006	0.09337									14.21	0.113794	0	0	0	2.68566e+06		High
J9VIT9	Vacuolar protein 8 OS=Cryptococcus neoformans var. grubii serotype A (strain H99 / ATCC 208821 / CBS 10515 / FGSC 9487) GN=CNAG_00354 PE=4 SV=1 - [J9VIT9_CRYNH]	65.29	1.04448e+07	1.39004e+07	4.33882e+08	8.39338e+07	41.5404	6.03825	1	24	24	67	protein binding	membrane		Pf00514; Pf01602; Pf04826; Pf05804		[GO:0005488]; GO:0003674 [GO:0005515]; GO:0005488; GO:0003674 [GO:0016021]; GO:0031224; GO:0044425; GO:0005575; GO:0016020	69.9119	183.369	1135.77	568.6	4.62	7.01	61.31	46.02	2	3	22	18	2	4	37	24	628	67.0636	5.18604
	Sequence	# PSMs	# Proteins	# Protein Groups	Protein Group Accessions	Modifications	#VALUE!	#VALUE!	MH+ [Da]	A5: Area	q-Value	PEP	A18	IonScore A18	Exp Value A18	B18	IonScore B18	Exp Value B18	IonScore C18	Exp Value C18	IonScore D18	Exp Value D18	# Missed Cleavages	B5: Area	C5: Area	D5: Area	C18	D18
	AASAALGNLAVNAENK	4	1	1	J9VIT9		#VALUE!	#VALUE!	1513.8	9.16465e+06	0	1.579e-07	High	15.88	0.210454	High	61.77	5.25566e-06	15.28	0.241634	68.66	1.08235e-06	0	9.72627e+06	342648579	5.89354e+07	High	High
	EAVADLLQYLENR	5	1	1	J9VIT9		#VALUE!	#VALUE!	1533.79	1.1725e+07	0	8.141e-07	High	72.35	6.72329e-07	High	61.62	8.16053e-06	65.7	3.18947e-06	75.19	3.58689e-07	0	1.55281e+07	533751069	8.29148e+07	High	High
	LVQSLVQLMDSQSLK	3	1	1	J9VIT9		#VALUE!	#VALUE!	1688.93	0	0	7.802e-07				High	68.34	1.50951e-06			68.93	1.31776e-06	0	16446758	0	4.67346e+07		High
	YQLEIVK	3	1	1	J9VIT9		#VALUE!	#VALUE!	892.514	0	0	0.002138							44.35	0.000202005	7.18	1.04327	0	0	1.0847e+08	2.17794e+07	High	High
	FGGLKPLLR	4	1	1	J9VIT9		#VALUE!	#VALUE!	1000.63	0	0	0.006482							35.58	0.00110678	29.81	0.00417888	0	0	5.41316e+07	1.08177e+07	High	High
	VQCQAALALR	3	1	1	J9VIT9	C3(Carbamidomethyl)	#VALUE!	#VALUE!	1129.62	0	0	0.001358							27.49	0.0212103	4.56	4.30433	0	0	81038740	1.17427e+07	High	High
	SAALAFAEITEK	2	1	1	J9VIT9		#VALUE!	#VALUE!	1250.66	0	0	0.0001812							24.05	0.0312872	59.92	7.94501e-06	0	0	3.59196e+08	5.76105e+07	High	High
	NKGAIVEAGAVEK	2	1	1	J9VIT9		#VALUE!	#VALUE!	1285.71	0	0	4.054e-06							55.53	2.82697e-05	44.76	0.000332524	1	0	1.43079e+07	2.61067e+06	High	High
	NAYEPLLLETER	2	1	1	J9VIT9		#VALUE!	#VALUE!	1447.74	0	0	0.0001426							58.84	1.51516e-05	5.91	2.89787	0	0	325973114	6.05521e+07	High	High
	LLVVSLGGLEPLIR	2	1	1	J9VIT9		#VALUE!	#VALUE!	1478.93	0	0	1.17e-05							15.04	0.0312586	38.22	0.000150304	0	0	282552932	7.73744e+07	High	High
	NATGALLNMTHSDENR	2	1	1	J9VIT9		#VALUE!	#VALUE!	1743.81	0	0	3.101e-10							123.81	2.3291e-12			0	0	2.32798e+08	0	High
	ILDLTEVGEEGDEFGER	2	1	1	J9VIT9		#VALUE!	#VALUE!	1907.89	0	0	5.399e-11							120.94	4.95308e-12	88.02	9.78119e-09	0	0	2.48589e+08	4.32247e+07	High	High
	RILDLTEVGEEGDEFGER	3	1	1	J9VIT9		#VALUE!	#VALUE!	2063.99	0	0	1.25e-07							32.75	0.0041409	30.68	0.00658401	1	0	1.14879e+08	14153223	High	High
	DTLDPVLYLLSSHDPEVQR	5	1	1	J9VIT9		#VALUE!	#VALUE!	2197.11	0	0	5.465e-09							64.91	3.4222e-06			0	0	374604480	0	High
	EVGRDTLDPVLYLLSSHDPEVQR	6	1	1	J9VIT9		#VALUE!	#VALUE!	2638.35	0	0	6.303e-05							47.95	0.000179563	45.34	0.000324581	1	0	3.03417e+08	6.31887e+07	High	High
	AAEDYAPFNAVWNKPDGGLHAYLVR	1	1	1	J9VIT9		#VALUE!	#VALUE!	2774.37	0	0	3.695e-09							46.42	0.000229174			0	0	164472758	0	High
	STTNFFAGSPLAALTTLSFSENVDLQR	4	1	1	J9VIT9		#VALUE!	#VALUE!	2887.45	0	0	3.122e-10							110.59	8.24958e-11	39.04	0.00117878	0	0	3.61124e+08	6.43244e+07	High	High
	NVPVNSHGQAPGQGQTSQVGSMGSEHAALR	4	1	1	J9VIT9		#VALUE!	#VALUE!	3001.43	0	0	5.949e-09							41.03	0.000690253	20.9	0.0699034	0	0	3.5964e+08	7.21374e+07	High	High
	QMLSPNVEVQCNAVGCITNLATHDENK	3	1	1	J9VIT9	C11(Carbamidomethyl); C16(Carbamidomethyl)	#VALUE!	#VALUE!	3042.41	0	0	1.238e-08							63	2.78159e-06	46.25	0.000130426	0	0	1.10937e+08	20628964	High	High
	RDPNDPSAGSSEDEFEDGLTDQEGEGEIVSLAR	2	1	1	J9VIT9		#VALUE!	#VALUE!	3521.54	0	0	1.682e-14							109.3	2.3498e-11	43.56	8.8111e-05	1	0	391853762	91512375	High	High
	QMLSPNVEVQCNAVGCITNLATHDENKTQIAK	2	1	1	J9VIT9	C11(Carbamidomethyl); C16(Carbamidomethyl)	#VALUE!	#VALUE!	3583.73	0	0	7.318e-07							27.93	0.0120798			1	0	310069602	0	High
	FLSSADITFQHIAVWTIVQLLEAEDEQLTNNIR	1	1	1	J9VIT9		#VALUE!	#VALUE!	3814.97	0	0	1.842e-09							54.04	3.53039e-05			0	0	2.67063e+08	0	High
	NVSIHPANESPIIESGFLQPLIELLSFDENEEVQCHAISTLR	1	1	1	J9VIT9	C35(Carbamidomethyl)	#VALUE!	#VALUE!	4746.37	0	0	2.996e-08							69.68	8.12731e-07			0	0	376041002	0	High
	SSPILISSIR	1	1	1	J9VIT9		#VALUE!	#VALUE!	1072.64	0	0	0.004442									4.96	2.63302	0	0	0	3.17262e+07		High
J9VZA0	Uncharacterized protein OS=Cryptococcus neoformans var. grubii serotype A (strain H99 / ATCC 208821 / CBS 10515 / FGSC 9487) GN=CNAG_01761 PE=4 SV=1 - [J9VZA0_CRYNH]	31.31	0	1.45099e+07	2.35288e+08	9.93993e+07	#DIV/0!	6.85043	1	8	8	33		membrane				[GO:0016021]; GO:0031224; GO:0044425; GO:0005575; GO:0016020		68.64	353.347	263.031		19.7	31.31	31.31		3	8	7		5	15	13	198	22.4355	8.30908
	Sequence	# PSMs	# Proteins	# Protein Groups	Protein Group Accessions	Modifications	#VALUE!	#VALUE!	MH+ [Da]	A5: Area	q-Value	PEP	A18	IonScore A18	Exp Value A18	B18	IonScore B18	Exp Value B18	IonScore C18	Exp Value C18	IonScore D18	Exp Value D18	# Missed Cleavages	B5: Area	C5: Area	D5: Area	C18	D18
	YRENYPTGK	8	1	1	J9VZA0		#VALUE!	#VALUE!	1127.55	0	0	0.01164				High	26.37	0.0115337	35.54	0.00138231	34.32	0.00179367	1	3.11009e+06	8.5462e+07	3.29052e+07	High	High
	SPPADPEATAPHR	7	1	1	J9VZA0		#VALUE!	#VALUE!	1345.65	0	0	1.684e-06				High	30.58	0.00647488	42.95	0.000370103	36.5	0.00163427	0	1.45622e+07	232885880	94682840	High	High
	SSVYELAEQGEPIAEKH	6	1	1	J9VZA0		#VALUE!	#VALUE!	1886.91	0	0	1.351e-08				High	20.36	0.0750166	67.04	1.61123e-06	62.83	4.24774e-06	1	2.58575e+07	3.55568e+08	1.59081e+08	High	High
	SPPADPEATAPHRR	4	1	1	J9VZA0		#VALUE!	#VALUE!	1501.75	0	0	4.962e-05							10.49	0.772709	18.45	0.12217	1	0	2.6329e+07	9.93664e+06	High	High
	FPANWQPYVGECSR	2	1	1	J9VZA0	C12(Carbamidomethyl)	#VALUE!	#VALUE!	1710.77	0	0	2.759e-07							50.39	3.06228e-05	44.34	0.000136208	0	0	0	4.4434e+07	High	High
	SSVYELAEQGEPIAEK	1	1	1	J9VZA0		#VALUE!	#VALUE!	1749.85	0	0	0.0001005							48.73	0.00012459			0	0	1.00255e+07	0	High
	RSSVYELAEQGEPIAEKH	3	1	1	J9VZA0		#VALUE!	#VALUE!	2043.01	0	0	7.465e-10							50.28	8.85996e-05	60.25	8.63816e-06	2	0	3.66325e+07	1.87476e+07	High	High
	HTWDLSR	2	1	1	J9VZA0		#VALUE!	#VALUE!	914.448	0	0.001	0.0168							27.58	0.0088164	17.39	0.0921067	0	0	117409722	43472347	High	High
J9VPH0	Stomatin family protein OS=Cryptococcus neoformans var. grubii serotype A (strain H99 / ATCC 208821 / CBS 10515 / FGSC 9487) GN=CNAG_05229 PE=4 SV=2 - [J9VPH0_CRYNH]	50.13	0	1.05642e+07	1.06311e+08	6.27918e+07	#DIV/0!	5.94383	1	14	14	32		membrane				[GO:0016020]; GO:0005575		61.05	430.768	422.059		4.49	37.73	42.48		1	11	11		1	15	16	379	40.4783	5.85889
	Sequence	# PSMs	# Proteins	# Protein Groups	Protein Group Accessions	Modifications	#VALUE!	#VALUE!	MH+ [Da]	A5: Area	q-Value	PEP	A18	IonScore A18	Exp Value A18	B18	IonScore B18	Exp Value B18	IonScore C18	Exp Value C18	IonScore D18	Exp Value D18	# Missed Cleavages	B5: Area	C5: Area	D5: Area	C18	D18
	EGLAHEVAEIIEATAEK	4	1	1	J9VPH0		#VALUE!	#VALUE!	1809.92	0	0	1.109e-09				High	61.05	6.83155e-06	78.5	1.26422e-07	95.12	2.6762e-09	0	1.05642e+07	1.00394e+08	59042404	High	High
	FGQFYK	1	1	1	J9VPH0		#VALUE!	#VALUE!	789.392	0	0	0.004167							35.58	0.00185385			0	0	3.49906e+07	0	High
	IQLTSVPR	2	1	1	J9VPH0		#VALUE!	#VALUE!	913.546	0	0	0.005212							15.73	0.148352	29.61	0.00607146	0	0	62745157	35892435	High	High
	AAFGINDVR	2	1	1	J9VPH0		#VALUE!	#VALUE!	962.505	0	0	5.201e-05							43.3	0.000519186	54.03	4.38857e-05	0	0	5.82052e+07	3.34163e+07	High	High
	VLQSVISDR	2	1	1	J9VPH0		#VALUE!	#VALUE!	1016.57	0	0	5.893e-05							41	0.00110014	42.07	0.000859904	0	0	70951425	43900274	High	High
	WGVAIESILLK	3	1	1	J9VPH0		#VALUE!	#VALUE!	1228.73	0	0	8.539e-06							58.97	6.9087e-06	52.35	3.17246e-05	0	0	1.13465e+08	67975139	High	High
	QAADILASPAAMQIR	1	1	1	J9VPH0		#VALUE!	#VALUE!	1555.83	0	0	1.427e-05							49.7	9.96513e-05			0	0	5.95891e+07	0	High
	GHNEPLPMAEETNELDR	3	1	1	J9VPH0		#VALUE!	#VALUE!	1951.88	0	0	1.843e-07							56.15	9.09979e-06	35.76	0.000982204	0	0	1.05076e+08	5.53598e+07	High	High
	DINFSVELQQSLSSAATQK	5	1	1	J9VPH0		#VALUE!	#VALUE!	2066.04	0	0	1.293e-10							96.31	2.58442e-09	81.17	8.40219e-08	0	0	3.48701e+07	1.80896e+07	High	High
	SAPAPDHNKPSMDGTTINFNNSAK	4	1	1	J9VPH0	N-Term(Acetyl)	#VALUE!	#VALUE!	2556.18	0	0	3.26e-09							48.15	6.96645e-05	46.91	9.67595e-05	0	0	8.77281e+07	6.1358e+07	High	High
	GHNEPLPMAEETNELDRYVTDDLPR	1	1	1	J9VPH0		#VALUE!	#VALUE!	2911.35	0	0	9.902e-05							11.79	0.394019			1	0	84109409	0	High
	SVDPGLVK	1	1	1	J9VPH0		#VALUE!	#VALUE!	814.467	0	0	0.002415									33.24	0.00286916	0	0	0	3.03051e+07		High
	ADAGPSTATNAGLISSMANV	2	1	1	J9VPH0		#VALUE!	#VALUE!	1847.88	0	0	0.001586									22.42	0.0449645	0	0	0	3.11979e+07		High
	MAAKPQVPDAIMAVQPLRK	1	1	1	J9VPH0		#VALUE!	#VALUE!	2064.15	0	0	0.003501									9.73	0.579958	1	0	0	2.76186e+07		High
J9VVX8	Uncharacterized protein OS=Cryptococcus neoformans var. grubii serotype A (strain H99 / ATCC 208821 / CBS 10515 / FGSC 9487) GN=CNAG_06389 PE=4 SV=2 - [J9VVX8_CRYNH]	52.46	0	868345	1.16173e+08	7.61354e+06	#DIV/0!	8.76787	1	12	12	24								62.76	559.682	150		3.19	52.46	20		1	12	5		1	16	7	345	36.1778	9.81787
	Sequence	# PSMs	# Proteins	# Protein Groups	Protein Group Accessions	Modifications	#VALUE!	#VALUE!	MH+ [Da]	A5: Area	q-Value	PEP	A18	IonScore A18	Exp Value A18	B18	IonScore B18	Exp Value B18	IonScore C18	Exp Value C18	IonScore D18	Exp Value D18	# Missed Cleavages	B5: Area	C5: Area	D5: Area	C18	D18
	AGEEGEEVETK	3	1	1	J9VVX8		#VALUE!	#VALUE!	1177.52	0	0	4.204e-07				High	62.76	1.45657e-06	73.81	1.14375e-07	61.92	1.76739e-06	0	868345	7.82578e+07	5.07515e+06	High	High
	KTVYLTDLR	1	1	1	J9VVX8		#VALUE!	#VALUE!	1108.64	0	0	0.005222							21.15	0.0349149			1	0	0	0	High
	VQFSPLPTPSR	1	1	1	J9VVX8		#VALUE!	#VALUE!	1228.67	0	0	0.001945							32.39	0.00553696			0	0	6.08545e+07	0	High
	RAGEEGEEVETK	4	1	1	J9VVX8		#VALUE!	#VALUE!	1333.62	0	0	8.413e-05							53.8	2.31363e-05	30.3	0.00522622	1	0	5.1067e+07	2.60761e+06	High	High
	STSYTDADVFDTK	2	1	1	J9VVX8		#VALUE!	#VALUE!	1449.64	0	0	4.81e-05							62.22	1.94932e-06			0	0	1.27925e+07	0	High
	SASSSSAGSALGVQNGPPR	1	1	1	J9VVX8		#VALUE!	#VALUE!	1729.85	0	0	2.904e-10							98.2	1.24112e-09			0	0	1.5503e+07	0	High
	YPSPHPPPTIPTPAASVK	2	1	1	J9VVX8		#VALUE!	#VALUE!	1856.99	0	0	2.025e-05							26.14	0.0268759			0	0	81994371	0	High
	NVSSPVQGENGALTGGAGDVR	1	1	1	J9VVX8		#VALUE!	#VALUE!	1984.97	0	0	1.43e-07							42.76	0.000466104			0	0	0	0	High
	GTVSSFGHPASMGSPGQPSGR	3	1	1	J9VVX8		#VALUE!	#VALUE!	2000.93	0	0	1.328e-08							63.19	2.1588e-06	46.98	9.02012e-05	0	0	1.73436e+08	1.12696e+07	High	High
	VGPANSGWVSNPVPTTTQTPR	1	1	1	J9VVX8		#VALUE!	#VALUE!	2166.09	0	0	5.189e-10							88.93	1.52886e-08			0	0	77698175	0	High
	NTQPPSAGSGHVPMSAPSTPVNCSPR	3	1	1	J9VVX8	C23(Carbamidomethyl)	#VALUE!	#VALUE!	2633.22	0	0	9.993e-09							59.62	5.0752e-06	36.9	0.000928991	0	0	9.30899e+07	6.49583e+06	High	High
	QAPSPAAQTR	2	1	1	J9VVX8		#VALUE!	#VALUE!	1026.53	0	0.002	0.05107							14.02	0.225878	14.27	0.213243	0	0	3.31086e+07	2.2488e+06	High	High
J9W0B7	Uncharacterized protein OS=Cryptococcus neoformans var. grubii serotype A (strain H99 / ATCC 208821 / CBS 10515 / FGSC 9487) GN=CNAG_04752 PE=4 SV=1 - [J9W0B7_CRYNH]	31.9	0	0	1.83697e+08	4.35418e+07	#DIV/0!	#DIV/0!	1	6	6	18		membrane				[GO:0016021]; GO:0031224; GO:0044425; GO:0005575; GO:0016020			239.489	280.553			31.9	31.9			6	6			8	10	348	37.4232	4.95752
	Sequence	# PSMs	# Proteins	# Protein Groups	Protein Group Accessions	Modifications	#VALUE!	#VALUE!	MH+ [Da]	A5: Area	q-Value	PEP	A18	IonScore A18	Exp Value A18	B18	IonScore B18	Exp Value B18	IonScore C18	Exp Value C18	IonScore D18	Exp Value D18	# Missed Cleavages	B5: Area	C5: Area	D5: Area	C18	D18
	VYSASQVSDHK	3	1	1	J9W0B7		#VALUE!	#VALUE!	1220.59	0	0	1.287e-05							61.58	6.84599e-06	31.58	0.00695024	0	0	6.34075e+07	3.68166e+06	High	High
	HDTAVTDCEYK	2	1	1	J9W0B7	C8(Carbamidomethyl)	#VALUE!	#VALUE!	1338.56	0	0	3.099e-06							64.21	6.82767e-07	68.17	2.59089e-07	0	0	4.11005e+07	1.07352e+07	High	High
	RPEEMQNHPDVHY	3	1	1	J9W0B7		#VALUE!	#VALUE!	1651.73	0	0	4.928e-05							26.86	0.00412126	29.06	0.0024833	0	0	9.2255e+07	20168212	High	High
	RPEEMQNHPDVHY	2	1	1	J9W0B7	M5(Oxidation)	#VALUE!	#VALUE!	1667.72	0	0	0.003484							4.59	0.538681	10.23	0.147005	0	0	7.63998e+06	2.65302e+06	High	High
	LYHSVYSENPEAFTMSILR	2	1	1	J9W0B7		#VALUE!	#VALUE!	2257.1	0	0	0.0011							11.15	0.629236	9.97	0.825684	0	0	189699331	47063670	High	High
	TRQEEGTPMANQYSGDQGLGYSGVGTGLR	2	1	1	J9W0B7		#VALUE!	#VALUE!	3029.4	0	0	4.30161e-16							96.85	1.25988e-09	77.93	9.90547e-08	1	0	184211844	4.47212e+07	High	High
	YNPGSVYNAMPGPDADAWDARPSMDSVR	4	1	1	J9W0B7		#VALUE!	#VALUE!	3039.34	0	0	8.318e-08							59.93	2.0325e-06	66.44	4.65322e-07	0	0	177180514	3.88404e+07	High	High
J9W1Q1	Protein disulfide-isomerase OS=Cryptococcus neoformans var. grubii serotype A (strain H99 / ATCC 208821 / CBS 10515 / FGSC 9487) GN=CNAG_05477 PE=4 SV=2 - [J9W1Q1_CRYNH]	26.27	0	0	4.12592e+07	9.04753e+06	#DIV/0!	#DIV/0!	1	11	11	18	catalytic activity		metabolic process; cellular homeostasis; regulation of biological process			[GO:0006662]; GO:0018904; GO:0044281; GO:0071704; GO:0044710; GO:0008152; GO:0044699; GO:0008150 [GO:0015035]; GO:0015036; GO:0016667; GO:0016491; GO:0003824; GO:0003674 [GO:0016853]; GO:0003824; GO:0003674 [GO:0045454]; GO:0019725; GO:0050794; GO:0042592; GO:0044763; GO:0009987; GO:0050789; GO:0065008; GO:0044699; GO:0008150; GO:0065007 [GO:0055114]; GO:0044710; GO:0008152; GO:0044699; GO:0008150			212.327	36.61			25.04	9.63			10	4			13	5	571	64.0257	6.59521
	Sequence	# PSMs	# Proteins	# Protein Groups	Protein Group Accessions	Modifications	#VALUE!	#VALUE!	MH+ [Da]	A5: Area	q-Value	PEP	A18	IonScore A18	Exp Value A18	B18	IonScore B18	Exp Value B18	IonScore C18	Exp Value C18	IonScore D18	Exp Value D18	# Missed Cleavages	B5: Area	C5: Area	D5: Area	C18	D18
	ELTEDNFK	1	1	1	J9W1Q1		#VALUE!	#VALUE!	995.468	0	0	0.003568							33.45	0.00268854			0	0	1.07826e+07	0	High
	AEKPASLTSIK	2	1	1	J9W1Q1		#VALUE!	#VALUE!	1144.66	0	0	0.000422							15.15	0.313129	10.05	1.01327	0	0	5.13534e+06	5.93307e+06	High	High
	LDASNFQSLMR	1	1	1	J9W1Q1		#VALUE!	#VALUE!	1281.63	0	0	0.007257							10.22	0.61314			0	0	3.52375e+07	0	High
	EALLIGPANLEGK	1	1	1	J9W1Q1		#VALUE!	#VALUE!	1324.75	0	0	0.0009135							44.54	0.000205663			0	0	3.00342e+07	0	High
	RIESTLEWGSR	2	1	1	J9W1Q1		#VALUE!	#VALUE!	1333.69	0	0	0.001489							41.98	0.000817692			1	0	2.04504e+07	0	High
	LLSHGTFAEYSGAR	2	1	1	J9W1Q1		#VALUE!	#VALUE!	1508.75	0	0	0.003238							18.45	0.124314	20.94	0.0680545	0	0	35168970	9.1945e+06	High	High
	SLEPLLGTVPAYTSTDIALYQR	2	1	1	J9W1Q1		#VALUE!	#VALUE!	2408.27	0	0	8.608e-10							83.97	4.18906e-08			0	0	37301806	0	High
	DLPGVVVIDTPLEEYYDTTIEGTK	1	1	1	J9W1Q1		#VALUE!	#VALUE!	2667.33	0	0	5.96e-07							48.2	0.000149843			0	0	2.77332e+07	0	High
	IEFEGSSIFSVLEGFYQHFLRPK	3	1	1	J9W1Q1		#VALUE!	#VALUE!	2730.39	0	0	1.637e-14							50.91	8.79893e-05	30.17	0.0104335	0	0	5.12382e+07	1.2015e+07	High	High
	FVNLHR	1	1	1	J9W1Q1		#VALUE!	#VALUE!	785.441	0	0.001	0.02501							20.8	0.0428358			0	0	0	0	High
	LKEFSQR	2	1	1	J9W1Q1		#VALUE!	#VALUE!	907.5	0	0.002	0.0263									10.29	0.682846	1	0	0	1.43878e+06		High
J9VW34	Benzodiazapine receptor OS=Cryptococcus neoformans var. grubii serotype A (strain H99 / ATCC 208821 / CBS 10515 / FGSC 9487) GN=CNAG_06453 PE=4 SV=1 - [J9VW34_CRYNH]	53.93	0	0	1.96298e+08	4.60857e+07	#DIV/0!	#DIV/0!	1	5	5	16		membrane		Pf03073		[GO:0016021]; GO:0031224; GO:0044425; GO:0005575; GO:0016020			343.945	220.82			53.93	39.89			5	4			10	6	178	19.3879	8.45557
	Sequence	# PSMs	# Proteins	# Protein Groups	Protein Group Accessions	Modifications	#VALUE!	#VALUE!	MH+ [Da]	A5: Area	q-Value	PEP	A18	IonScore A18	Exp Value A18	B18	IonScore B18	Exp Value B18	IonScore C18	Exp Value C18	IonScore D18	Exp Value D18	# Missed Cleavages	B5: Area	C5: Area	D5: Area	C18	D18
	SPLPEILFDVAR	3	1	1	J9VW34		#VALUE!	#VALUE!	1356.75	0	0	9.522e-06							59.31	9.67061e-06	59.42	8.00015e-06	0	0	2.4296e+08	69666648	High	High
	SNWFTTMTPPPGNPPK	4	1	1	J9VW34		#VALUE!	#VALUE!	1771.85	0	0	1.948e-06							61.92	4.2096e-06	48.67	9.1007e-05	0	0	109498352	2.09225e+07	High	High
	EIALGNLLALTGTVAAMTVK	4	1	1	J9VW34		#VALUE!	#VALUE!	1986.13	0	0	2.767e-11							109.44	6.37071e-11	102.7	3.06108e-10	0	0	1.32883e+08	4.21917e+07	High	High
	NPILAVGLPIGLGVASGFVTGQSSR	2	1	1	J9VW34		#VALUE!	#VALUE!	2410.35	0	0	1.032e-07							60.97	3.91919e-06			0	0	1.8669e+08	0	High
	EVFGPVWTVLYGLMGYASHLTVK	3	1	1	J9VW34		#VALUE!	#VALUE!	2567.34	0	0	0.0004538							10.89	0.859513	1.07	8.01168	0	0	1.59244e+08	2.63987e+07	High	High
T2BQF0	CK1/CK1/CK1-G protein kinase, variant OS=Cryptococcus neoformans var. grubii serotype A (strain H99 / ATCC 208821 / CBS 10515 / FGSC 9487) GN=CNAG_00556 PE=3 SV=1 - [T2BQF0_CRYNH]	23.09	0	0	2.47396e+07	1.02968e+07	#DIV/0!	#DIV/0!	2	5	5	16	nucleotide binding; catalytic activity		metabolic process			[GO:0000166]; GO:0036094; GO:1901265; GO:0005488; GO:0097159; GO:1901363; GO:0003674 [GO:0004672]; GO:0016301; GO:0016773; GO:0016772; GO:0016740; GO:0003824; GO:0003674 [GO:0004674]; GO:0004672; GO:0016301; GO:0016773; GO:0016772; GO:0016740; GO:0003824; GO:0003674 [GO:0005524]; GO:0032550; GO:0032559; GO:0035639; GO:0001883; GO:0032549; GO:0030554; GO:0032555; GO:0043168; GO:1901265; GO:0001882…			155.717	196.29			23.09	23.09			5	5			7	9	459	51.1586	9.26123
	Sequence	# PSMs	# Proteins	# Protein Groups	Protein Group Accessions	Modifications	#VALUE!	#VALUE!	MH+ [Da]	A5: Area	q-Value	PEP	A18	IonScore A18	Exp Value A18	B18	IonScore B18	Exp Value B18	IonScore C18	Exp Value C18	IonScore D18	Exp Value D18	# Missed Cleavages	B5: Area	C5: Area	D5: Area	C18	D18
	QSAAQAEITR	2	2	1	T2BQF0		#VALUE!	#VALUE!	1074.55	0	0	0.0002636							53.38	4.93638e-05	32.91	0.00542383	0	0	5.04057e+06	2.03168e+06	High	High
	NGSAANQPSPSKPR	4	2	1	T2BQF0		#VALUE!	#VALUE!	1410.71	0	0	0.0009421							32.49	0.00504456	23.49	0.0400703	0	0	2.60269e+06	0	High	High
	GGNTAANSQQLGEGDYHQENK	6	2	1	T2BQF0		#VALUE!	#VALUE!	2217.98	0	0	1.542e-09							49.4	4.42039e-05	60.36	3.54373e-06	0	0	2.79311e+07	8.11181e+06	High	High
	KSGSALPNVSNQAMVGVSAPSPLPQSR	2	2	1	T2BQF0		#VALUE!	#VALUE!	2679.39	0	0	3.282e-05							30	0.01115	19.05	0.137519	1	0	21962176	5.60381e+06	High	High
	ATTHVIGSSNPGGHLTSSGNHSSSSSNIVGVHYK	2	2	1	T2BQF0	N-Term(Acetyl)	#VALUE!	#VALUE!	3418.64	0	0	1.695e-05							23.44	0.0364583	10.08	0.790307	0	0	2.43255e+07	1.71748e+07	High	High
J9W0X6	Uncharacterized protein OS=Cryptococcus neoformans var. grubii serotype A (strain H99 / ATCC 208821 / CBS 10515 / FGSC 9487) GN=CNAG_06381 PE=4 SV=1 - [J9W0X6_CRYNH]	12.43	0	0	2.26743e+07	7.78097e+06	#DIV/0!	#DIV/0!	1	6	6	16		membrane		Pf02714; Pf12621		[GO:0016020]; GO:0005575 [GO:0016021]; GO:0031224; GO:0044425; GO:0005575; GO:0016020			256.201	190.812			12.43	7.55			6	4			10	6	861	94.5386	8.73389
	Sequence	# PSMs	# Proteins	# Protein Groups	Protein Group Accessions	Modifications	#VALUE!	#VALUE!	MH+ [Da]	A5: Area	q-Value	PEP	A18	IonScore A18	Exp Value A18	B18	IonScore B18	Exp Value B18	IonScore C18	Exp Value C18	IonScore D18	Exp Value D18	# Missed Cleavages	B5: Area	C5: Area	D5: Area	C18	D18
	TIAVTNVPDSINSSTGIK	2	1	1	J9W0X6		#VALUE!	#VALUE!	1816.97	0	0	1.701e-08							70.97	8.07833e-07	54.59	3.57962e-05	0	0	1.94622e+07	8.62721e+06	High	High
	QSNATENTGAAGDSEGGVR	4	1	1	J9W0X6		#VALUE!	#VALUE!	1820.8	0	0	4.539e-06							64.69	8.15101e-07	76.84	4.96834e-08	0	0	4.3562e+06	1.7646e+06	High	High
	QSNATENTGAAGDSEGGVRR	3	1	1	J9W0X6		#VALUE!	#VALUE!	1976.9	0	0	0.001556							30.5	0.00329763	26.56	0.00839042	1	0	3.45157e+06	1.39054e+06	High	High
	LDELREGIEDLPQGNTAFIR	1	1	1	J9W0X6		#VALUE!	#VALUE!	2286.17	0	0	6.686e-06							21.88	0.0726471			1	0	1.7954e+07	0	High
	SGVELVPEDIEWSNISMSPWER	2	1	1	J9W0X6		#VALUE!	#VALUE!	2560.2	0	0	1.036e-09							64.44	2.35636e-06			0	0	1.27121e+07	0	High
	VGGTTDSPDEDAMAGPEHGNTSGFHNR	4	1	1	J9W0X6		#VALUE!	#VALUE!	2756.16	0	0	2.807e-09							46.13	2.43781e-05	27.73	0.00168655	0	0	3.06067e+07	1.29511e+07	High	High
J9VFH9	ATP-dependent RNA helicase HAS1 OS=Cryptococcus neoformans var. grubii serotype A (strain H99 / ATCC 208821 / CBS 10515 / FGSC 9487) GN=CNAG_03603 PE=3 SV=1 - [J9VFH9_CRYNH]	16.54	0	2290022	1.11232e+07	1.17511e+07	#DIV/0!	5.13144	1	7	7	16	nucleotide binding; RNA binding; catalytic activity	membrane	metabolic process	Pf00270; Pf00271		[GO:0000166]; GO:0036094; GO:1901265; GO:0005488; GO:0097159; GO:1901363; GO:0003674 [GO:0003676]; GO:0097159; GO:1901363; GO:0005488; GO:0003674 [GO:0003723]; GO:0003676; GO:0097159; GO:1901363; GO:0005488; GO:0003674 [GO:0004386]; GO:0017111; GO:0016462; GO:0016818; GO:0016817; GO:0016787; GO:0003824; GO:0003674 [GO:0005524]; GO:0032550; GO:0032559; GO:0035639; GO:0001883; GO:0032549; GO:003055…		14.12	96.2388	164.249	0	3.31	11.4	16.54		2	5	7		2	5	9	544	60.2539	9.51025
	Sequence	# PSMs	# Proteins	# Protein Groups	Protein Group Accessions	Modifications	#VALUE!	#VALUE!	MH+ [Da]	A5: Area	q-Value	PEP	A18	IonScore A18	Exp Value A18	B18	IonScore B18	Exp Value B18	IonScore C18	Exp Value C18	IonScore D18	Exp Value D18	# Missed Cleavages	B5: Area	C5: Area	D5: Area	C18	D18
	NHYLNTSAR	3	1	1	J9VFH9		#VALUE!	#VALUE!	1075.53	0	0	0.01092				High	14.12	0.29238	14.01	0.333641	19.29	0.0883204	0	1.86355e+06	4.14774e+06	2.56451e+06	High	High
	SLLFLLPSELGFLR	2	1	1	J9VFH9		#VALUE!	#VALUE!	1604.94	0	0	0.001406							21.52	0.0250166	11.23	0.263674	0	0	1.58284e+07	1.50147e+07	High	High
	VTLDDSQSAPATSSDAVLGAR	4	1	1	J9VFH9		#VALUE!	#VALUE!	2061.01	0	0	6.086e-11							93.76	3.80758e-09	88.6	1.23544e-08	0	0	1.19106e+07	9.09727e+06	High	High
	ALVIDEADR	1	1	1	J9VFH9		#VALUE!	#VALUE!	1001.53	0	0	0.002872									22.24	0.0504495	0	0	0	3.78288e+06		High
	ELMQDHSQTFGVLMGGANR	1	1	1	J9VFH9		#VALUE!	#VALUE!	2090.98	0	0	0.0004625									8.5	0.819272	0	0	0	1.11414e+07		High
	LLDHLQNTK	3	1	1	J9VFH9		#VALUE!	#VALUE!	1081.6	0	0.001	0.03319				High	8.56	0.821963	12.51	0.331018	12.4	0.342387	0	2.7165e+06	5.63045e+06	3.94766e+06	High	High
	SAPDTVYER	2	1	1	J9VFH9		#VALUE!	#VALUE!	1037.49	0	0.002	0.0489							11.67	0.418673	10.77	0.515081	0	0	3.99727e+06	2.99075e+06	High	High
J9VQ69	Uncharacterized protein OS=Cryptococcus neoformans var. grubii serotype A (strain H99 / ATCC 208821 / CBS 10515 / FGSC 9487) GN=CNAG_02843 PE=4 SV=1 - [J9VQ69_CRYNH]	35.42	0	0	2.74734e+07	2.31329e+07	#DIV/0!	#DIV/0!	1	7	7	16	nucleotide binding			Pf00076		[GO:0000166]; GO:0036094; GO:1901265; GO:0005488; GO:0097159; GO:1901363; GO:0003674 [GO:0003676]; GO:0097159; GO:1901363; GO:0005488; GO:0003674			142.19	294.012			17.01	35.42			3	7			5	11	288	30.3944	6.52197
	Sequence	# PSMs	# Proteins	# Protein Groups	Protein Group Accessions	Modifications	#VALUE!	#VALUE!	MH+ [Da]	A5: Area	q-Value	PEP	A18	IonScore A18	Exp Value A18	B18	IonScore B18	Exp Value B18	IonScore C18	Exp Value C18	IonScore D18	Exp Value D18	# Missed Cleavages	B5: Area	C5: Area	D5: Area	C18	D18
	VLGTPVGQK	2	1	1	J9VQ69		#VALUE!	#VALUE!	898.535	0	0	0.001672							39.78	0.000525981	23.15	0.0242086	0	0	6.70007e+06	4660264	High	High
	VVGENQTVSGK	3	1	1	J9VQ69		#VALUE!	#VALUE!	1117.58	0	0	1.139e-05							48.74	0.000174426	42.85	0.000715944	0	0	1.04779e+07	7587521	High	High
	TPSILPASATGSTPIGATEGDLAQEDKPK	4	1	1	J9VQ69		#VALUE!	#VALUE!	2852.46	0	0	1.653e-10							59.44	1.1035e-05	70.56	8.48257e-07	0	0	6.52423e+07	4.25119e+07	High	High
	VHQFYTTTHK	2	1	1	J9VQ69		#VALUE!	#VALUE!	1261.63	0	0	0.001426									12.31	0.610989	0	0	0	3.42361e+06		High
	FLNFFNNIDSTVGNK	2	1	1	J9VQ69		#VALUE!	#VALUE!	1729.86	0	0	1.167e-09									85.73	2.37898e-08	0	0	0	9.47593e+06		High
	AAIVAEYLAHGYALGDHIVQK	1	1	1	J9VQ69		#VALUE!	#VALUE!	2239.19	0	0	5.412e-11									73.02	4.04096e-07	0	0	0	1.74108e+07		High
	FQEYYSK	2	1	1	J9VQ69		#VALUE!	#VALUE!	964.441	0	0.003	0.03595									14.71	0.160581	0	0	0	3.38097e+06		High
J9VWD6	Translation initiation factor 2A OS=Cryptococcus neoformans var. grubii serotype A (strain H99 / ATCC 208821 / CBS 10515 / FGSC 9487) GN=CNAG_05366 PE=4 SV=1 - [J9VWD6_CRYNH]	18.73	0	0	1.46923e+07	1.77348e+07	#DIV/0!	#DIV/0!	1	8	8	16	RNA binding		metabolic process	Pf08662		[GO:0003743]; GO:0008135; GO:0003723; GO:0003676; GO:0097159; GO:1901363; GO:0005488; GO:0003674 [GO:0006412]; GO:0010467; GO:0034645; GO:0044267; GO:0043170; GO:0009059; GO:0044249; GO:0044260; GO:0019538; GO:0071704; GO:1901576; GO:0009058; GO:0044237; GO:0044238; GO:0008152; GO:0009987; GO:0008150 [GO:0006413]; GO:0006412; GO:0044237; GO:0010467; GO:0034645; GO:0044267; GO:0008152; GO:0009987;…			63.5	148.048			8.73	18.73			3	8			3	13	630	68.1417	8.99756
	Sequence	# PSMs	# Proteins	# Protein Groups	Protein Group Accessions	Modifications	#VALUE!	#VALUE!	MH+ [Da]	A5: Area	q-Value	PEP	A18	IonScore A18	Exp Value A18	B18	IonScore B18	Exp Value B18	IonScore C18	Exp Value C18	IonScore D18	Exp Value D18	# Missed Cleavages	B5: Area	C5: Area	D5: Area	C18	D18
	TAGVADAPAWEVSNR	2	1	1	J9VWD6		#VALUE!	#VALUE!	1543.75	0	0	2.481e-07							55.1	1.93143e-05	61.36	4.56962e-06	0	0	1.29096e+07	1.43126e+07	High	High
	DKEEEKKDEAPTQEAVK	5	1	1	J9VWD6		#VALUE!	#VALUE!	1973.97	0	0	0.003841							13.5	0.422116	15.24	0.281273	3	0	1.32938e+06	4.99027e+06	High	High
	IIPSHSSSPAPVTLQQANIVALK	3	1	1	J9VWD6		#VALUE!	#VALUE!	2371.33	0	0	9.09e-09							23.4	0.0187406	41.68	0.000278473	0	0	2.98378e+07	2.80208e+07	High	High
	AKPVYSFGENPR	1	1	1	J9VWD6		#VALUE!	#VALUE!	1364.7	0	0	7.729e-05									22.61	0.0572949	0	0	0	9.78584e+06		High
	APEANPSVATYRPK	2	1	1	J9VWD6		#VALUE!	#VALUE!	1500.78	0	0	0.007237									14.62	0.369304	0	0	0	1.0871e+07		High
	AELKEEAGEDAVAKK	1	1	1	J9VWD6		#VALUE!	#VALUE!	1587.82	0	0	3.06e-07									46.39	0.000265205	2	0	0	2.36103e+06		High
	ASNASHCEWSPCGR	1	1	1	J9VWD6	C7(Carbamidomethyl); C12(Carbamidomethyl)	#VALUE!	#VALUE!	1618.65	0	0	0.0006506									13.25	0.047203	0	0	0	4.57862e+06		High
	VGTQYAFR	1	1	1	J9VWD6		#VALUE!	#VALUE!	941.483	0	0.004	0.04713									8.99	0.706623	0	0	0	5.31224e+06		High
T2BQ66	DNA binding protein Ncp1, variant OS=Cryptococcus neoformans var. grubii serotype A (strain H99 / ATCC 208821 / CBS 10515 / FGSC 9487) GN=CNAG_03771 PE=4 SV=1 - [T2BQ66_CRYNH]	20.61	0	0	1.56133e+07	1.10514e+07	#DIV/0!	#DIV/0!	2	8	8	15									267.526	282.096			11.93	20.61			5	8			6	9	553	60.7088	9.71533
	Sequence	# PSMs	# Proteins	# Protein Groups	Protein Group Accessions	Modifications	#VALUE!	#VALUE!	MH+ [Da]	A5: Area	q-Value	PEP	A18	IonScore A18	Exp Value A18	B18	IonScore B18	Exp Value B18	IonScore C18	Exp Value C18	IonScore D18	Exp Value D18	# Missed Cleavages	B5: Area	C5: Area	D5: Area	C18	D18
	NAENDFEER	2	2	1	T2BQ66		#VALUE!	#VALUE!	1123.47	0	0	0.0001924							47.7	2.03789e-05	39.33	0.000140017	0	0	1.04025e+07	6.26984e+06	High	High
	TEAQAVQTSIK	2	2	1	T2BQ66		#VALUE!	#VALUE!	1175.63	0	0	4.983e-05							39.35	0.00146923	57.54	2.2289e-05	0	0	1.64369e+07	1.09619e+07	High	High
	RDHAAGLTAQVAEK	3	2	1	T2BQ66		#VALUE!	#VALUE!	1466.77	0	0	2.083e-10							79.99	7.81798e-08	80.84	6.42828e-08	1	0	1.64792e+07	1.00703e+07	High	High
	GAGASIGTQPEEVLGR	2	2	1	T2BQ66		#VALUE!	#VALUE!	1541.79	0	0	6.769e-05							64.2	3.64982e-06	66.99	1.91987e-06	0	0	12033780	8.23774e+06	High	High
	TTTFEEPSDNQQGPGR	3	2	1	T2BQ66		#VALUE!	#VALUE!	1763.78	0	0	3.125e-07							70.47	2.87177e-07	61.77	2.16214e-06	0	0	1.3924e+07	9.23172e+06	High	High
	LSSKPVDESTR	1	2	1	T2BQ66		#VALUE!	#VALUE!	1218.63	0	0	0.001479									14.53	0.440464	0	0	0	1.45528e+06		High
	SYIKPIPIVTTYEPQLPDGASSVK	1	2	1	T2BQ66		#VALUE!	#VALUE!	2603.39	0	0	0.005148									11.93	0.525792	0	0	0	1.21221e+07		High
	ATGLNLNERPASR	1	2	1	T2BQ66		#VALUE!	#VALUE!	1398.75	0	0.002	0.03025									12	0.523695	0	0	0	2.83595e+06		High
J9W480	Syntaxin 1B/2/3 OS=Cryptococcus neoformans var. grubii serotype A (strain H99 / ATCC 208821 / CBS 10515 / FGSC 9487) GN=CNAG_05615 PE=4 SV=1 - [J9W480_CRYNH]	33.33	0	0	1.11974e+08	7.26603e+06	#DIV/0!	#DIV/0!	1	6	6	12	protein binding	membrane	transport	Pf05739		[GO:0005515]; GO:0005488; GO:0003674 [GO:0016020]; GO:0005575 [GO:0016021]; GO:0031224; GO:0044425; GO:0005575; GO:0016020 [GO:0016192]; GO:0006810; GO:0051234; GO:0008150; GO:0051179			313.86	40.46			33.33	11.4			6	2			10	2	351	38.5554	7.92822
	Sequence	# PSMs	# Proteins	# Protein Groups	Protein Group Accessions	Modifications	#VALUE!	#VALUE!	MH+ [Da]	A5: Area	q-Value	PEP	A18	IonScore A18	Exp Value A18	B18	IonScore B18	Exp Value B18	IonScore C18	Exp Value C18	IonScore D18	Exp Value D18	# Missed Cleavages	B5: Area	C5: Area	D5: Area	C18	D18
	AGLVQTDK	2	1	1	J9W480		#VALUE!	#VALUE!	831.458	0	0	0.005486							34.58	0.00553856	16.71	0.339154	0	0	1.27526e+07	1.69553e+06	High	High
	IVNPNATEEEIR	1	1	1	J9W480		#VALUE!	#VALUE!	1384.71	0	0	1.206e-06							49.28	9.5606e-05			0	0	8433761	0	High
	FQGLLQEHQVIEK	2	1	1	J9W480		#VALUE!	#VALUE!	1568.85	0	0	1.491e-06							70.07	8.26569e-07			0	0	22969847	0	High
	AAHQSSLTSTDPQAAAYAAQLNDQAR	1	1	1	J9W480		#VALUE!	#VALUE!	2686.28	0	0	5.099e-08							47.64	0.000114504			0	0	9.92292e+07	0	High
	IVNPNATEEEIREVTESDNPQVFSQALLNSNR	4	1	1	J9W480		#VALUE!	#VALUE!	3613.77	0	0	3.409e-10							63.69	4.1046e-06	40.46	0.000827538	1	0	1.90564e+08	1.28365e+07	High	High
	TLTELAQMFQEMAMLVEQQDETIVNVETQAHGVDTDIK	2	1	1	J9W480		#VALUE!	#VALUE!	4306.06	0	0	7.056e-08							37.87	0.000914509			0	0	46128956	0	High
J9VX74	Guanine nucleotide-binding protein subunit alpha OS=Cryptococcus neoformans var. grubii serotype A (strain H99 / ATCC 208821 / CBS 10515 / FGSC 9487) GN=CNAG_04505 PE=4 SV=1 - [J9VX74_CRYNH]	22.92	0	0	2.87969e+07	2.10563e+07	#DIV/0!	#DIV/0!	1	7	7	12	nucleotide binding; protein binding; catalytic activity; signal transducer activity	membrane	metabolic process; cell communication; regulation of biological process; response to stimulus	Pf00025; Pf00503		[GO:0000166]; GO:0036094; GO:1901265; GO:0005488; GO:0097159; GO:1901363; GO:0003674 [GO:0001664]; GO:0005102; GO:0005515; GO:0005488; GO:0003674 [GO:0003924]; GO:0017111; GO:0016462; GO:0016818; GO:0016817; GO:0016787; GO:0003824; GO:0003674 [GO:0004871]; GO:0060089; GO:0003674 [GO:0005525]; GO:0032550; GO:0032561; GO:0035639; GO:0001883; GO:0032549; GO:0019001; GO:0032555; GO:0043168; GO:190126…			224.96	75.6367			18.06	22.92			4	6			6	6	432	47.7704	8.51416
	Sequence	# PSMs	# Proteins	# Protein Groups	Protein Group Accessions	Modifications	#VALUE!	#VALUE!	MH+ [Da]	A5: Area	q-Value	PEP	A18	IonScore A18	Exp Value A18	B18	IonScore B18	Exp Value B18	IonScore C18	Exp Value C18	IonScore D18	Exp Value D18	# Missed Cleavages	B5: Area	C5: Area	D5: Area	C18	D18
	IGVDPEDANNR	1	1	1	J9VX74		#VALUE!	#VALUE!	1199.57	0	0	0.0001693							45.07	0.000155586			0	0	4.55511e+06	0	High
	LSVYPHLTQATDTSNIR	2	1	1	J9VX74		#VALUE!	#VALUE!	1915.99	0	0	1.161e-08							55.4	3.31664e-05	32.61	0.00630519	0	0	2.79828e+07	1.7805e+07	High	High
	VPLVQYFPEYTGGADINK	4	1	1	J9VX74		#VALUE!	#VALUE!	2011.02	0	0	9.302e-09							68.38	1.68445e-06	52.3	6.7717e-05	0	0	2.84243e+07	2.23571e+07	High	High
	MDADLNAVIPSEILYNIESLWHDPVIPSVMDR	2	1	1	J9VX74		#VALUE!	#VALUE!	3652.8	0	0	0.0004961							10.88	0.620603	22.06	0.0472948	0	0	29983633	2.30067e+07	High	High
	ETILQNALR	1	1	1	J9VX74		#VALUE!	#VALUE!	1057.6	0	0	0.006084									16.18	0.242195	0	0	0	6.3094e+06		High
	KIGVDPEDANNR	1	1	1	J9VX74		#VALUE!	#VALUE!	1327.66	0	0	0.001159									4.22	2.49772	1	0	0	1.90571e+06		High
	ILLLGSGESGK	1	1	1	J9VX74		#VALUE!	#VALUE!	1073.62	0	0.008	0.1302									14.9	0.31065	0	0	0	8.9288e+06		High
T2BMM3	Signal recognition particle protein SRP54, variant 2 OS=Cryptococcus neoformans var. grubii serotype A (strain H99 / ATCC 208821 / CBS 10515 / FGSC 9487) GN=CNAG_02174 PE=3 SV=1 - [T2BMM3_CRYNH]	16.96	0	0	1.37372e+07	1.08063e+07	#DIV/0!	#DIV/0!	3	6	6	11	nucleotide binding; catalytic activity; RNA binding	cytoplasm	metabolic process; cell organization and biogenesis; transport			[GO:0000166]; GO:0036094; GO:1901265; GO:0005488; GO:0097159; GO:1901363; GO:0003674 [GO:0003924]; GO:0017111; GO:0016462; GO:0016818; GO:0016817; GO:0016787; GO:0003824; GO:0003674 [GO:0005525]; GO:0032550; GO:0032561; GO:0035639; GO:0001883; GO:0032549; GO:0019001; GO:0032555; GO:0043168; GO:1901265; GO:0001882; GO:0017076; GO:0032553; GO:0043167; GO:0097159; GO:1901363; GO:0036094; GO:0097367;…			92.4484	102.208			9.35	14.78			3	5			5	6	460	49.7619	8.86572
	Sequence	# PSMs	# Proteins	# Protein Groups	Protein Group Accessions	Modifications	#VALUE!	#VALUE!	MH+ [Da]	A5: Area	q-Value	PEP	A18	IonScore A18	Exp Value A18	B18	IonScore B18	Exp Value B18	IonScore C18	Exp Value C18	IonScore D18	Exp Value D18	# Missed Cleavages	B5: Area	C5: Area	D5: Area	C18	D18
	GGGAISAVAATK	3	3	1	T2BMM3		#VALUE!	#VALUE!	1002.56	0	0	0.0002142							49.73	0.000161218	48.2	0.000229305	0	0	6.33529e+06	4.7353e+06	High	High
	AVFDELVALVDPGTEPYKPVK	4	3	1	T2BMM3		#VALUE!	#VALUE!	2287.22	0	0	3.998e-05							32.11	0.00547507	34.23	0.00336039	0	0	3.34353e+07	2.24351e+07	High	High
	TCLVCADTFR	1	3	1	T2BMM3	C2(Carbamidomethyl); C5(Carbamidomethyl)	#VALUE!	#VALUE!	1242.56	0	0	0.001305									20.93	0.0302713	0	0	0	3.73558e+06		High
	TPIIFLGTGEHLNDLER	1	3	1	T2BMM3		#VALUE!	#VALUE!	1925.01	0	0	5.158e-07									33.15	0.00401863	0	0	0	0		High
	QGNPVGLNKR	1	3	1	T2BMM3		#VALUE!	#VALUE!	1082.61	0	0.001	0.01672							22.07	0.0478069			1	0	1.44096e+06	0	High
	AGAFDQLK	1	3	1	T2BMM3		#VALUE!	#VALUE!	849.446	0	0.002	0.02486									23.89	0.0361363	0	0	0	5.24856e+06		High
J9VJV1	Paired amphipathic helix protein Sin3a OS=Cryptococcus neoformans var. grubii serotype A (strain H99 / ATCC 208821 / CBS 10515 / FGSC 9487) GN=CNAG_02981 PE=4 SV=2 - [J9VJV1_CRYNH]	6.46	0	0	2.59949e+06	3.76706e+06	#DIV/0!	#DIV/0!	1	7	7	11		nucleus	metabolic process; regulation of biological process			[GO:0005634]; GO:0043231; GO:0043227; GO:0043229; GO:0043226; GO:0044424; GO:0005575; GO:0005622; GO:0044464; GO:0005623 [GO:0006355]; GO:0006351; GO:0010468; GO:2000112; GO:2001141; GO:0010467; GO:0032774; GO:0034645; GO:0060255; GO:0010556; GO:0031326; GO:0051252; GO:0043170; GO:0009059; GO:0016070; GO:0034654; GO:0044249; GO:0044260; GO:0019222; GO:0009889; GO:0031323; GO:0019219; GO:0071704; …			100.465	151.569			2.55	5.56			3	6			3	8	1332	145.563	5.41455
	Sequence	# PSMs	# Proteins	# Protein Groups	Protein Group Accessions	Modifications	#VALUE!	#VALUE!	MH+ [Da]	A5: Area	q-Value	PEP	A18	IonScore A18	Exp Value A18	B18	IonScore B18	Exp Value B18	IonScore C18	Exp Value C18	IonScore D18	Exp Value D18	# Missed Cleavages	B5: Area	C5: Area	D5: Area	C18	D18
	TAASGVEPATK	3	1	1	J9VJV1		#VALUE!	#VALUE!	1031.54	0	0	0.002623							36.85	0.00229257	47.19	0.000220588	0	0	1.98712e+06	1.55384e+06	High	High
	SVDDAETTQER	2	1	1	J9VJV1		#VALUE!	#VALUE!	1250.55	0	0	5.892e-06							56.22	5.73075e-06	56.38	5.52346e-06	0	0	1.8858e+06	1.73372e+06	High	High
	AGAEASEQTWVK	1	1	1	J9VJV1		#VALUE!	#VALUE!	1276.62	0	0	3.106e-05							48.25	0.000113714			0	0	3.92554e+06	0	High
	VVGVDSEGR	1	1	1	J9VJV1		#VALUE!	#VALUE!	917.469	0	0	0.001668									18.6	0.165646	0	0	0	1.9377e+06		High
	MQAEGVLGGNENLYK	1	1	1	J9VJV1		#VALUE!	#VALUE!	1622.79	0	0	1.067e-07									53.58	3.66173e-05	0	0	0	3.87151e+06		High
	WAQYIESFALTHPTEGLLK	1	1	1	J9VJV1		#VALUE!	#VALUE!	2204.14	0	0	1.762e-07									38.54	0.00141358	0	0	0	4.72216e+06		High
	IQTMEPEER	2	1	1	J9VJV1		#VALUE!	#VALUE!	1132.53	0	0.001	0.01008									19.18	0.0525399	0	0	0	2.70751e+06		High
J9VVG0	Uncharacterized protein OS=Cryptococcus neoformans var. grubii serotype A (strain H99 / ATCC 208821 / CBS 10515 / FGSC 9487) GN=CNAG_02114 PE=4 SV=1 - [J9VVG0_CRYNH]	20.41	0	0	6.76464e+07	1.50398e+07	#DIV/0!	#DIV/0!	1	7	7	11		membrane		Pf06687		[GO:0016021]; GO:0031224; GO:0044425; GO:0005575; GO:0016020			354.624	85.24			20.41	2.98			7	1			10	1	637	68.6714	5.14795
	Sequence	# PSMs	# Proteins	# Protein Groups	Protein Group Accessions	Modifications	#VALUE!	#VALUE!	MH+ [Da]	A5: Area	q-Value	PEP	A18	IonScore A18	Exp Value A18	B18	IonScore B18	Exp Value B18	IonScore C18	Exp Value C18	IonScore D18	Exp Value D18	# Missed Cleavages	B5: Area	C5: Area	D5: Area	C18	D18
	NGSVVQGVGVGYGR	1	1	1	J9VVG0		#VALUE!	#VALUE!	1348.7	0	0	1.63e-06							48.9	0.000157811			0	0	2.7037e+07	0	High
	GYQTLQNIQAPPR	1	1	1	J9VVG0		#VALUE!	#VALUE!	1485.78	0	0	0.004492							18.3	0.171577			0	0	33014240	0	High
	GLYFLSATFSSGSYEGTMK	2	1	1	J9VVG0		#VALUE!	#VALUE!	2045.95	0	0	7.027e-11							116.72	1.05343e-11			0	0	3.18697e+07	0	High
	TPVNEYSQQPGGFAWGQPR	3	1	1	J9VVG0		#VALUE!	#VALUE!	2119	0	0	1.707e-10							86.63	1.22758e-08	85.24	1.69063e-08	0	0	6.9811e+07	1.50398e+07	High	High
	VTQADPYDAYDDGLGAIGMAATSGMGR	2	1	1	J9VVG0		#VALUE!	#VALUE!	2703.2	0	0	6.719e-09							88.68	3.45573e-09			0	0	2.72213e+07	0	High
	QAQEQGLPSFQELAPLKDDEEDKYLIEPQR	1	1	1	J9VVG0		#VALUE!	#VALUE!	3514.74	0	0	6.654e-05							17.46	0.152552			2	0	100113875	0	High
	MMAIDNER	1	1	1	J9VVG0		#VALUE!	#VALUE!	979.433	0	0.007	0.1288							2.82	1.85451			0	0	2.43578e+07	0	High
O13356	Chitin synthase 1 OS=Cryptococcus neoformans var. grubii serotype A (strain H99 / ATCC 208821 / CBS 10515 / FGSC 9487) GN=CHS1 PE=3 SV=2 - [CHS1_CRYNH]	5.18	0	0	5.62043e+07	1.83035e+07	#DIV/0!	#DIV/0!	1	3	5	10	catalytic activity	membrane	metabolic process	Pf00173; Pf00535; Pf03142		[GO:0004100]; GO:0008375; GO:0008194; GO:0016758; GO:0016757; GO:0016740; GO:0003824; GO:0003674 [GO:0005886]; GO:0016020; GO:0044464; GO:0071944; GO:0005575; GO:0005623 [GO:0008152]; GO:0008150 [GO:0016020]; GO:0005575 [GO:0016021]; GO:0031224; GO:0044425; GO:0005575; GO:0016020 [GO:0016740]; GO:0003824; GO:0003674 [GO:0016757]; GO:0016740; GO:0003824; GO:0003674 [GO:0016758]; GO:0016757; GO:001…			248.999	156.537			5.18	1.62			5	1			7	3	1236	136.247	8.30908
	Sequence	# PSMs	# Proteins	# Protein Groups	Protein Group Accessions	Modifications	#VALUE!	#VALUE!	MH+ [Da]	A5: Area	q-Value	PEP	A18	IonScore A18	Exp Value A18	B18	IonScore B18	Exp Value B18	IonScore C18	Exp Value C18	IonScore D18	Exp Value D18	# Missed Cleavages	B5: Area	C5: Area	D5: Area	C18	D18
	LVKPVTEK	1	1	1	O13356		#VALUE!	#VALUE!	913.572	0	0	0.005782							20.14	0.0513187			0	0	1.53359e+06	0	High
	NLLLLGEDR	1	2	2	J9VXM5;O13356		#VALUE!	#VALUE!	1042.59	0	0	0.0002411							26.67	0.0173299			0	0	9.04812e+07	0	High
	HQHEYNAPQPR	1	1	1	O13356		#VALUE!	#VALUE!	1376.65	0	0	1.847e-05							26.74	0.0117569			0	0	4074603	0	High
	AFESVFGGVTCLPGCFSMYR	6	2	2	J9VXM5;O13356	C11(Carbamidomethyl); C15(Carbamidomethyl)	#VALUE!	#VALUE!	2285.02	0	0	4.781e-12							110.58	2.4937e-11	65.12	8.92068e-07	0	0	7.3378e+07	1.83035e+07	High	High
	LGTAPWAGGGGAAEGK	1	1	1	O13356		#VALUE!	#VALUE!	1399.7	0	0.005	0.09262							7.49	1.40808			0	0	4753552	0	High
J9VW33	Allergen OS=Cryptococcus neoformans var. grubii serotype A (strain H99 / ATCC 208821 / CBS 10515 / FGSC 9487) GN=CNAG_06220 PE=4 SV=1 - [J9VW33_CRYNH]	30.83	0	0	9.19644e+06	4.90434e+06	#DIV/0!	#DIV/0!	1	4	4	10									83.98	53.69			30.83	24.17			4	3			6	4	240	26.8704	6.82959
	Sequence	# PSMs	# Proteins	# Protein Groups	Protein Group Accessions	Modifications	#VALUE!	#VALUE!	MH+ [Da]	A5: Area	q-Value	PEP	A18	IonScore A18	Exp Value A18	B18	IonScore B18	Exp Value B18	IonScore C18	Exp Value C18	IonScore D18	Exp Value D18	# Missed Cleavages	B5: Area	C5: Area	D5: Area	C18	D18
	TLHSDQQTTGEVEK	2	1	1	J9VW33		#VALUE!	#VALUE!	1572.75	0	0	0.006458							11.11	0.549868	8.02	1.11222	0	0	1.12555e+07	7.77087e+06	High	High
	EHKEEMLPEHQETLQK	2	1	1	J9VW33		#VALUE!	#VALUE!	2005.97	0	0	0.0005754							7.18	1.47398			1	0	8.84449e+06	0	High
	VGSQQTSATNAGSTTNAGSTTNAASNK	4	1	1	J9VW33		#VALUE!	#VALUE!	2526.16	0	0	2.731e-08							51.19	4.14378e-05	40.49	0.000495785	0	0	7.48933e+06	5.17322e+06	High	High
	ETVQPTVVHHTAAIHEK	2	1	1	J9VW33		#VALUE!	#VALUE!	1896.99	0	0.001	0.01613							13.07	0.461118	5.11	2.8982	0	0	3.69748e+06	1.76893e+06	High	High
J9VP42	Uncharacterized protein OS=Cryptococcus neoformans var. grubii serotype A (strain H99 / ATCC 208821 / CBS 10515 / FGSC 9487) GN=CNAG_05933 PE=4 SV=2 - [J9VP42_CRYNH]	13.32	0	0	7.22709e+06	2.11063e+06	#DIV/0!	#DIV/0!	1	5	5	10			transport			[GO:0006904]; GO:0006887; GO:0048278; GO:0016192; GO:0032940; GO:0022406; GO:0006810; GO:0044763; GO:0046903; GO:0051649; GO:0051234; GO:0009987; GO:0044699; GO:0044765; GO:0051641; GO:0008150; GO:0051179 [GO:0016192]; GO:0006810; GO:0051234; GO:0008150; GO:0051179	20.46		118.383	28.68	1.44		13.32	6.01	1		5	2	1		6	3	766	80.8535	5.94775
	Sequence	# PSMs	# Proteins	# Protein Groups	Protein Group Accessions	Modifications	#VALUE!	#VALUE!	MH+ [Da]	A5: Area	q-Value	PEP	A18	IonScore A18	Exp Value A18	B18	IonScore B18	Exp Value B18	IonScore C18	Exp Value C18	IonScore D18	Exp Value D18	# Missed Cleavages	B5: Area	C5: Area	D5: Area	C18	D18
	LRDHIASTSSR	3	1	1	J9VP42		#VALUE!	#VALUE!	1242.66	0	0	1.108e-05	High	20.46	0.075108				38.79	0.00121559	18.62	0.126412	1	0	6.19604e+06	2.18956e+06	High	High
	VLILDDASQDVLATTLR	1	1	1	J9VP42		#VALUE!	#VALUE!	1843.02	0	0	9.289e-07							55.18	2.8822e-05			0	0	8.64783e+06	0	High
	ARPGHAGAGGAGGAGAGGAGGGGAGGGAGGPGGGR	4	1	1	J9VP42		#VALUE!	#VALUE!	2499.17	0	0	0.0001698							44.03	0.000284664	28.24	0.0107977	0	0	6.83741e+06	2.0317e+06	High	High
	ASYVVLNDPR	1	1	1	J9VP42		#VALUE!	#VALUE!	1133.59	0	0.001	0.03791							7.03	2.24903			0	0	5.93272e+06	0	High
	DGGGGGGGGAGGVGAGGAGAQGVTGQGGR	1	1	1	J9VP42		#VALUE!	#VALUE!	2155.98	0	0.001	0.03506							14.79	0.129439			0	0	0	0	High
J9VWQ7	DNA polymerase phi subunit OS=Cryptococcus neoformans var. grubii serotype A (strain H99 / ATCC 208821 / CBS 10515 / FGSC 9487) GN=CNAG_01641 PE=4 SV=2 - [J9VWQ7_CRYNH]	6.58	0	0	1.07874e+07	3.36725e+06	#DIV/0!	#DIV/0!	1	5	5	10	DNA binding; catalytic activity		metabolic process			[GO:0003677]; GO:0003676; GO:0097159; GO:1901363; GO:0005488; GO:0003674 [GO:0003887]; GO:0034061; GO:0016779; GO:0016772; GO:0016740; GO:0003824; GO:0003674 [GO:0005488]; GO:0003674 [GO:0006261]; GO:0006260; GO:0006259; GO:0034645; GO:0044260; GO:0090304; GO:0009059; GO:0044249; GO:0043170; GO:0044237; GO:0006139; GO:1901576; GO:0009058; GO:0071704; GO:0008152; GO:0009987; GO:0006725; GO:0034641…			166.219	58.66			6.58	2.39			5	2			7	3	1170	130.052	5.09717
	Sequence	# PSMs	# Proteins	# Protein Groups	Protein Group Accessions	Modifications	#VALUE!	#VALUE!	MH+ [Da]	A5: Area	q-Value	PEP	A18	IonScore A18	Exp Value A18	B18	IonScore B18	Exp Value B18	IonScore C18	Exp Value C18	IonScore D18	Exp Value D18	# Missed Cleavages	B5: Area	C5: Area	D5: Area	C18	D18
	SGGVSEAEVANK	2	1	1	J9VWQ7		#VALUE!	#VALUE!	1147.56	0	0	6.138e-05							53.65	3.43058e-05	58.66	1.08235e-05	0	0	5.28366e+06	2.53376e+06	High	High
	DVPSTVDVEAASESLK	2	1	1	J9VWQ7		#VALUE!	#VALUE!	1646.81	0	0	5.825e-08							67.62	1.69522e-06			0	0	1.07101e+07	0	High
	ETILGASSHENLDTAR	4	1	1	J9VWQ7		#VALUE!	#VALUE!	1713.84	0	0	0.0003141							6.25	1.50582	9.86	0.645476	0	0	1.16311e+07	4.20074e+06	High	High
	VVVDESLLSNTSSPQR	1	1	1	J9VWQ7		#VALUE!	#VALUE!	1730.89	0	0	0.0002176							24.83	0.033214			0	0	7.51405e+06	0	High
	RQPTNPLIIDVVLTLLK	1	1	1	J9VWQ7		#VALUE!	#VALUE!	1933.18	0	0	1.935e-06							50.28	9.35341e-06			1	0	1.00211e+07	0	High
J9VSG0	Uncharacterized protein OS=Cryptococcus neoformans var. grubii serotype A (strain H99 / ATCC 208821 / CBS 10515 / FGSC 9487) GN=CNAG_04484 PE=4 SV=1 - [J9VSG0_CRYNH]	9.03	0	0	2.29172e+07	5.84419e+06	#DIV/0!	#DIV/0!	1	6	6	10		cytoplasm; Golgi; membrane	transport; cell organization and biogenesis	Pf01576; Pf04869; Pf05622; Pf07888; Pf08317; Pf09730; Pf10473; Pf12329		[GO:0000139]; GO:0044431; GO:0098588; GO:0005794; GO:0044444; GO:0044446; GO:0031090; GO:0012505; GO:0043231; GO:0005737; GO:0044424; GO:0043229; GO:0044422; GO:0016020; GO:0043227; GO:0044464; GO:0005622; GO:0043226; GO:0005575; GO:0005623 [GO:0005488]; GO:0003674 [GO:0005737]; GO:0044424; GO:0005622; GO:0044464; GO:0005575; GO:0005623 [GO:0006886]; GO:0015031; GO:0034613; GO:0046907; GO:0045184…			179.158	65.7567			9.03	4.47			6	3			7	3	1119	122.487	4.91943
	Sequence	# PSMs	# Proteins	# Protein Groups	Protein Group Accessions	Modifications	#VALUE!	#VALUE!	MH+ [Da]	A5: Area	q-Value	PEP	A18	IonScore A18	Exp Value A18	B18	IonScore B18	Exp Value B18	IonScore C18	Exp Value C18	IonScore D18	Exp Value D18	# Missed Cleavages	B5: Area	C5: Area	D5: Area	C18	D18
	EVAGAGAAAGDGASK	2	1	1	J9VSG0		#VALUE!	#VALUE!	1231.59	0	0	8.978e-09							75.83	1.61954e-07	46.88	0.000127172	0	0	1.80541e+06	760665	High	High
	GDLGAPQTATDTIGK	2	1	1	J9VSG0		#VALUE!	#VALUE!	1444.73	0	0	5.796e-06							56.42	2.20053e-05	32.01	0.00642096	0	0	12524204	5.23198e+06	High	High
	SPSATPSMMGGGAAEMLR	1	1	1	J9VSG0		#VALUE!	#VALUE!	1750.79	0	0	2.631e-08							75.6	1.01906e-07			0	0	9.20997e+06	0	High
	TAAATQSTATELESVKEELK	3	1	1	J9VSG0		#VALUE!	#VALUE!	2107.08	0	0	0.0002665							24.56	0.038144	20.2	0.105527	1	0	2.84553e+07	1.15399e+07	High	High
	VPAKPAVEALVASIIDGDPTTGGK	1	1	1	J9VSG0		#VALUE!	#VALUE!	2306.26	0	0.001	0.04078							6.18	1.65079			0	0	2.77721e+07	0	High
	KKEEEWNIK	1	1	1	J9VSG0		#VALUE!	#VALUE!	1203.64	0	0.004	0.07631							6.82	2.7764			2	0	1.04144e+07	0	High
J9VYF1	Uncharacterized protein OS=Cryptococcus neoformans var. grubii serotype A (strain H99 / ATCC 208821 / CBS 10515 / FGSC 9487) GN=CNAG_06214 PE=4 SV=1 - [J9VYF1_CRYNH]	52.53	0	0	2.25855e+07	8.15796e+06	#DIV/0!	#DIV/0!	1	3	3	9		membrane				[GO:0016021]; GO:0031224; GO:0044425; GO:0005575; GO:0016020			44.9791	59.6567			52.53	52.53			3	3			5	4	99	11.2634	8.29443
	Sequence	# PSMs	# Proteins	# Protein Groups	Protein Group Accessions	Modifications	#VALUE!	#VALUE!	MH+ [Da]	A5: Area	q-Value	PEP	A18	IonScore A18	Exp Value A18	B18	IonScore B18	Exp Value B18	IonScore C18	Exp Value C18	IonScore D18	Exp Value D18	# Missed Cleavages	B5: Area	C5: Area	D5: Area	C18	D18
	CHNPAVVGGSTR	2	1	1	J9VYF1	C1(Carbamidomethyl)	#VALUE!	#VALUE!	1254.6	0	0	0.0004249							13.81	0.253705	26.52	0.0135935	0	0	5.3209e+06	1.93348e+06	High	High
	FKQDNTPSQGGR	4	1	1	J9VYF1		#VALUE!	#VALUE!	1334.65	0	0	8.895e-05							37.33	0.00147941	39.43	0.000900797	1	0	3.33234e+07	1.32421e+07	High	High
	QGDGPDPQPPNAYAQRPPPPNSYPQPGH	3	1	1	J9VYF1		#VALUE!	#VALUE!	2979.37	0	0	0.0001687							20.05	0.0405307	9.19	0.50009	0	0	29112116	9.29832e+06	High	High
J9VM30	Transketolase OS=Cryptococcus neoformans var. grubii serotype A (strain H99 / ATCC 208821 / CBS 10515 / FGSC 9487) GN=CNAG_03040 PE=4 SV=2 - [J9VM30_CRYNH]	10.99	0	0	2.16595e+07	5.26249e+06	#DIV/0!	#DIV/0!	2	4	4	9	catalytic activity		metabolic process			[GO:0003824]; GO:0003674 [GO:0008152]; GO:0008150			55.57	22.06			10.99	5.11			4	2			6	3	646	70.8364	6.31592
	Sequence	# PSMs	# Proteins	# Protein Groups	Protein Group Accessions	Modifications	#VALUE!	#VALUE!	MH+ [Da]	A5: Area	q-Value	PEP	A18	IonScore A18	Exp Value A18	B18	IonScore B18	Exp Value B18	IonScore C18	Exp Value C18	IonScore D18	Exp Value D18	# Missed Cleavages	B5: Area	C5: Area	D5: Area	C18	D18
	LAVAQGLNVK	2	2	1	J9VM30		#VALUE!	#VALUE!	1012.61	0	0	0.006414							17.22	0.0739715	11.89	0.252386	0	0	9696306	2.79582e+06	High	High
	VLVIDSDLEGSTGLSVIHK	2	2	1	J9VM30		#VALUE!	#VALUE!	1982.08	0	0	0.003285							14.03	0.292571			0	0	1.51185e+07	0	High
	LFVDDNDVTIAGHPSEYLK	1	2	1	J9VM30		#VALUE!	#VALUE!	2133.05	0	0	0.0002125							12.77	0.425398			0	0	2.43229e+07	0	High
	EGCGGLGEQIGHQNLGSSDIALK	4	2	1	J9VM30	C3(Carbamidomethyl)	#VALUE!	#VALUE!	2340.12	0	0	2.042e-08							54.85	2.96243e-05	22.06	0.056007	0	0	2.55371e+07	7.72917e+06	High	High
J9VQQ8	Translation machinery-associated protein 20 OS=Cryptococcus neoformans var. grubii serotype A (strain H99 / ATCC 208821 / CBS 10515 / FGSC 9487) GN=CNAG_02656 PE=4 SV=1 - [J9VQQ8_CRYNH]	26.09	0	0	2.92766e+07	1.09746e+07	#DIV/0!	#DIV/0!	1	4	4	9	RNA binding	membrane		Pf01472		[GO:0003723]; GO:0003676; GO:0097159; GO:1901363; GO:0005488; GO:0003674 [GO:0016021]; GO:0031224; GO:0044425; GO:0005575; GO:0016020			49.13	112.573			11.46	26.09			1	4			2	7	253	27.1792	7.86963
	Sequence	# PSMs	# Proteins	# Protein Groups	Protein Group Accessions	Modifications	#VALUE!	#VALUE!	MH+ [Da]	A5: Area	q-Value	PEP	A18	IonScore A18	Exp Value A18	B18	IonScore B18	Exp Value B18	IonScore C18	Exp Value C18	IonScore D18	Exp Value D18	# Missed Cleavages	B5: Area	C5: Area	D5: Area	C18	D18
	DQSAATEASVEPAEPAAEEKEKEEPTSGK	6	1	1	J9VQQ8		#VALUE!	#VALUE!	3015.39	0	0	2.138e-05							46.73	9.23611e-05	29.27	0.0055603	2	0	2.92766e+07	1.97714e+07	High	High
	LVASSADIKK	1	1	1	J9VQQ8		#VALUE!	#VALUE!	1031.61	0	0	4.878e-05									25.01	0.0192455	1	0	0	3160031		High
	FLLAGANMMAPGLLSAGGK	1	1	1	J9VQQ8		#VALUE!	#VALUE!	1818.96	0	0	8.482e-08									65.56	3.22447e-06	0	0	0	9.99246e+06		High
	KEALGLTK	1	1	1	J9VQQ8		#VALUE!	#VALUE!	859.524	0	0.002	0.0225									32.25	0.00479508	1	0	0	2.10078e+06		High
J9VQ17	Cellular nucleic acid-binding protein OS=Cryptococcus neoformans var. grubii serotype A (strain H99 / ATCC 208821 / CBS 10515 / FGSC 9487) GN=CNAG_02338 PE=4 SV=1 - [J9VQ17_CRYNH]	58.21	0	0	8.64193e+06	1.03193e+07	#DIV/0!	#DIV/0!	1	5	5	9	metal ion binding					[GO:0003676]; GO:0097159; GO:1901363; GO:0005488; GO:0003674 [GO:0008270]; GO:0046914; GO:0046872; GO:0043169; GO:0043167; GO:0005488; GO:0003674 [GO:0046872]; GO:0043169; GO:0043167; GO:0005488; GO:0003674			50.27	129.75			12.94	58.21			2	5			3	6	201	19.6235	7.84033
	Sequence	# PSMs	# Proteins	# Protein Groups	Protein Group Accessions	Modifications	#VALUE!	#VALUE!	MH+ [Da]	A5: Area	q-Value	PEP	A18	IonScore A18	Exp Value A18	B18	IonScore B18	Exp Value B18	IonScore C18	Exp Value C18	IonScore D18	Exp Value D18	# Missed Cleavages	B5: Area	C5: Area	D5: Area	C18	D18
	SCYTCGGVGHISR	2	1	1	J9VQ17	C2(Carbamidomethyl); C5(Carbamidomethyl)	#VALUE!	#VALUE!	1453.63	0	0	4.354e-05							11.59	0.142152	16.58	0.0494518	0	0	1.43016e+07	1.40068e+07	High	High
	KCYNCGQDGHISR	3	1	1	J9VQ17	C2(Carbamidomethyl); C5(Carbamidomethyl)	#VALUE!	#VALUE!	1594.68	0	0	2.556e-07							33.34	0.000741515	38.93	0.000217495	1	0	2.98222e+06	2.51868e+06	High	High
	MCPESGDAAAGGFGGAGGYGGYGGGAGFGNK	1	1	1	J9VQ17	C2(Carbamidomethyl)	#VALUE!	#VALUE!	2754.13	0	0	7.254e-08									51.2	7.56781e-06	0	0	0	0		High
	ACYTCGQEGHLSSACPQGPGAGGFGGASGGGECYR	1	1	1	J9VQ17	C2(Carbamidomethyl); C5(Carbamidomethyl); C15(Carbamidomethyl); C33(Carbamidomethyl)	#VALUE!	#VALUE!	3520.41	0	0	8.889e-13									64.29	3.7151e-07	0	0	0	1.13681e+07		High
	TCYSCGQPGHIASACPGTGAEAPAA	2	1	1	J9VQ17	C2(Carbamidomethyl); C5(Carbamidomethyl); C15(Carbamidomethyl)	#VALUE!	#VALUE!	2491.04	0	0.005	0.06833									3.64	0.431489	0	0	0	5.58298e+06		High
J9VGM9	NAK protein kinase OS=Cryptococcus neoformans var. grubii serotype A (strain H99 / ATCC 208821 / CBS 10515 / FGSC 9487) GN=CNAG_03796 PE=3 SV=2 - [J9VGM9_CRYNH]	32.42	0	0	21067351	5.51791e+06	#DIV/0!	#DIV/0!	1	6	6	9	nucleotide binding; catalytic activity		metabolic process			[GO:0000166]; GO:0036094; GO:1901265; GO:0005488; GO:0097159; GO:1901363; GO:0003674 [GO:0004672]; GO:0016301; GO:0016773; GO:0016772; GO:0016740; GO:0003824; GO:0003674 [GO:0004674]; GO:0004672; GO:0016301; GO:0016773; GO:0016772; GO:0016740; GO:0003824; GO:0003674 [GO:0005524]; GO:0032550; GO:0032559; GO:0035639; GO:0001883; GO:0032549; GO:0030554; GO:0032555; GO:0043168; GO:1901265; GO:0001882…			291.971	87.29			32.42	3.85			6	1			8	1	364	41.0188	5.22412
	Sequence	# PSMs	# Proteins	# Protein Groups	Protein Group Accessions	Modifications	#VALUE!	#VALUE!	MH+ [Da]	A5: Area	q-Value	PEP	A18	IonScore A18	Exp Value A18	B18	IonScore B18	Exp Value B18	IonScore C18	Exp Value C18	IonScore D18	Exp Value D18	# Missed Cleavages	B5: Area	C5: Area	D5: Area	C18	D18
	ILDSAVVQDESGDGK	2	1	1	J9VGM9		#VALUE!	#VALUE!	1532.74	0	0	2.245e-09							76.06	1.94478e-07			0	0	1.46942e+07	0	High
	LLGEGGFSFVYLIR	2	1	1	J9VGM9		#VALUE!	#VALUE!	1570.86	0	0	3.637e-08							13.91	0.363767	87.29	1.67041e-08	0	0	1.71364e+07	5.51791e+06	High	High
	GNLQDAMANASVTGQR	1	1	1	J9VGM9		#VALUE!	#VALUE!	1632.78	0	0	3.776e-06							58.26	8.95677e-06			0	0	1.1126e+07	0	High
	QQALLEQDIAGEHSSMPYR	2	1	1	J9VGM9		#VALUE!	#VALUE!	2173.04	0	0	1.036e-06							35.53	0.00214122			0	0	1.54352e+07	0	High
	DIKPANIMISDEDEPILMDFGSTIK	1	1	1	J9VGM9		#VALUE!	#VALUE!	2792.38	0	0	6.005e-09							55.15	2.81053e-05			0	0	3.06305e+07	0	High
	HLTGYSQDFVQLIDSMLIVDPENRPDIQK	1	1	1	J9VGM9		#VALUE!	#VALUE!	3371.73	0	0.001	0.01657							73.52	3.77937e-07			0	0	0	0	High
J9VNQ3	Solute carrier family 25 (Mitochondrial phosphate transporter), member 3 OS=Cryptococcus neoformans var. grubii serotype A (strain H99 / ATCC 208821 / CBS 10515 / FGSC 9487) GN=CNAG_03824 PE=3 SV=1 - [J9VNQ3_CRYNH]	29.54	0	0	3.60093e+07	8.22642e+06	#DIV/0!	#DIV/0!	1	7	7	9		membrane	transport	Pf00153		[GO:0006810]; GO:0051234; GO:0008150; GO:0051179 [GO:0016020]; GO:0005575 [GO:0016021]; GO:0031224; GO:0044425; GO:0005575; GO:0016020			147.39	102.642			19.38	14.46			4	4			4	5	325	34.3762	9.61279
	Sequence	# PSMs	# Proteins	# Protein Groups	Protein Group Accessions	Modifications	#VALUE!	#VALUE!	MH+ [Da]	A5: Area	q-Value	PEP	A18	IonScore A18	Exp Value A18	B18	IonScore B18	Exp Value B18	IonScore C18	Exp Value C18	IonScore D18	Exp Value D18	# Missed Cleavages	B5: Area	C5: Area	D5: Area	C18	D18
	YLVELSGSR	1	1	1	J9VNQ3		#VALUE!	#VALUE!	1023.55	0	0	0.001245							25.06	0.022456			0	0	1.5945e+07	0	High
	ELAGTPLTPNFTSK	2	1	1	J9VNQ3		#VALUE!	#VALUE!	1475.77	0	0	0.0001897							38.95	0.00149637	14.4	0.426617	0	0	2.02653e+07	7.45973e+06	High	High
	GLLTGFGPTAVGYLLQGGAK	1	1	1	J9VNQ3		#VALUE!	#VALUE!	1920.06	0	0	1.105e-08							71.03	6.54754e-07			0	0	4.33323e+07	0	High
	IASTEGFGSLYAGFIPILAK	1	1	1	J9VNQ3		#VALUE!	#VALUE!	2055.11	0	0	4.49e-08							63.35	3.86088e-06			0	0	4.44302e+07	0	High
	FASGLVSGLTK	2	1	1	J9VNQ3		#VALUE!	#VALUE!	1079.61	0	0	1.992e-05									62.95	2.02796e-06	0	0	0	1.15865e+07		High
	GLFAGLGPR	1	1	1	J9VNQ3		#VALUE!	#VALUE!	887.509	0	0.001	0.01526									23.57	0.0685685	0	0	0	5.63303e+06		High
	EALGARPGIEIHK	1	1	1	J9VNQ3		#VALUE!	#VALUE!	1390.78	0	0.002	0.01733									5.41	2.8774	0	0	0	2.98785e+06		High
J9VKM7	High-affinity nickel-transporter OS=Cryptococcus neoformans var. grubii serotype A (strain H99 / ATCC 208821 / CBS 10515 / FGSC 9487) GN=CNAG_03664 PE=4 SV=1 - [J9VKM7_CRYNH]	13.62	0	0	4.31435e+07	14887722	#DIV/0!	#DIV/0!	1	3	3	8	transporter activity; metal ion binding	membrane	transport	Pf03824		[GO:0006824]; GO:0000041; GO:0072511; GO:0030001; GO:0006812; GO:0006811; GO:0044765; GO:0006810; GO:0044699; GO:0051234; GO:0008150; GO:0051179 [GO:0015087]; GO:0046915; GO:0046873; GO:0022890; GO:0008324; GO:0015075; GO:0022891; GO:0022857; GO:0022892; GO:0005215; GO:0003674 [GO:0015099]; GO:0046915; GO:0046873; GO:0022890; GO:0008324; GO:0015075; GO:0022891; GO:0022857; GO:0022892; GO:0005215;…			126.903	142.178			13.62	6.91			3	2			5	3	492	52.4683	5.36377
	Sequence	# PSMs	# Proteins	# Protein Groups	Protein Group Accessions	Modifications	#VALUE!	#VALUE!	MH+ [Da]	A5: Area	q-Value	PEP	A18	IonScore A18	Exp Value A18	B18	IonScore B18	Exp Value B18	IonScore C18	Exp Value C18	IonScore D18	Exp Value D18	# Missed Cleavages	B5: Area	C5: Area	D5: Area	C18	D18
	VDGSGGVGNER	2	1	1	J9VKM7		#VALUE!	#VALUE!	1046.49	0	0	2.571e-07							83.75	1.79221e-08	68.78	5.4298e-07	0	0	1.45551e+07	4.17158e+06	High	High
	HVIEPIDIPQGETEGLETEDNIK	3	1	1	J9VKM7		#VALUE!	#VALUE!	2576.27	0	0	1.69e-10							63.8	4.21038e-06	68.34	1.49486e-06	0	0	74012664	2.56039e+07	High	High
	LALLQYPDPNYKDSYLEETVATTLPAEDGQTER	3	1	1	J9VKM7		#VALUE!	#VALUE!	3740.81	0	0	0.009505							9.27	0.976009			1	0	4.08627e+07	0	High
J9VUC7	Eukaryotic translation initiation factor 3 subunit H OS=Cryptococcus neoformans var. grubii serotype A (strain H99 / ATCC 208821 / CBS 10515 / FGSC 9487) GN=CNAG_02507 PE=3 SV=1 - [J9VUC7_CRYNH]	10.08	0	0	5.48679e+06	3.0299e+06	#DIV/0!	#DIV/0!	1	4	4	8	RNA binding; protein binding	cytoplasm	cell organization and biogenesis; metabolic process			[GO:0001731]; GO:0006413; GO:0022618; GO:0006412; GO:0044237; GO:0022613; GO:0034622; GO:0071826; GO:0010467; GO:0034645; GO:0044267; GO:0008152; GO:0009987; GO:0044085; GO:0065003; GO:0043933; GO:0043170; GO:0009059; GO:0044249; GO:0044260; GO:0019538; GO:0008150; GO:0071840; GO:0022607; GO:0016043; GO:0071704; GO:1901576; GO:0009058; GO:0044238 [GO:0003743]; GO:0008135; GO:0003723; GO:0003676; …			65.2334	67.34			10.08	9.56			3	3			4	4	387	40.7632	6.25244
	Sequence	# PSMs	# Proteins	# Protein Groups	Protein Group Accessions	Modifications	#VALUE!	#VALUE!	MH+ [Da]	A5: Area	q-Value	PEP	A18	IonScore A18	Exp Value A18	B18	IonScore B18	Exp Value B18	IonScore C18	Exp Value C18	IonScore D18	Exp Value D18	# Missed Cleavages	B5: Area	C5: Area	D5: Area	C18	D18
	AILVIHDASR	3	1	1	J9VUC7		#VALUE!	#VALUE!	1094.63	0	0	3.822e-05							56.41	8.34244e-06	45.14	0.000111762	0	0	6.39562e+06	4.79516e+06	High	High
	QATPQPAAQQPSK	2	1	1	J9VUC7		#VALUE!	#VALUE!	1351.7	0	0	7.303e-05							28.14	0.0138883	39.7	0.000969725	0	0	5.03898e+06	2.81159e+06	High	High
	HEQAIKDREEENAR	2	1	1	J9VUC7		#VALUE!	#VALUE!	1724.83	0	0	0.001624									10.07	0.654367	2	0	0	1.48294e+06		High
	TKHEQAIKDREEENAR	1	1	1	J9VUC7		#VALUE!	#VALUE!	1953.97	0	0.001	0.01597							5.72	2.81313			3	0	5.02578e+06	0	High
J9VW07	Claudin family protein OS=Cryptococcus neoformans var. grubii serotype A (strain H99 / ATCC 208821 / CBS 10515 / FGSC 9487) GN=CNAG_06424 PE=4 SV=2 - [J9VW07_CRYNH]	22.53	0	1.33931e+06	1.65563e+08	1.16121e+07	#DIV/0!	8.67023	1	4	4	8								27.3149	145.27	78.47		3.95	22.53	8.3		1	4	2		2	4	2	253	26.7726	8.60205
	Sequence	# PSMs	# Proteins	# Protein Groups	Protein Group Accessions	Modifications	#VALUE!	#VALUE!	MH+ [Da]	A5: Area	q-Value	PEP	A18	IonScore A18	Exp Value A18	B18	IonScore B18	Exp Value B18	IonScore C18	Exp Value C18	IonScore D18	Exp Value D18	# Missed Cleavages	B5: Area	C5: Area	D5: Area	C18	D18
	DDSYNHGMSK	4	1	1	J9VW07		#VALUE!	#VALUE!	1153.46	0	0	0.0002608				High	26.69	0.00214289	55.6	2.75423e-06	31.96	0.000636796	0	1.33931e+06	4.22949e+07	7.26975e+06	High	High
	YGMYNACGYQK	2	1	1	J9VW07	C7(Carbamidomethyl)	#VALUE!	#VALUE!	1354.56	0	0	3.541e-06							64.75	4.35455e-07	60.09	1.27334e-06	0	0	1.08553e+08	1.59545e+07	High	High
	LQTLNLVPSSTFR	1	1	1	J9VW07		#VALUE!	#VALUE!	1475.82	0	0	2.022e-05							35.74	0.00205348			0	0	3.4584e+08	0	High
	AGSGLIFVGSCAAALALIFGVIK	1	1	1	J9VW07	C11(Carbamidomethyl)	#VALUE!	#VALUE!	2235.26	0	0	2.495e-05							31.3	0.00392894			0	0	27235924	0	High
J9VHL2	Nuclear pore complex protein Nup93 OS=Cryptococcus neoformans var. grubii serotype A (strain H99 / ATCC 208821 / CBS 10515 / FGSC 9487) GN=CNAG_02816 PE=4 SV=2 - [J9VHL2_CRYNH]	9.04	0	0	7.05809e+06	2.14856e+06	#DIV/0!	#DIV/0!	1	5	5	8		membrane; nucleus	transport			[GO:0005643]; GO:0005635; GO:0044428; GO:0046930; GO:0012505; GO:0031967; GO:0005634; GO:0044446; GO:0016021; GO:0043234; GO:0044425; GO:0044464; GO:0031975; GO:0043227; GO:0043231; GO:0043229; GO:0044422; GO:0044424; GO:0031224; GO:0032991; GO:0005575; GO:0016020; GO:0005623; GO:0043226; GO:0005622 [GO:0006810]; GO:0051234; GO:0008150; GO:0051179			70.5233	44.9323			8.2	5.78			4	3			5	3	951	106.281	7.98682
	Sequence	# PSMs	# Proteins	# Protein Groups	Protein Group Accessions	Modifications	#VALUE!	#VALUE!	MH+ [Da]	A5: Area	q-Value	PEP	A18	IonScore A18	Exp Value A18	B18	IonScore B18	Exp Value B18	IonScore C18	Exp Value C18	IonScore D18	Exp Value D18	# Missed Cleavages	B5: Area	C5: Area	D5: Area	C18	D18
	VVETVNR	2	1	1	J9VHL2		#VALUE!	#VALUE!	816.457	0	0	0.01225							21.19	0.133057	17.35	0.322135	0	0	2.26147e+06	1.12222e+06	High	High
	DSEYHGSSHSEAVAPVAEPVNER	2	1	1	J9VHL2		#VALUE!	#VALUE!	2467.1	0	0	0.0001787							26.66	0.00765999			0	0	1.26714e+07	0	High
	ALGHSLSQTAGTAPLPSDAAQIGLTGAFGGAPDLYSLAQK	2	1	1	J9VHL2		#VALUE!	#VALUE!	3852.97	0	0	6.108e-08							55.34	2.48553e-05	38.79	0.00103722	0	0	0	2.54027e+06	High	High
	VIGELNQK	1	1	1	J9VHL2		#VALUE!	#VALUE!	900.514	0	0.002	0.04446							22.18	0.0641661			0	0	6.24138e+06	0	High
	MSEAVAGR	1	1	1	J9VHL2		#VALUE!	#VALUE!	820.398	0	0.002	0.02237									24.31	0.0252063	0	0	0	2.7832e+06		High
J9VS35	Cation-transporting ATPase OS=Cryptococcus neoformans var. grubii serotype A (strain H99 / ATCC 208821 / CBS 10515 / FGSC 9487) GN=CNAG_02440 PE=3 SV=2 - [J9VS35_CRYNH]	8.46	2.35449e+06	0	1.37846e+07	1.88735e+06	5.8546	#DIV/0!	1	5	5	8	nucleotide binding; protein binding		metabolic process; response to stimulus			[GO:0005524]; GO:0032550; GO:0032559; GO:0035639; GO:0001883; GO:0032549; GO:0030554; GO:0032555; GO:0043168; GO:1901265; GO:0001882; GO:0017076; GO:0032553; GO:0043167; GO:0097159; GO:1901363; GO:0036094; GO:0097367; GO:0000166; GO:0005488; GO:0003674 [GO:0006457]; GO:0044267; GO:0019538; GO:0044260; GO:0043170; GO:0044238; GO:0044237; GO:0071704; GO:0008152; GO:0009987; GO:0008150 [GO:0006950];…	36.75		103.37	25.22	1.54		7.44	2.56	1		4	2	1		5	2	780	87.8637	4.97021
	Sequence	# PSMs	# Proteins	# Protein Groups	Protein Group Accessions	Modifications	#VALUE!	#VALUE!	MH+ [Da]	A5: Area	q-Value	PEP	A18	IonScore A18	Exp Value A18	B18	IonScore B18	Exp Value B18	IonScore C18	Exp Value C18	IonScore D18	Exp Value D18	# Missed Cleavages	B5: Area	C5: Area	D5: Area	C18	D18
	YGDENEHEAEKR	3	1	1	J9VS35		#VALUE!	#VALUE!	1476.63	2.35449e+06	0	7.18e-06	High	36.75	0.000422698				20.8	0.017467	25.22	0.00601215	1	0	6.2235e+06	2.16994e+06	High	High
	VVVDADDLPLNVSR	1	1	1	J9VS35		#VALUE!	#VALUE!	1511.81	0	0	0.01318							18.29	0.113413			0	0	1.73198e+07	0	High
	KTSQVPIESEDEFDDEDAIVDENER	2	1	1	J9VS35		#VALUE!	#VALUE!	2909.28	0	0	4.894e-10							60.07	1.96802e-06			1	0	1.78105e+07	0	High
	EVEETEYR	1	1	1	J9VS35		#VALUE!	#VALUE!	1054.47	0	0.001	0.009939									12.01	0.144786	0	0	0	1.60476e+06		High
	VLEINPK	1	1	1	J9VS35		#VALUE!	#VALUE!	812.487	0	0.007	0.132							16.17	0.0893721			0	0	0	0	High
T2BN16	Glycine-rich RNA binding protein, variant 2 OS=Cryptococcus neoformans var. grubii serotype A (strain H99 / ATCC 208821 / CBS 10515 / FGSC 9487) GN=CNAG_03281 PE=4 SV=1 - [T2BN16_CRYNH]	18.13	0	0	3.72029e+07	2.1537e+07	#DIV/0!	#DIV/0!	3	2	2	7	nucleotide binding					[GO:0000166]; GO:0036094; GO:1901265; GO:0005488; GO:0097159; GO:1901363; GO:0003674 [GO:0003676]; GO:0097159; GO:1901363; GO:0005488; GO:0003674			23.4767	48.55			18.13	18.13			1	2			3	4	160	16.2532	5.05908
	Sequence	# PSMs	# Proteins	# Protein Groups	Protein Group Accessions	Modifications	#VALUE!	#VALUE!	MH+ [Da]	A5: Area	q-Value	PEP	A18	IonScore A18	Exp Value A18	B18	IonScore B18	Exp Value B18	IonScore C18	Exp Value C18	IonScore D18	Exp Value D18	# Missed Cleavages	B5: Area	C5: Area	D5: Area	C18	D18
	GFGFVTYGSPQEAEAAIAAMNEQELDGRR	6	3	1	T2BN16		#VALUE!	#VALUE!	3114.46	0	0	0.00171							21.94	0.0422225	15.35	0.179422	1	0	3.72029e+07	2.6488e+07	High	High
	GFGFVTYGSPQEAEAAIAAMNEQELDGR	1	3	1	T2BN16		#VALUE!	#VALUE!	2958.36	0	0	1.846e-08									47.2	8.86039e-05	0	0	0	1.65859e+07		High
J9VUI4	Monosaccharide transporter OS=Cryptococcus neoformans var. grubii serotype A (strain H99 / ATCC 208821 / CBS 10515 / FGSC 9487) GN=CNAG_01683 PE=3 SV=2 - [J9VUI4_CRYNH]	7.83	0	0	1.25078e+07	1.19447e+07	#DIV/0!	#DIV/0!	1	4	4	7	transporter activity	membrane	transport			[GO:0005215]; GO:0003674 [GO:0006810]; GO:0051234; GO:0008150; GO:0051179 [GO:0016020]; GO:0005575 [GO:0016021]; GO:0031224; GO:0044425; GO:0005575; GO:0016020 [GO:0022857]; GO:0005215; GO:0003674 [GO:0022891]; GO:0022857; GO:0022892; GO:0005215; GO:0003674 [GO:0055085]; GO:0044763; GO:0044765; GO:0009987; GO:0044699; GO:0006810; GO:0008150; GO:0051234; GO:0051179			81.7703	149.247			6	7.83			3	4			3	4	600	64.5868	6.46826
	Sequence	# PSMs	# Proteins	# Protein Groups	Protein Group Accessions	Modifications	#VALUE!	#VALUE!	MH+ [Da]	A5: Area	q-Value	PEP	A18	IonScore A18	Exp Value A18	B18	IonScore B18	Exp Value B18	IonScore C18	Exp Value C18	IonScore D18	Exp Value D18	# Missed Cleavages	B5: Area	C5: Area	D5: Area	C18	D18
	VSDAIAAQQNVK	2	1	1	J9VUI4		#VALUE!	#VALUE!	1243.66	0	0	0.0002761							46.2	0.000261473	44.15	0.000415359	0	0	1.29856e+07	1.29117e+07	High	High
	GNVGGFVQFIVGR	2	1	1	J9VUI4		#VALUE!	#VALUE!	1349.73	0	0	2.299e-06							50.69	8.14711e-05	69.99	8.82029e-07	0	0	14190749	1.15871e+07	High	High
	AEDDPVAIADR	1	1	1	J9VUI4		#VALUE!	#VALUE!	1171.56	0	0	7.309e-06									63.71	1.76623e-06	0	0	0	9.43623e+06		High
	RPTLVAAELPK	2	1	1	J9VUI4		#VALUE!	#VALUE!	1194.72	0	0.001	0.03284							20.47	0.0161537	28.54	0.00251926	0	0	1.03472e+07	1.13353e+07	High	High
J9W0Q4	RNA helicase OS=Cryptococcus neoformans var. grubii serotype A (strain H99 / ATCC 208821 / CBS 10515 / FGSC 9487) GN=CNAG_04580 PE=4 SV=1 - [J9W0Q4_CRYNH]	8.64	0	0	10195193	9.27994e+06	#DIV/0!	#DIV/0!	1	4	4	7	nucleotide binding; catalytic activity		metabolic process	Pf00270; Pf00271; Pf06862		[GO:0000166]; GO:0036094; GO:1901265; GO:0005488; GO:0097159; GO:1901363; GO:0003674 [GO:0003676]; GO:0097159; GO:1901363; GO:0005488; GO:0003674 [GO:0004386]; GO:0017111; GO:0016462; GO:0016818; GO:0016817; GO:0016787; GO:0003824; GO:0003674 [GO:0005524]; GO:0032550; GO:0032559; GO:0035639; GO:0001883; GO:0032549; GO:0030554; GO:0032555; GO:0043168; GO:1901265; GO:0001882; GO:0017076; GO:0032553…			56.6747	161.13	0		5.57	7.1			3	3			3	4	718	77.8708	9.70068
	Sequence	# PSMs	# Proteins	# Protein Groups	Protein Group Accessions	Modifications	#VALUE!	#VALUE!	MH+ [Da]	A5: Area	q-Value	PEP	A18	IonScore A18	Exp Value A18	B18	IonScore B18	Exp Value B18	IonScore C18	Exp Value C18	IonScore D18	Exp Value D18	# Missed Cleavages	B5: Area	C5: Area	D5: Area	C18	D18
	ISTSDLASDVIAR	3	1	1	J9W0Q4		#VALUE!	#VALUE!	1347.71	0	0	5.93e-08							56.93	2.38253e-05	106.01	2.94468e-10	0	0	8.77868e+06	6.73744e+06	High	High
	VIQLGVPSTTEQYIHR	2	1	1	J9W0Q4		#VALUE!	#VALUE!	1840.99	0	0	0.0001846							1.89	6.18021	16.7	0.19883	0	0	1.65962e+07	1.27382e+07	High	High
	TDMLVLDEADTLLDMGFSDDLK	1	1	1	J9W0Q4		#VALUE!	#VALUE!	2457.15	0	0	0.001108									7.57	1.07616	0	0	0	8.36414e+06		High
	APNPDGTIPDK	1	1	1	J9W0Q4		#VALUE!	#VALUE!	1124.56	0	0.001	0.03646							21.1	0.0527848			0	0	5210647	0	High
J9VRX0	Uncharacterized protein OS=Cryptococcus neoformans var. grubii serotype A (strain H99 / ATCC 208821 / CBS 10515 / FGSC 9487) GN=CNAG_04503 PE=4 SV=1 - [J9VRX0_CRYNH]	32.75	0	0	6.23233e+07	5.01144e+07	#DIV/0!	#DIV/0!	1	3	3	6									109.65	104.83			32.75	15.79			3	1			5	1	171	17.8789	10.0962
	Sequence	# PSMs	# Proteins	# Protein Groups	Protein Group Accessions	Modifications	#VALUE!	#VALUE!	MH+ [Da]	A5: Area	q-Value	PEP	A18	IonScore A18	Exp Value A18	B18	IonScore B18	Exp Value B18	IonScore C18	Exp Value C18	IonScore D18	Exp Value D18	# Missed Cleavages	B5: Area	C5: Area	D5: Area	C18	D18
	EVGSYMLPVSTSPQNR	1	1	1	J9VRX0		#VALUE!	#VALUE!	1764.86	0	0	0.0004571							38.17	0.00122686			0	0	1.65745e+07	0	High
	AESIISADSLTGYGATEQQHGLTDEQR	2	1	1	J9VRX0		#VALUE!	#VALUE!	2877.35	0	0	6.124e-12							87.98	9.87169e-09	104.83	2.03888e-10	0	0	1.541e+08	5.01144e+07	High	High
	NLFAGGNMGGNSK	3	1	1	J9VRX0		#VALUE!	#VALUE!	1266.59	0	0.001	0.01624							10.32	0.492352			0	0	1.62955e+07	0	High
J9VKY1	Uncharacterized protein OS=Cryptococcus neoformans var. grubii serotype A (strain H99 / ATCC 208821 / CBS 10515 / FGSC 9487) GN=CNAG_01010 PE=4 SV=1 - [J9VKY1_CRYNH]	22.27	0	0	9.64835e+06	6.96854e+06	#DIV/0!	#DIV/0!	1	4	4	6		membrane		Pf10558		[GO:0016021]; GO:0031224; GO:0044425; GO:0005575; GO:0016020			29.91	23.16			22.27	12.73			4	2			4	2	220	24.1783	8.55811
	Sequence	# PSMs	# Proteins	# Protein Groups	Protein Group Accessions	Modifications	#VALUE!	#VALUE!	MH+ [Da]	A5: Area	q-Value	PEP	A18	IonScore A18	Exp Value A18	B18	IonScore B18	Exp Value B18	IonScore C18	Exp Value C18	IonScore D18	Exp Value D18	# Missed Cleavages	B5: Area	C5: Area	D5: Area	C18	D18
	KNMLESESKR	1	1	1	J9VKY1		#VALUE!	#VALUE!	1221.63	0	0	8.918e-05							29.91	0.0106688			2	0	3.01811e+06	0	High
	SVFQGVASMALPAFTIHTAVR	2	1	1	J9VKY1		#VALUE!	#VALUE!	2203.17	0	0	0.0001302							12.14	0.580395	23.44	0.0446104	0	0	2.05484e+07	1.02926e+07	High	High
	VEESYFR	2	1	1	J9VKY1		#VALUE!	#VALUE!	929.436	0	0.001	0.01095							6.83	0.798842	13.22	0.183426	0	0	5.37852e+06	3.64452e+06	High	High
	SPIQVAEDSTK	1	1	1	J9VKY1		#VALUE!	#VALUE!	1174.6	0	0.002	0.05233							8.8	1.47645			0	0	0	0	High
J9VSM6	Nucleolysin TIA-1/TIAR OS=Cryptococcus neoformans var. grubii serotype A (strain H99 / ATCC 208821 / CBS 10515 / FGSC 9487) GN=CNAG_01413 PE=4 SV=1 - [J9VSM6_CRYNH]	10.37	0	0	1.6897e+07	1.08538e+07	#DIV/0!	#DIV/0!	1	4	4	6	nucleotide binding	membrane		Pf00076		[GO:0000166]; GO:0036094; GO:1901265; GO:0005488; GO:0097159; GO:1901363; GO:0003674 [GO:0003676]; GO:0097159; GO:1901363; GO:0005488; GO:0003674 [GO:0016021]; GO:0031224; GO:0044425; GO:0005575; GO:0016020			52.17	51.04			7.6	8.53			3	3			3	3	434	46.0134	6.53662
	Sequence	# PSMs	# Proteins	# Protein Groups	Protein Group Accessions	Modifications	#VALUE!	#VALUE!	MH+ [Da]	A5: Area	q-Value	PEP	A18	IonScore A18	Exp Value A18	B18	IonScore B18	Exp Value B18	IonScore C18	Exp Value C18	IonScore D18	Exp Value D18	# Missed Cleavages	B5: Area	C5: Area	D5: Area	C18	D18
	VNWANQK	2	1	1	J9VSM6		#VALUE!	#VALUE!	859.442	0	0	0.001148							38.96	0.00102281	27.32	0.0149209	0	0	9.16275e+06	4.83862e+06	High	High
	GYGFLSFR	1	1	1	J9VSM6		#VALUE!	#VALUE!	946.477	0	0	0.000657							34.71	0.00378633			0	0	1.36805e+07	0	High
	NFQHGGFNYGFVEYADMR	2	1	1	J9VSM6		#VALUE!	#VALUE!	2151.94	0	0	0.000126							2.54	1.03079	5.34	0.540968	0	0	2.78478e+07	1.92784e+07	High	High
	RPHLYVGNLSPR	1	1	1	J9VSM6		#VALUE!	#VALUE!	1408.78	0	0	7.959e-06									43.22	0.000304916	0	0	0	8444492		High
J9VW23	ATP-dependent RNA helicase DBP9 OS=Cryptococcus neoformans var. grubii serotype A (strain H99 / ATCC 208821 / CBS 10515 / FGSC 9487) GN=CNAG_06206 PE=4 SV=1 - [J9VW23_CRYNH]	11.04	0	0	2.56307e+06	5.29531e+06	#DIV/0!	#DIV/0!	1	5	5	6	nucleotide binding; catalytic activity	membrane	metabolic process	Pf00270; Pf00271		[GO:0000166]; GO:0036094; GO:1901265; GO:0005488; GO:0097159; GO:1901363; GO:0003674 [GO:0003676]; GO:0097159; GO:1901363; GO:0005488; GO:0003674 [GO:0004386]; GO:0017111; GO:0016462; GO:0016818; GO:0016817; GO:0016787; GO:0003824; GO:0003674 [GO:0005524]; GO:0032550; GO:0032559; GO:0035639; GO:0001883; GO:0032549; GO:0030554; GO:0032555; GO:0043168; GO:1901265; GO:0001882; GO:0017076; GO:0032553…			43.55	23.8			5.28	7.2			3	3			3	3	625	68.4141	8.60205
	Sequence	# PSMs	# Proteins	# Protein Groups	Protein Group Accessions	Modifications	#VALUE!	#VALUE!	MH+ [Da]	A5: Area	q-Value	PEP	A18	IonScore A18	Exp Value A18	B18	IonScore B18	Exp Value B18	IonScore C18	Exp Value C18	IonScore D18	Exp Value D18	# Missed Cleavages	B5: Area	C5: Area	D5: Area	C18	D18
	HDTPLHPTR	2	1	1	J9VW23		#VALUE!	#VALUE!	1073.55	0	0	8.103e-05							18.86	0.141068	23.94	0.0437955	0	0	1.81031e+06	1.84907e+06	High	High
	ADLSPASAEYQATR	1	1	1	J9VW23		#VALUE!	#VALUE!	1479.71	0	0	7.605e-07							39.19	0.000789299			0	0	0	0	High
	VLLNDKPDIVISTPTK	1	1	1	J9VW23		#VALUE!	#VALUE!	1753.01	0	0	0.0002297									14.86	0.153496	0	0	0	6.31455e+06		High
	IAALPAGGDVTDHAGVGFSR	1	1	1	J9VW23		#VALUE!	#VALUE!	1910.97	0	0.001	0.01447									6.24	2.09162	0	0	0	7.7223e+06		High
	RADPTSSLAR	1	1	1	J9VW23		#VALUE!	#VALUE!	1073.57	0	0.009	0.1826							13.33	0.606192			1	0	3315833	0	High
J9VNK2	Uncharacterized protein OS=Cryptococcus neoformans var. grubii serotype A (strain H99 / ATCC 208821 / CBS 10515 / FGSC 9487) GN=CNAG_05724 PE=4 SV=1 - [J9VNK2_CRYNH]	4.56	0	0	3.87803e+06	1.44078e+06	#DIV/0!	#DIV/0!	1	2	2	5		membrane				[GO:0016021]; GO:0031224; GO:0044425; GO:0005575; GO:0016020			57.75	54.26			4.56	4.56			2	2			2	3	570	59.3438	5.05908
	Sequence	# PSMs	# Proteins	# Protein Groups	Protein Group Accessions	Modifications	#VALUE!	#VALUE!	MH+ [Da]	A5: Area	q-Value	PEP	A18	IonScore A18	Exp Value A18	B18	IonScore B18	Exp Value B18	IonScore C18	Exp Value C18	IonScore D18	Exp Value D18	# Missed Cleavages	B5: Area	C5: Area	D5: Area	C18	D18
	ISGTSSSSCNLR	2	1	1	J9VNK2	C9(Carbamidomethyl)	#VALUE!	#VALUE!	1268.59	0	0	9.359e-07							57.75	7.38674e-06	54.26	1.63113e-05	0	0	5.12006e+06	1.78892e+06	High	High
	SSHYSNAAHSGVPR	3	1	1	J9VNK2		#VALUE!	#VALUE!	1469.69	0	0	0.0006342							4.53	1.81471	11.72	0.343218	0	0	2.636e+06	1.09264e+06	High	High
J9VT60	Uncharacterized protein OS=Cryptococcus neoformans var. grubii serotype A (strain H99 / ATCC 208821 / CBS 10515 / FGSC 9487) GN=CNAG_04570 PE=4 SV=1 - [J9VT60_CRYNH]	3.02	0	0	981216	1.91187e+06	#DIV/0!	#DIV/0!	1	2	2	5				Pf05383					71.02	74.18			1.68	3.02			1	2			2	3	895	93.7202	9.15869
	Sequence	# PSMs	# Proteins	# Protein Groups	Protein Group Accessions	Modifications	#VALUE!	#VALUE!	MH+ [Da]	A5: Area	q-Value	PEP	A18	IonScore A18	Exp Value A18	B18	IonScore B18	Exp Value B18	IonScore C18	Exp Value C18	IonScore D18	Exp Value D18	# Missed Cleavages	B5: Area	C5: Area	D5: Area	C18	D18
	EGGESGPTGSGAPGK	4	1	1	J9VT60		#VALUE!	#VALUE!	1287.58	0	0	2.376e-06							49.34	3.7252e-05	48.82	4.13343e-05	0	0	981216	1.70027e+06	High	High
	ECMILSNYLEVR	1	1	1	J9VT60	N-Term(Glu->pyro-Glu); C2(Carbamidomethyl); M3(Oxidation)	#VALUE!	#VALUE!	1524.71	0	0.009	0.1431									2.33	3.36254	0	0	0	2.12346e+06		High
J9VGE0	THO complex subunit 2 OS=Cryptococcus neoformans var. grubii serotype A (strain H99 / ATCC 208821 / CBS 10515 / FGSC 9487) GN=CNAG_03942 PE=4 SV=1 - [J9VGE0_CRYNH]	2.37	0	0	1.54005e+06	741727	#DIV/0!	#DIV/0!	1	3	3	5		membrane		Pf11262; Pf11732		[GO:0016021]; GO:0031224; GO:0044425; GO:0005575; GO:0016020			84.15	70.29			1.6	2.37			2	3			2	3	2066	230.287	8.51416
	Sequence	# PSMs	# Proteins	# Protein Groups	Protein Group Accessions	Modifications	#VALUE!	#VALUE!	MH+ [Da]	A5: Area	q-Value	PEP	A18	IonScore A18	Exp Value A18	B18	IonScore B18	Exp Value B18	IonScore C18	Exp Value C18	IonScore D18	Exp Value D18	# Missed Cleavages	B5: Area	C5: Area	D5: Area	C18	D18
	VTSTNTSATSGATPTER	2	1	1	J9VGE0		#VALUE!	#VALUE!	1680.8	0	0	5.085e-08							73.14	2.83894e-07	61.95	3.57428e-06	0	0	2.38953e+06	1.21184e+06	High	High
	RQEDNAPASTQSDAGR	2	1	1	J9VGE0		#VALUE!	#VALUE!	1702.77	0	0	7.821e-05							26.51	0.00859925	23.84	0.0163154	1	0	690579	496524	High	High
	DSTDTASNASGHGPAR	1	1	1	J9VGE0		#VALUE!	#VALUE!	1543.67	0	0.006	0.0774									9.71	0.20312	0	0	0	516819		High
J9VMD6	Uncharacterized protein OS=Cryptococcus neoformans var. grubii serotype A (strain H99 / ATCC 208821 / CBS 10515 / FGSC 9487) GN=CNAG_07382 PE=4 SV=1 - [J9VMD6_CRYNH]	7.24	0	0	4.3076e+06	2.93922e+06	#DIV/0!	#DIV/0!	1	3	3	5				Pf11709					101.19	75.1552			5.43	7.24			2	3			2	3	442	49.2982	9.67139
	Sequence	# PSMs	# Proteins	# Protein Groups	Protein Group Accessions	Modifications	#VALUE!	#VALUE!	MH+ [Da]	A5: Area	q-Value	PEP	A18	IonScore A18	Exp Value A18	B18	IonScore B18	Exp Value B18	IonScore C18	Exp Value C18	IonScore D18	Exp Value D18	# Missed Cleavages	B5: Area	C5: Area	D5: Area	C18	D18
	IYTTTPSSQSR	2	1	1	J9VMD6		#VALUE!	#VALUE!	1240.62	0	0	0.002495							34.57	0.00251381	18.78	0.0999878	0	0	6.61513e+06	5.3265e+06	High	High
	HDAAQDSVTSPAR	2	1	1	J9VMD6		#VALUE!	#VALUE!	1354.64	0	0	1.233e-08							85.12	1.415e-08	56.79	9.63292e-06	0	0	2.00006e+06	1.23306e+06	High	High
	DSLQSVQR	1	1	1	J9VMD6		#VALUE!	#VALUE!	932.479	0	0.001	0.01433									35.38	0.00338989	0	0	0	2.2581e+06		High
J9VMS8	C-8 sterol isomerase OS=Cryptococcus neoformans var. grubii serotype A (strain H99 / ATCC 208821 / CBS 10515 / FGSC 9487) GN=CNAG_00854 PE=4 SV=1 - [J9VMS8_CRYNH]	10.28	0	0	5.25295e+06	1.60361e+06	#DIV/0!	#DIV/0!	1	3	3	5	catalytic activity	membrane	metabolic process	Pf04622		[GO:0008152]; GO:0008150 [GO:0016021]; GO:0031224; GO:0044425; GO:0005575; GO:0016020 [GO:0016853]; GO:0003824; GO:0003674			64.1731	41.04			10.28	6.32			3	1			3	2	253	27.8212	8.90967
	Sequence	# PSMs	# Proteins	# Protein Groups	Protein Group Accessions	Modifications	#VALUE!	#VALUE!	MH+ [Da]	A5: Area	q-Value	PEP	A18	IonScore A18	Exp Value A18	B18	IonScore B18	Exp Value B18	IonScore C18	Exp Value C18	IonScore D18	Exp Value D18	# Missed Cleavages	B5: Area	C5: Area	D5: Area	C18	D18
	NPSAAASSASSTR	1	1	1	J9VMS8		#VALUE!	#VALUE!	1206.57	0	0	0.001929							26.61	0.0108045			0	0	3.19913e+06	0	High
	KLVEDHPHVR	1	1	1	J9VMS8		#VALUE!	#VALUE!	1229.67	0	0	0.0001471							35	0.0040319			1	0	2.84987e+06	0	High
	AGKNPSAAASSASSTR	3	1	1	J9VMS8		#VALUE!	#VALUE!	1462.72	0	0	6.62e-06							37.94	0.00155873	28.11	0.0149117	1	0	9.70987e+06	1.60361e+06	High	High
J9VWL8	H/ACA ribonucleoprotein complex subunit 1 OS=Cryptococcus neoformans var. grubii serotype A (strain H99 / ATCC 208821 / CBS 10515 / FGSC 9487) GN=CNAG_04259 PE=4 SV=1 - [J9VWL8_CRYNH]	26.83	0	0	2.19939e+07	2.11321e+07	#DIV/0!	#DIV/0!	1	3	3	5		nucleus; organelle lumen	metabolic process	Pf04410		[GO:0001522]; GO:0009451; GO:0016070; GO:0043412; GO:0044260; GO:0090304; GO:0043170; GO:0044237; GO:0006139; GO:0071704; GO:0008152; GO:0009987; GO:0006725; GO:0034641; GO:0044238; GO:0046483; GO:1901360; GO:0008150; GO:0006807 [GO:0019012]; GO:0005575 [GO:0019013]; GO:0019028; GO:0044423; GO:0005575; GO:0019012 [GO:0030529]; GO:0032991; GO:0044424; GO:0005575; GO:0005622; GO:0044464; GO:0005623…			24.14	148.923			6.34	26.83			1	3			1	4	205	20.9738	11.1802
	Sequence	# PSMs	# Proteins	# Protein Groups	Protein Group Accessions	Modifications	#VALUE!	#VALUE!	MH+ [Da]	A5: Area	q-Value	PEP	A18	IonScore A18	Exp Value A18	B18	IonScore B18	Exp Value B18	IonScore C18	Exp Value C18	IonScore D18	Exp Value D18	# Missed Cleavages	B5: Area	C5: Area	D5: Area	C18	D18
	IPYFNAPIYLQNK	2	1	1	J9VWL8		#VALUE!	#VALUE!	1580.85	0	0	2.358e-07							24.14	0.0339221	62.89	4.52358e-06	0	0	2.19939e+07	27553982	High	High
	MEQGMLASSFK	2	1	1	J9VWL8		#VALUE!	#VALUE!	1228.57	0	0	1.601e-05									63.93	1.6183e-06	0	0	0	6.45087e+06		High
	DMGPPDTVLEIGSFQHDVESEMLCSLTAPTK	1	1	1	J9VWL8	C24(Carbamidomethyl)	#VALUE!	#VALUE!	3404.57	0	0	0.001314									1.3	3.03937	0	0	0	29391340		High
T2BN03	DIS3-like exonuclease 2 OS=Cryptococcus neoformans var. grubii serotype A (strain H99 / ATCC 208821 / CBS 10515 / FGSC 9487) GN=CNAG_03345 PE=3 SV=1 - [T2BN03_CRYNH]	2.73	0	0	8.07733e+06	1.30957e+06	#DIV/0!	#DIV/0!	2	4	4	5	catalytic activity; RNA binding	cytoplasm	metabolic process			[GO:0000175]; GO:0008408; GO:0016896; GO:0004527; GO:0004532; GO:0016796; GO:0004518; GO:0004540; GO:0016788; GO:0016787; GO:0003824; GO:0003674 [GO:0000291]; GO:0000956; GO:0006402; GO:0006401; GO:0016071; GO:0016070; GO:0034655; GO:0044265; GO:0044260; GO:0090304; GO:0006139; GO:0019439; GO:0044270; GO:0046700; GO:1901361; GO:0009057; GO:0044248; GO:0043170; GO:0044237; GO:0006725; GO:0034641; …			20.39	30.73			2.73	0.62			4	1			4	1	1609	175.229	8.70459
	Sequence	# PSMs	# Proteins	# Protein Groups	Protein Group Accessions	Modifications	#VALUE!	#VALUE!	MH+ [Da]	A5: Area	q-Value	PEP	A18	IonScore A18	Exp Value A18	B18	IonScore B18	Exp Value B18	IonScore C18	Exp Value C18	IonScore D18	Exp Value D18	# Missed Cleavages	B5: Area	C5: Area	D5: Area	C18	D18
	HGVTESVSER	2	2	1	T2BN03		#VALUE!	#VALUE!	1100.53	0	0	0.002571							9.32	0.690005	30.73	0.00498715	0	0	0	1.30957e+06	High	High
	DVISHLADTTEDRR	1	2	1	T2BN03		#VALUE!	#VALUE!	1627.81	0	0	0.004852							20.39	0.0786137			1	0	6.9922e+06	0	High
	IIANALPEQALLR	1	2	1	T2BN03		#VALUE!	#VALUE!	1421.85	0	0.001	0.04286							11.65	0.147041			0	0	9.03728e+06	0	High
	LFVATIK	1	2	1	T2BN03		#VALUE!	#VALUE!	791.502	0	0.005	0.09473							14.01	0.0635506			0	0	8.20251e+06	0	High
J9VE80	Uncharacterized protein OS=Cryptococcus neoformans var. grubii serotype A (strain H99 / ATCC 208821 / CBS 10515 / FGSC 9487) GN=CNAG_00485 PE=4 SV=1 - [J9VE80_CRYNH]	8.31	0	0	8.93811e+06	3.59504e+06	#DIV/0!	#DIV/0!	1	2	2	4		membrane				[GO:0016021]; GO:0031224; GO:0044425; GO:0005575; GO:0016020			46.39	33.46			8.31	8.31			2	2			2	2	349	39.1773	6.53662
	Sequence	# PSMs	# Proteins	# Protein Groups	Protein Group Accessions	Modifications	#VALUE!	#VALUE!	MH+ [Da]	A5: Area	q-Value	PEP	A18	IonScore A18	Exp Value A18	B18	IonScore B18	Exp Value B18	IonScore C18	Exp Value C18	IonScore D18	Exp Value D18	# Missed Cleavages	B5: Area	C5: Area	D5: Area	C18	D18
	AQSSGNESLQTHR	2	1	1	J9VE80		#VALUE!	#VALUE!	1414.67	0	0	0.001033							15.26	0.123608	7.27	0.787498	0	0	8.24702e+06	3.17999e+06	High	High
	NPQEPGAPSYAEAVKE	2	1	1	J9VE80		#VALUE!	#VALUE!	1686.8	0	0	1.201e-05							45.13	0.000167262	33.46	0.00234425	1	0	9.62921e+06	4.01009e+06	High	High
J9VLR6	rRNA biogenesis protein RRP5 OS=Cryptococcus neoformans var. grubii serotype A (strain H99 / ATCC 208821 / CBS 10515 / FGSC 9487) GN=CNAG_02437 PE=4 SV=1 - [J9VLR6_CRYNH]	2.02	0	0	5.46119e+06	3.70425e+06	#DIV/0!	#DIV/0!	1	2	2	4	RNA binding; protein binding	nucleus; membrane	metabolic process	Pf00575		[GO:0003723]; GO:0003676; GO:0097159; GO:1901363; GO:0005488; GO:0003674 [GO:0005515]; GO:0005488; GO:0003674 [GO:0005622]; GO:0044464; GO:0005575; GO:0005623 [GO:0005634]; GO:0043231; GO:0043227; GO:0043229; GO:0043226; GO:0044424; GO:0005575; GO:0005622; GO:0044464; GO:0005623 [GO:0006396]; GO:0010467; GO:0016070; GO:0043170; GO:0044260; GO:0090304; GO:0071704; GO:0044237; GO:0006139; GO:000815…			45.1432	39.2632			2.02	2.02			2	2			2	2	1483	162.989	5.61768
	Sequence	# PSMs	# Proteins	# Protein Groups	Protein Group Accessions	Modifications	#VALUE!	#VALUE!	MH+ [Da]	A5: Area	q-Value	PEP	A18	IonScore A18	Exp Value A18	B18	IonScore B18	Exp Value B18	IonScore C18	Exp Value C18	IonScore D18	Exp Value D18	# Missed Cleavages	B5: Area	C5: Area	D5: Area	C18	D18
	KADVAQALK	2	1	1	J9VLR6		#VALUE!	#VALUE!	943.557	0	0	0.003749							35.06	0.00315008	35.42	0.00289949	1	0	2.39203e+06	1.78632e+06	High	High
	AVDLTATAPSSRPSSTAEYER	2	1	1	J9VLR6		#VALUE!	#VALUE!	2209.07	0	0	9.066e-05							28.61	0.0101225	22.37	0.0437469	0	0	8.53036e+06	5.62218e+06	High	High
J9VS82	Ribosome biogenesis protein BRX1 OS=Cryptococcus neoformans var. grubii serotype A (strain H99 / ATCC 208821 / CBS 10515 / FGSC 9487) GN=CNAG_02382 PE=4 SV=1 - [J9VS82_CRYNH]	13.24	0	0	2.55675e+07	1.38172e+07	#DIV/0!	#DIV/0!	1	2	2	4		membrane		Pf04427		[GO:0016021]; GO:0031224; GO:0044425; GO:0005575; GO:0016020			36.32	91.2274			9.06	13.24			1	2			1	3	287	32.8222	9.53955
	Sequence	# PSMs	# Proteins	# Protein Groups	Protein Group Accessions	Modifications	#VALUE!	#VALUE!	MH+ [Da]	A5: Area	q-Value	PEP	A18	IonScore A18	Exp Value A18	B18	IonScore B18	Exp Value B18	IonScore C18	Exp Value C18	IonScore D18	Exp Value D18	# Missed Cleavages	B5: Area	C5: Area	D5: Area	C18	D18
	NYQIIEKDPLTPSGPPQSSLVEIGPR	3	1	1	J9VS82		#VALUE!	#VALUE!	2835.5	0	0	1.253e-07							36.32	0.00206511	54.57	2.95024e-05	1	0	2.55675e+07	2.13461e+07	High	High
	VREDVEEDELAR	1	1	1	J9VS82		#VALUE!	#VALUE!	1459.7	0	0	0.0004954									25.93	0.0172307	1	0	0	6.28833e+06		High
J9VVM0	RNA polymerase II transcription factor OS=Cryptococcus neoformans var. grubii serotype A (strain H99 / ATCC 208821 / CBS 10515 / FGSC 9487) GN=CNAG_07924 PE=3 SV=2 - [J9VVM0_CRYNH]	2.71	0	0	916928	1.99389e+06	#DIV/0!	#DIV/0!	1	2	2	4	DNA binding; protein binding	nucleus	metabolic process; regulation of biological process			[GO:0003677]; GO:0003676; GO:0097159; GO:1901363; GO:0005488; GO:0003674 [GO:0005634]; GO:0043231; GO:0043227; GO:0043229; GO:0043226; GO:0044424; GO:0005575; GO:0005622; GO:0044464; GO:0005623 [GO:0006351]; GO:0010467; GO:0032774; GO:0034645; GO:0043170; GO:0009059; GO:0016070; GO:0034654; GO:0044249; GO:0044260; GO:0071704; GO:1901576; GO:0090304; GO:0006139; GO:0018130; GO:0019438; GO:0044271;…			42.01	45.27			1.19	2.71			1	2			1	3	921	97.7764	6.99072
	Sequence	# PSMs	# Proteins	# Protein Groups	Protein Group Accessions	Modifications	#VALUE!	#VALUE!	MH+ [Da]	A5: Area	q-Value	PEP	A18	IonScore A18	Exp Value A18	B18	IonScore B18	Exp Value B18	IonScore C18	Exp Value C18	IonScore D18	Exp Value D18	# Missed Cleavages	B5: Area	C5: Area	D5: Area	C18	D18
	IASSSGAASPR	2	1	1	J9VVM0		#VALUE!	#VALUE!	1003.52	0	0	0.0003055							42.01	0.000771145	45.27	0.000349171	0	0	916928	793727	High	High
	RPRPNTSQPFDASR	2	1	1	J9VVM0		#VALUE!	#VALUE!	1628.83	0	0	0.001682									11.08	0.713545	0	0	0	3.19406e+06		High
J9VW52	Dimethyladenosine transferase OS=Cryptococcus neoformans var. grubii serotype A (strain H99 / ATCC 208821 / CBS 10515 / FGSC 9487) GN=CNAG_04571 PE=4 SV=1 - [J9VW52_CRYNH]	8.92	0	0	6.04273e+06	2.77932e+06	#DIV/0!	#DIV/0!	1	2	2	4	catalytic activity		metabolic process	Pf00398; Pf08123; Pf08241; Pf08242; Pf12847		[GO:0000154]; GO:0006364; GO:0009451; GO:0016072; GO:0034470; GO:0042254; GO:0016070; GO:0043412; GO:0034660; GO:0006396; GO:0022613; GO:0044260; GO:0090304; GO:0043170; GO:0010467; GO:0044085; GO:0044237; GO:0006139; GO:0071704; GO:0071840; GO:0008152; GO:0009987; GO:0006725; GO:0034641; GO:0044238; GO:0046483; GO:1901360; GO:0008150; GO:0006807 [GO:0000179]; GO:0008170; GO:0016433; GO:0008168; …			54.2037	46.9959			8.92	4.92			2	1			2	2	325	35.8002	9.61279
	Sequence	# PSMs	# Proteins	# Protein Groups	Protein Group Accessions	Modifications	#VALUE!	#VALUE!	MH+ [Da]	A5: Area	q-Value	PEP	A18	IonScore A18	Exp Value A18	B18	IonScore B18	Exp Value B18	IonScore C18	Exp Value C18	IonScore D18	Exp Value D18	# Missed Cleavages	B5: Area	C5: Area	D5: Area	C18	D18
	KGSESSAAAAAGGGAR	3	1	1	J9VW52		#VALUE!	#VALUE!	1347.66	0	0	0.001754							23.21	0.0439327	39.12	0.00112665	1	0	4.66799e+06	2.77932e+06	High	High
	LLAAFNVEGIHFA	1	1	1	J9VW52		#VALUE!	#VALUE!	1401.75	0	0	2.919e-05							53.98	4.29941e-05			0	0	7.41747e+06	0	High
J9VEP2	DNA topoisomerase 2 OS=Cryptococcus neoformans var. grubii serotype A (strain H99 / ATCC 208821 / CBS 10515 / FGSC 9487) GN=CNAG_00377 PE=3 SV=2 - [J9VEP2_CRYNH]	3.51	0	0	2.098e+06	1.44364e+06	#DIV/0!	#DIV/0!	1	3	3	4	nucleotide binding; DNA binding; catalytic activity		metabolic process			[GO:0000166]; GO:0036094; GO:1901265; GO:0005488; GO:0097159; GO:1901363; GO:0003674 [GO:0003677]; GO:0003676; GO:0097159; GO:1901363; GO:0005488; GO:0003674 [GO:0003916]; GO:0016853; GO:0003824; GO:0003674 [GO:0003918]; GO:0008094; GO:0061505; GO:0042623; GO:0003916; GO:0016887; GO:0016853; GO:0017111; GO:0003824; GO:0016462; GO:0003674; GO:0016818; GO:0016817; GO:0016787 [GO:0005524]; GO:003255…			39.83	20.35			2.44	2.67			2	2			2	2	1312	147.71	8.1626
	Sequence	# PSMs	# Proteins	# Protein Groups	Protein Group Accessions	Modifications	#VALUE!	#VALUE!	MH+ [Da]	A5: Area	q-Value	PEP	A18	IonScore A18	Exp Value A18	B18	IonScore B18	Exp Value B18	IonScore C18	Exp Value C18	IonScore D18	Exp Value D18	# Missed Cleavages	B5: Area	C5: Area	D5: Area	C18	D18
	TKADDDDDDDDGDTGAESSAK	2	1	1	J9VEP2		#VALUE!	#VALUE!	2142.8	0	0	1.146e-06							39.57	0.000110146	20.35	0.00920386	1	0	1.11518e+06	741381	High	High
	DYEEHHTDTTVHFR	1	1	1	J9VEP2		#VALUE!	#VALUE!	1786.78	0	0	0.0001492									3.26	0.873317	0	0	0	2.14591e+06		High
	GLGTSTSADAK	1	1	1	J9VEP2		#VALUE!	#VALUE!	1007.5	0	0.004	0.08212							13.26	0.481504			0	0	3.08082e+06	0	High
J9VV17	Large subunit ribosomal protein L3 OS=Cryptococcus neoformans var. grubii serotype A (strain H99 / ATCC 208821 / CBS 10515 / FGSC 9487) GN=CNAG_07637 PE=3 SV=1 - [J9VV17_CRYNH]	17.21	0	0	5.63952e+06	7.75035e+06	#DIV/0!	#DIV/0!	1	3	3	4	structural molecule activity	cytoplasm; ribosome	metabolic process	Pf00297		[GO:0003735]; GO:0005198; GO:0003674 [GO:0005622]; GO:0044464; GO:0005575; GO:0005623 [GO:0005840]; GO:0030529; GO:0043232; GO:0044444; GO:0032991; GO:0044424; GO:0043228; GO:0043229; GO:0005737; GO:0005575; GO:0005622; GO:0044464; GO:0043226; GO:0005623 [GO:0006412]; GO:0010467; GO:0034645; GO:0044267; GO:0043170; GO:0009059; GO:0044249; GO:0044260; GO:0019538; GO:0071704; GO:1901576; GO:0009058…			58.02	64.53			4.22	17.21			1	3			1	3	308	33.6698	10.2573
	Sequence	# PSMs	# Proteins	# Protein Groups	Protein Group Accessions	Modifications	#VALUE!	#VALUE!	MH+ [Da]	A5: Area	q-Value	PEP	A18	IonScore A18	Exp Value A18	B18	IonScore B18	Exp Value B18	IonScore C18	Exp Value C18	IonScore D18	Exp Value D18	# Missed Cleavages	B5: Area	C5: Area	D5: Area	C18	D18
	SPGSIGQNQDPGR	2	1	1	J9VV17		#VALUE!	#VALUE!	1312.62	0	0	1.167e-06							58.02	7.41477e-06	48.65	6.61823e-05	0	0	5.63952e+06	4.27376e+06	High	High
	HRSPGSIGQNQDPGR	1	1	1	J9VV17		#VALUE!	#VALUE!	1605.78	0	0	2.884e-06									31.38	0.0072778	1	0	0	679584		High
	LKEFQVSENAVVPVGTELSAGHFVPGQFVDVQGATIGK	1	1	1	J9VV17		#VALUE!	#VALUE!	3955.06	0	0	0.006093									12.72	0.414287	1	0	0	18297718		High
J9VV53	Uncharacterized protein OS=Cryptococcus neoformans var. grubii serotype A (strain H99 / ATCC 208821 / CBS 10515 / FGSC 9487) GN=CNAG_01943 PE=3 SV=1 - [J9VV53_CRYNH]	10.13	0	0	9.63612e+06	3.7846e+06	#DIV/0!	#DIV/0!	1	3	3	4	RNA binding	cytoplasm	metabolic process	Pf01652		[GO:0003723]; GO:0003676; GO:0097159; GO:1901363; GO:0005488; GO:0003674 [GO:0003743]; GO:0008135; GO:0003723; GO:0003676; GO:0097159; GO:1901363; GO:0005488; GO:0003674 [GO:0005737]; GO:0044424; GO:0005622; GO:0044464; GO:0005575; GO:0005623 [GO:0006412]; GO:0010467; GO:0034645; GO:0044267; GO:0043170; GO:0009059; GO:0044249; GO:0044260; GO:0019538; GO:0071704; GO:1901576; GO:0009058; GO:0044237…			35	48.84			7.01	7.27			2	2			2	2	385	41.7319	8.1626
	Sequence	# PSMs	# Proteins	# Protein Groups	Protein Group Accessions	Modifications	#VALUE!	#VALUE!	MH+ [Da]	A5: Area	q-Value	PEP	A18	IonScore A18	Exp Value A18	B18	IonScore B18	Exp Value B18	IonScore C18	Exp Value C18	IonScore D18	Exp Value D18	# Missed Cleavages	B5: Area	C5: Area	D5: Area	C18	D18
	IGRPGVWEEMR	1	1	1	J9VV53		#VALUE!	#VALUE!	1329.67	0	0	0.001031							10.47	0.59679			0	0	0	0	High
	LSVAAAGSTGGDRPER	2	1	1	J9VV53		#VALUE!	#VALUE!	1543.78	0	0	0.0003417							35	0.00292511	20	0.0935	0	0	9.63612e+06	6.16269e+06	High	High
	TPAATQISVAGR	1	1	1	J9VV53		#VALUE!	#VALUE!	1171.64	0	0	0.0001653									43.34	0.000433323	0	0	0	1.40651e+06		High
J9VW09	ATP-binding cassette, subfamily F, member 3 OS=Cryptococcus neoformans var. grubii serotype A (strain H99 / ATCC 208821 / CBS 10515 / FGSC 9487) GN=CNAG_04613 PE=3 SV=1 - [J9VW09_CRYNH]	5.05	0	0	4.12723e+06	4.53147e+06	#DIV/0!	#DIV/0!	1	3	3	4	nucleotide binding; catalytic activity		metabolic process	Pf00005; Pf12848		[GO:0000166]; GO:0036094; GO:1901265; GO:0005488; GO:0097159; GO:1901363; GO:0003674 [GO:0005524]; GO:0032550; GO:0032559; GO:0035639; GO:0001883; GO:0032549; GO:0030554; GO:0032555; GO:0043168; GO:1901265; GO:0001882; GO:0017076; GO:0032553; GO:0043167; GO:0097159; GO:1901363; GO:0036094; GO:0097367; GO:0000166; GO:0005488; GO:0003674 [GO:0006200]; GO:0009154; GO:0009169; GO:0009207; GO:0046034;…			40.69	39.19			3.28	3.55			2	2			2	2	732	81.9534	6.65381
	Sequence	# PSMs	# Proteins	# Protein Groups	Protein Group Accessions	Modifications	#VALUE!	#VALUE!	MH+ [Da]	A5: Area	q-Value	PEP	A18	IonScore A18	Exp Value A18	B18	IonScore B18	Exp Value B18	IonScore C18	Exp Value C18	IonScore D18	Exp Value D18	# Missed Cleavages	B5: Area	C5: Area	D5: Area	C18	D18
	ALIDMEAETGPAR	2	1	1	J9VW09		#VALUE!	#VALUE!	1373.67	0	0	5.058e-05							40.69	0.000776321	39.19	0.00109658	0	0	5.75121e+06	3.62251e+06	High	High
	AQIDQDREDVSSR	1	1	1	J9VW09		#VALUE!	#VALUE!	1518.71	0	0	0.001889									15.22	0.201407	1	0	0	5.44044e+06		High
	GGVISISHDER	1	1	1	J9VW09		#VALUE!	#VALUE!	1169.59	0	0.009	0.1773							16.15	0.149237			0	0	2.50326e+06	0	High
J9VN71	Rho family protein OS=Cryptococcus neoformans var. grubii serotype A (strain H99 / ATCC 208821 / CBS 10515 / FGSC 9487) GN=CNAG_06606 PE=3 SV=1 - [J9VN71_CRYNH]	11.61	0	0	1.14934e+07	2.68219e+06	#DIV/0!	#DIV/0!	1	4	4	4	nucleotide binding	membrane	cell communication; regulation of biological process; response to stimulus	Pf00025; Pf00071; Pf08477		[GO:0000166]; GO:0036094; GO:1901265; GO:0005488; GO:0097159; GO:1901363; GO:0003674 [GO:0005525]; GO:0032550; GO:0032561; GO:0035639; GO:0001883; GO:0032549; GO:0019001; GO:0032555; GO:0043168; GO:1901265; GO:0001882; GO:0017076; GO:0032553; GO:0043167; GO:0097159; GO:1901363; GO:0036094; GO:0097367; GO:0000166; GO:0005488; GO:0003674 [GO:0005622]; GO:0044464; GO:0005575; GO:0005623 [GO:0007264]…			65.1175	25.44			8.04	3.57			3	1			3	1	224	24.2823	6.22705
	Sequence	# PSMs	# Proteins	# Protein Groups	Protein Group Accessions	Modifications	#VALUE!	#VALUE!	MH+ [Da]	A5: Area	q-Value	PEP	A18	IonScore A18	Exp Value A18	B18	IonScore B18	Exp Value B18	IonScore C18	Exp Value C18	IonScore D18	Exp Value D18	# Missed Cleavages	B5: Area	C5: Area	D5: Area	C18	D18
	LVIVGDGAAGK	1	1	1	J9VN71		#VALUE!	#VALUE!	999.583	0	0	0.01049							28.5	0.0114416			0	0	1.28726e+07	0	High
	KLVIVGDGAAGK	1	1	1	J9VN71		#VALUE!	#VALUE!	1127.68	0	0	0.000786							41.33	0.000371785			1	0	12081488	0	High
	LRPLSYSK	1	1	1	J9VN71		#VALUE!	#VALUE!	963.562	0	0	0.0003674									25.44	0.010716	0	0	0	2.68219e+06		High
	AAVLVR	1	1	1	J9VN71		#VALUE!	#VALUE!	628.414	0	0.001	0.02277							36.44	0.00103279			0	0	9526072	0	High
J9VS21	Signal recognition particle subunit SRP68 OS=Cryptococcus neoformans var. grubii serotype A (strain H99 / ATCC 208821 / CBS 10515 / FGSC 9487) GN=CNAG_05240 PE=4 SV=1 - [J9VS21_CRYNH]	9.33	0	0	1.02518e+07	6.63482e+06	#DIV/0!	#DIV/0!	1	4	4	4									41.27	31.75			3.5	5.83			2	2			2	2	600	66.8499	7.79639
	Sequence	# PSMs	# Proteins	# Protein Groups	Protein Group Accessions	Modifications	#VALUE!	#VALUE!	MH+ [Da]	A5: Area	q-Value	PEP	A18	IonScore A18	Exp Value A18	B18	IonScore B18	Exp Value B18	IonScore C18	Exp Value C18	IonScore D18	Exp Value D18	# Missed Cleavages	B5: Area	C5: Area	D5: Area	C18	D18
	VLSVLGEAEGVAR	1	1	1	J9VS21		#VALUE!	#VALUE!	1299.73	0	0	1.078e-05							41.27	0.000746449			0	0	1.66448e+07	0	High
	KLEDVEFAGEKVELR	1	1	1	J9VS21		#VALUE!	#VALUE!	1761.94	0	0	5.572e-06									31.75	0.00775279	2	0	0	3369381		High
	DSYDEALANEFIDSHDPLIR	1	1	1	J9VS21		#VALUE!	#VALUE!	2320.07	0	0	0.00126									10.64	0.4056	0	0	0	9.90026e+06		High
	AKLEEVVK	1	1	1	J9VS21		#VALUE!	#VALUE!	915.551	0	0.004	0.0757							22.16	0.0589891			1	0	3.85879e+06	0	High
J9VFG4	Large subunit ribosomal protein L31e OS=Cryptococcus neoformans var. grubii serotype A (strain H99 / ATCC 208821 / CBS 10515 / FGSC 9487) GN=CNAG_00703 PE=4 SV=1 - [J9VFG4_CRYNH]	21.43	0	0	1.41401e+07	1.17339e+07	#DIV/0!	#DIV/0!	1	2	2	3	structural molecule activity	cytoplasm; ribosome	metabolic process	Pf01198		[GO:0003735]; GO:0005198; GO:0003674 [GO:0005622]; GO:0044464; GO:0005575; GO:0005623 [GO:0005840]; GO:0030529; GO:0043232; GO:0044444; GO:0032991; GO:0044424; GO:0043228; GO:0043229; GO:0005737; GO:0005575; GO:0005622; GO:0044464; GO:0043226; GO:0005623 [GO:0006412]; GO:0010467; GO:0034645; GO:0044267; GO:0043170; GO:0009059; GO:0044249; GO:0044260; GO:0019538; GO:0071704; GO:1901576; GO:0009058…			23.56	39.09			9.52	21.43			1	2			1	2	126	14.3619	10.4331
	Sequence	# PSMs	# Proteins	# Protein Groups	Protein Group Accessions	Modifications	#VALUE!	#VALUE!	MH+ [Da]	A5: Area	q-Value	PEP	A18	IonScore A18	Exp Value A18	B18	IonScore B18	Exp Value B18	IonScore C18	Exp Value C18	IonScore D18	Exp Value D18	# Missed Cleavages	B5: Area	C5: Area	D5: Area	C18	D18
	VSPGLNQAVWAR	2	1	1	J9VFG4		#VALUE!	#VALUE!	1297.7	0	0	6.408e-05							23.56	0.0286361	40.57	0.000561281	0	0	1.41401e+07	1.42019e+07	High	High
	LYVVASVVEGVTSFK	1	1	1	J9VFG4		#VALUE!	#VALUE!	1597.88	0	0	0.001825									13.52	0.317911	0	0	0	9.26585e+06		High
J9VHQ8	Transcription factor IWS1 OS=Cryptococcus neoformans var. grubii serotype A (strain H99 / ATCC 208821 / CBS 10515 / FGSC 9487) GN=CNAG_02956 PE=4 SV=1 - [J9VHQ8_CRYNH]	4.02	0	0	3.5279e+06	2.55575e+06	#DIV/0!	#DIV/0!	1	2	2	3	DNA binding	nucleus	metabolic process	Pf08711		[GO:0003677]; GO:0003676; GO:0097159; GO:1901363; GO:0005488; GO:0003674 [GO:0005634]; GO:0043231; GO:0043227; GO:0043229; GO:0043226; GO:0044424; GO:0005575; GO:0005622; GO:0044464; GO:0005623 [GO:0006351]; GO:0010467; GO:0032774; GO:0034645; GO:0043170; GO:0009059; GO:0016070; GO:0034654; GO:0044249; GO:0044260; GO:0071704; GO:1901576; GO:0090304; GO:0006139; GO:0018130; GO:0019438; GO:0044271;…			34.25	45.0643		0	2.75	4.02			1	2			1	2	473	54.191	5.07178
	Sequence	# PSMs	# Proteins	# Protein Groups	Protein Group Accessions	Modifications	#VALUE!	#VALUE!	MH+ [Da]	A5: Area	q-Value	PEP	A18	IonScore A18	Exp Value A18	B18	IonScore B18	Exp Value B18	IonScore C18	Exp Value C18	IonScore D18	Exp Value D18	# Missed Cleavages	B5: Area	C5: Area	D5: Area	C18	D18
	THHQAEEMQHVSR	2	1	1	J9VHQ8		#VALUE!	#VALUE!	1589.72	0	0	1.129e-06							34.25	0.00129664	33.23	0.00166367	0	0	3.5279e+06	2.32756e+06	High	High
	LALEER	1	1	1	J9VHQ8		#VALUE!	#VALUE!	730.41	0	0.003	0.03717									33.28	0.00653153	0	0	0	2.78393e+06		High
J9VHU4	MFS transporter, SIT family, siderophore-iron:H symporter OS=Cryptococcus neoformans var. grubii serotype A (strain H99 / ATCC 208821 / CBS 10515 / FGSC 9487) GN=CNAG_00815 PE=4 SV=1 - [J9VHU4_CRYNH]	4.3	0	0	3.82138e+06	3.74142e+06	#DIV/0!	#DIV/0!	1	2	2	3		membrane	transport	Pf07690		[GO:0016021]; GO:0031224; GO:0044425; GO:0005575; GO:0016020 [GO:0055085]; GO:0044763; GO:0044765; GO:0009987; GO:0044699; GO:0006810; GO:0008150; GO:0051234; GO:0051179			87.14	64.43			2.32	4.3			1	2			1	2	604	66.2344	8.54346
	Sequence	# PSMs	# Proteins	# Protein Groups	Protein Group Accessions	Modifications	#VALUE!	#VALUE!	MH+ [Da]	A5: Area	q-Value	PEP	A18	IonScore A18	Exp Value A18	B18	IonScore B18	Exp Value B18	IonScore C18	Exp Value C18	IonScore D18	Exp Value D18	# Missed Cleavages	B5: Area	C5: Area	D5: Area	C18	D18
	VASEVSGTTEETTK	2	1	1	J9VHU4		#VALUE!	#VALUE!	1438.69	0	0	2.959e-08							87.14	1.23646e-08	60.75	5.38493e-06	0	0	3.82138e+06	3.16837e+06	High	High
	PDQLYPEHELER	1	1	1	J9VHU4		#VALUE!	#VALUE!	1525.73	0	0	6.745e-07									19.18	0.0543516	0	0	0	4.31447e+06		High
J9VM83	Cytoplasmic protein OS=Cryptococcus neoformans var. grubii serotype A (strain H99 / ATCC 208821 / CBS 10515 / FGSC 9487) GN=CNAG_00671 PE=4 SV=1 - [J9VM83_CRYNH]	3.15	0	0	1.09814e+06	1.31721e+06	#DIV/0!	#DIV/0!	1	2	2	3				Pf04910					42.84	33.24			3.15	1.72			2	1			2	1	699	78.299	5.2876
	Sequence	# PSMs	# Proteins	# Protein Groups	Protein Group Accessions	Modifications	#VALUE!	#VALUE!	MH+ [Da]	A5: Area	q-Value	PEP	A18	IonScore A18	Exp Value A18	B18	IonScore B18	Exp Value B18	IonScore C18	Exp Value C18	IonScore D18	Exp Value D18	# Missed Cleavages	B5: Area	C5: Area	D5: Area	C18	D18
	SQDHTESDQALR	2	1	1	J9VM83		#VALUE!	#VALUE!	1386.62	0	0	7.326e-06							35.55	0.000877628	33.24	0.00149386	0	0	1.46526e+06	1.31721e+06	High	High
	VIASTAQPSK	1	1	1	J9VM83		#VALUE!	#VALUE!	1001.56	0	0.001	0.02156							22.79	0.0718014			0	0	731011	0	High
J9VPP9	GTPase activating protein OS=Cryptococcus neoformans var. grubii serotype A (strain H99 / ATCC 208821 / CBS 10515 / FGSC 9487) GN=CNAG_02458 PE=4 SV=2 - [J9VPP9_CRYNH]	2.35	0	0	2.31649e+06	1.24786e+06	#DIV/0!	#DIV/0!	1	2	2	3			cell communication; regulation of biological process; response to stimulus			[GO:0005622]; GO:0044464; GO:0005575; GO:0005623 [GO:0007165]; GO:0007154; GO:0044700; GO:0050794; GO:0051716; GO:0044763; GO:0023052; GO:0044699; GO:0009987; GO:0050789; GO:0050896; GO:0008150; GO:0065007 [GO:0035556]; GO:0007165; GO:0007154; GO:0044700; GO:0050794; GO:0051716; GO:0044763; GO:0023052; GO:0044699; GO:0009987; GO:0050789; GO:0050896; GO:0008150; GO:0065007			110.873	59.68		0	2.35	1.48			2	1			2	1	1150	123.572	6.78564
	Sequence	# PSMs	# Proteins	# Protein Groups	Protein Group Accessions	Modifications	#VALUE!	#VALUE!	MH+ [Da]	A5: Area	q-Value	PEP	A18	IonScore A18	Exp Value A18	B18	IonScore B18	Exp Value B18	IonScore C18	Exp Value C18	IonScore D18	Exp Value D18	# Missed Cleavages	B5: Area	C5: Area	D5: Area	C18	D18
	AADDAEDDVK	1	1	1	J9VPP9		#VALUE!	#VALUE!	1048.44	0	0	7.385e-05							46.23	3.21613e-05			0	0	1.88629e+06	0	High
	AASVSSGSSAPGSSPSK	2	1	1	J9VPP9		#VALUE!	#VALUE!	1463.7	0	0	2.75e-07							80.8	7.36111e-08	59.68	8.93466e-06	0	0	2.74668e+06	1.24786e+06	High	High
J9VWL5	NADH dehydrogenase (Ubiquinone) 1 alpha subcomplex 2 OS=Cryptococcus neoformans var. grubii serotype A (strain H99 / ATCC 208821 / CBS 10515 / FGSC 9487) GN=CNAG_05434 PE=4 SV=1 - [J9VWL5_CRYNH]	33	0	0	16323263	3.94357e+06	#DIV/0!	#DIV/0!	1	2	2	3				Pf05047					50.01	32.01			33	15			2	1			2	1	100	10.8087	9.62744
	Sequence	# PSMs	# Proteins	# Protein Groups	Protein Group Accessions	Modifications	#VALUE!	#VALUE!	MH+ [Da]	A5: Area	q-Value	PEP	A18	IonScore A18	Exp Value A18	B18	IonScore B18	Exp Value B18	IonScore C18	Exp Value C18	IonScore D18	Exp Value D18	# Missed Cleavages	B5: Area	C5: Area	D5: Area	C18	D18
	VLTHLVNQQSGAGVA	2	1	1	J9VWL5		#VALUE!	#VALUE!	1493.81	0	0	0.007371							32.08	0.00483164	32.01	0.00494162	0	0	16323263	3.94357e+06	High	High
	GVESEAQLANLSEPDVGK	1	1	1	J9VWL5		#VALUE!	#VALUE!	1842.88	0	0.002	0.05241							32.93	0.00341252			0	0	0	0	High
J9VWW5	Acetyltransferase OS=Cryptococcus neoformans var. grubii serotype A (strain H99 / ATCC 208821 / CBS 10515 / FGSC 9487) GN=CNAG_04383 PE=4 SV=1 - [J9VWW5_CRYNH]	10.55	0	0	8.47954e+06	3.68139e+06	#DIV/0!	#DIV/0!	1	2	2	3	catalytic activity	membrane	metabolic process			[GO:0008080]; GO:0016407; GO:0016410; GO:0016747; GO:0016746; GO:0016740; GO:0003824; GO:0003674 [GO:0008152]; GO:0008150 [GO:0016021]; GO:0031224; GO:0044425; GO:0005575; GO:0016020 [GO:0016740]; GO:0003824; GO:0003674			36.85	43.17			4.64	10.55			1	2			1	2	237	25.8226	8.70459
	Sequence	# PSMs	# Proteins	# Protein Groups	Protein Group Accessions	Modifications	#VALUE!	#VALUE!	MH+ [Da]	A5: Area	q-Value	PEP	A18	IonScore A18	Exp Value A18	B18	IonScore B18	Exp Value B18	IonScore C18	Exp Value C18	IonScore D18	Exp Value D18	# Missed Cleavages	B5: Area	C5: Area	D5: Area	C18	D18
	EVGIEENYYSK	2	1	1	J9VWW5		#VALUE!	#VALUE!	1330.62	0	0	0.0002133							36.85	0.000764191	36.52	0.000846805	0	0	8.47954e+06	5.47965e+06	High	High
	ALAHVQVGNDEAKR	1	1	1	J9VWW5		#VALUE!	#VALUE!	1507.8	0	0	0.0002177									21.15	0.072132	1	0	0	1.88312e+06		High
J9W4B1	Uncharacterized protein OS=Cryptococcus neoformans var. grubii serotype A (strain H99 / ATCC 208821 / CBS 10515 / FGSC 9487) GN=CNAG_05654 PE=4 SV=1 - [J9W4B1_CRYNH]	5.63	0	0	6.79065e+06	5.17365e+06	#DIV/0!	#DIV/0!	1	2	2	3		membrane		Pf06687		[GO:0016021]; GO:0031224; GO:0044425; GO:0005575; GO:0016020			23.19	30.2			4.69	5.63			1	2			1	2	213	23.232	7.31299
	Sequence	# PSMs	# Proteins	# Protein Groups	Protein Group Accessions	Modifications	#VALUE!	#VALUE!	MH+ [Da]	A5: Area	q-Value	PEP	A18	IonScore A18	Exp Value A18	B18	IonScore B18	Exp Value B18	IonScore C18	Exp Value C18	IonScore D18	Exp Value D18	# Missed Cleavages	B5: Area	C5: Area	D5: Area	C18	D18
	EYQAAPMTER	2	1	1	J9W4B1		#VALUE!	#VALUE!	1195.54	0	0	0.003351							23.19	0.0201488	19.92	0.0427808	0	0	6.79065e+06	8446241	High	High
	DREYQAAPMTER	1	1	1	J9W4B1		#VALUE!	#VALUE!	1466.67	0	0	0.0003973									25.78	0.0113624	1	0	0	1.90106e+06		High
J9VQN0	Protein EFR3 OS=Cryptococcus neoformans var. grubii serotype A (strain H99 / ATCC 208821 / CBS 10515 / FGSC 9487) GN=CNAG_02092 PE=4 SV=1 - [J9VQN0_CRYNH]	2.53	0	0	4.72422e+06	2.28851e+06	#DIV/0!	#DIV/0!	1	3	3	3		membrane				[GO:0005488]; GO:0003674 [GO:0016021]; GO:0031224; GO:0044425; GO:0005575; GO:0016020			22.38	0			1	1.54			1	2			1	2	1105	119.828	7.07861
	Sequence	# PSMs	# Proteins	# Protein Groups	Protein Group Accessions	Modifications	#VALUE!	#VALUE!	MH+ [Da]	A5: Area	q-Value	PEP	A18	IonScore A18	Exp Value A18	B18	IonScore B18	Exp Value B18	IonScore C18	Exp Value C18	IonScore D18	Exp Value D18	# Missed Cleavages	B5: Area	C5: Area	D5: Area	C18	D18
	IAEIPSSDTAR	1	1	1	J9VQN0		#VALUE!	#VALUE!	1159.59	0	0	0.003507							22.38	0.0870035			0	0	4.72422e+06	0	High
	IGEELEKR	1	1	1	J9VQN0		#VALUE!	#VALUE!	973.532	0	0.001	0.01464									21.89	0.0750685	1	0	0	1.47171e+06		High
	VIDNSLDVR	1	1	1	J9VQN0		#VALUE!	#VALUE!	1030.55	0	0.004	0.04662									13.7	0.550288	0	0	0	3.10531e+06		High
J9VSW0	Nonhistone protein 6 OS=Cryptococcus neoformans var. grubii serotype A (strain H99 / ATCC 208821 / CBS 10515 / FGSC 9487) GN=CNAG_02115 PE=4 SV=1 - [J9VSW0_CRYNH]	11.25	0	0	6.90028e+06	1.98617e+06	#DIV/0!	#DIV/0!	1	3	3	3		membrane		Pf00505		[GO:0016021]; GO:0031224; GO:0044425; GO:0005575; GO:0016020			41	35.17			7.92	3.33			2	1			2	1	240	26.4366	6.65381
	Sequence	# PSMs	# Proteins	# Protein Groups	Protein Group Accessions	Modifications	#VALUE!	#VALUE!	MH+ [Da]	A5: Area	q-Value	PEP	A18	IonScore A18	Exp Value A18	B18	IonScore B18	Exp Value B18	IonScore C18	Exp Value C18	IonScore D18	Exp Value D18	# Missed Cleavages	B5: Area	C5: Area	D5: Area	C18	D18
	RIEMIQSLR	1	1	1	J9VSW0		#VALUE!	#VALUE!	1145.65	0	0	0.00172							41	0.000873761			1	0	9.33485e+06	0	High
	WKELPDSEKK	1	1	1	J9VSW0		#VALUE!	#VALUE!	1259.66	0	0	0.002563							16.7	0.244797			2	0	4.46571e+06	0	High
	EVSSAMTR	1	1	1	J9VSW0		#VALUE!	#VALUE!	880.419	0	0	0.002396									35.17	0.0017333	0	0	0	1.98617e+06		High
J9VKK1	Uncharacterized protein OS=Cryptococcus neoformans var. grubii serotype A (strain H99 / ATCC 208821 / CBS 10515 / FGSC 9487) GN=CNAG_02745 PE=4 SV=2 - [J9VKK1_CRYNH]	2.98	0	0	8.93982e+06	3.82758e+06	#DIV/0!	#DIV/0!	1	2	2	2	RNA binding; catalytic activity		metabolic process			[GO:0003723]; GO:0003676; GO:0097159; GO:1901363; GO:0005488; GO:0003674 [GO:0004525]; GO:0016891; GO:0032296; GO:0004521; GO:0016893; GO:0004540; GO:0004519; GO:0004518; GO:0016788; GO:0016787; GO:0003824; GO:0003674 [GO:0006396]; GO:0010467; GO:0016070; GO:0043170; GO:0044260; GO:0090304; GO:0071704; GO:0044237; GO:0006139; GO:0008152; GO:0009987; GO:0006725; GO:0034641; GO:0044238; GO:0046483;…			0	22.35			2.47	0.51			1	1			1	1	972	109.271	7.1958
	Sequence	# PSMs	# Proteins	# Protein Groups	Protein Group Accessions	Modifications	#VALUE!	#VALUE!	MH+ [Da]	A5: Area	q-Value	PEP	A18	IonScore A18	Exp Value A18	B18	IonScore B18	Exp Value B18	IonScore C18	Exp Value C18	IonScore D18	Exp Value D18	# Missed Cleavages	B5: Area	C5: Area	D5: Area	C18	D18
	EVDAVTDGALTLPFTFDDYDSLKR	1	1	1	J9VKK1		#VALUE!	#VALUE!	2688.31	0	0	0.004128							12.3	0.550569			1	0	8.93982e+06	0	High
	FKDNK	1	1	1	J9VKK1		#VALUE!	#VALUE!	651.346	0	0.006	0.08457									22.35	0.0346351	1	0	0	3.82758e+06		High
J9VTZ1	Acetyl-CoA carboxylase/biotin carboxylase OS=Cryptococcus neoformans var. grubii serotype A (strain H99 / ATCC 208821 / CBS 10515 / FGSC 9487) GN=CNAG_05759 PE=3 SV=2 - [J9VTZ1_CRYNH]	86.59	4.70383e+09	8.41959e+09	4.24254e+09	2.12582e+09	0.901934	0.252485	1	172	172	1238	nucleotide binding; catalytic activity; metal ion binding		metabolic process			[GO:0000166]; GO:0036094; GO:1901265; GO:0005488; GO:0097159; GO:1901363; GO:0003674 [GO:0003824]; GO:0003674 [GO:0003989]; GO:0016421; GO:0016885; GO:0016874; GO:0003824; GO:0003674 [GO:0004075]; GO:0016879; GO:0016874; GO:0003824; GO:0003674 [GO:0005524]; GO:0032550; GO:0032559; GO:0035639; GO:0001883; GO:0032549; GO:0030554; GO:0032555; GO:0043168; GO:1901265; GO:0001882; GO:0017076; GO:003255…	8698.56	9219.25	9526.45	9867.39	76.17	73.67	80.96	80.6	138	135	153	156	289	298	316	335	2237	247.957	6.02393
	Sequence	# PSMs	# Proteins	# Protein Groups	Protein Group Accessions	Modifications	#VALUE!	#VALUE!	MH+ [Da]	A5: Area	q-Value	PEP	A18	IonScore A18	Exp Value A18	B18	IonScore B18	Exp Value B18	IonScore C18	Exp Value C18	IonScore D18	Exp Value D18	# Missed Cleavages	B5: Area	C5: Area	D5: Area	C18	D18
	AAYDPR	4	1	1	J9VTZ1		#VALUE!	#VALUE!	692.336	4.54587e+07	0	0.003959	High	29.36	0.00874877	High	43.18	0.000363034	43.37	0.000347494	26.5	0.0169023	0	9339535	2.69687e+07	3.25881e+07	High	High
	SMVVALK	4	1	1	J9VTZ1		#VALUE!	#VALUE!	747.443	2.0491e+08	0	0.0006698	High	47.81	0.000132462	High	29.31	0.00937756	20.88	0.0653266	38.79	0.00105704	0	3.9517e+08	2.28971e+08	8.46855e+07	High	High
	VVEAALR	8	1	1	J9VTZ1		#VALUE!	#VALUE!	757.457	1.77766e+09	0	0.0009795	High	37.16	0.00163463	High	30.45	0.00779859	31.24	0.00650154	44.87	0.000281849	0	2.55924e+09	1.14123e+09	5.0176e+08	High	High
	VNDALSR	4	1	1	J9VTZ1		#VALUE!	#VALUE!	774.41	7.82136e+08	0	0.001159	High	52.84	8.24194e-05	High	44.89	0.000514078	52.93	8.07289e-05	39.22	0.00189683	0	3.33273e+08	254658815	2.06701e+08	High	High
	VQATMAR	2	1	1	J9VTZ1		#VALUE!	#VALUE!	776.408	3.78405e+07	0	0.006958	High	49.64	0.000132544						40.65	0.00105041	0	0	0	4.43975e+06		High
	VTQAEIR	5	1	1	J9VTZ1		#VALUE!	#VALUE!	816.457	2.09435e+08	0	0.005962	High	48.91	0.000224925	High	44.93	0.000562391	51.45	0.000125325	47.55	0.000307637	0	7.03953e+07	3.8079e+08	2.1786e+08	High	High
	YSFAMAK	3	1	1	J9VTZ1		#VALUE!	#VALUE!	817.391	761826738	0	0.002724	High	38.77	0.000736704	High	20.56	0.0487857	10.08	0.54487			0	1837995466	673310215	0	High
	LPSADVLK	5	1	1	J9VTZ1		#VALUE!	#VALUE!	842.5	7.13323e+08	0	0.006007	High	54.74	2.08157e-05	High	35.26	0.00148926	44.89	0.000199469	45.22	0.000184874	0	3.12207e+08	798466838	3.8774e+08	High	High
	ASMTPESR	5	1	1	J9VTZ1		#VALUE!	#VALUE!	878.404	6.11799e+08	0	0.00015	High	35.96	0.00124221	High	33.07	0.00241655	62.67	2.75785e-06	57.09	9.57626e-06	0	2.62257e+08	9.28582e+07	9.46932e+07	High	High
	INAEYIR	5	1	1	J9VTZ1		#VALUE!	#VALUE!	878.473	3.47451e+08	0	0.003907	High	20.49	0.0696778	High	29.96	0.00761986	19.08	0.093314	37.87	0.00127378	0	209000068	7.24403e+08	3.93456e+08	High	High
	VSFVICR	2	1	1	J9VTZ1	C6(Carbamidomethyl)	#VALUE!	#VALUE!	880.471	5.53567e+07	0	0.002272	High	14.31	0.226115						2.09	3.7699	0	0	0	5.95609e+07		High
	LDEEYAR	4	1	1	J9VTZ1		#VALUE!	#VALUE!	895.416	7.48327e+07	0	0.001015	High	41.47	0.000295834	High	35.92	0.00106181	33.2	0.00198631	40.07	0.000408365	0	23321963	1.99954e+08	1.63584e+08	High	High
	IGFPVMIK	4	1	1	J9VTZ1		#VALUE!	#VALUE!	904.532	5.54879e+08	0	0.0001701	High	21.41	0.0542077	High	36.22	0.00179086	27.03	0.0136725	36.21	0.00179499	0	4.45683e+08	974906891	4.72055e+08	High	High
	KLENANPR	3	1	1	J9VTZ1		#VALUE!	#VALUE!	941.516	672048	0	0.0005415	High	33.19	0.00299833				10.22	0.594128	14.36	0.245513	1	0	462746	431052	High	High
	TPEYPQGR	4	1	1	J9VTZ1		#VALUE!	#VALUE!	947.458	1.77329e+08	0	0.0005668	High	33.89	0.00322572	High	37.15	0.00160948	40.11	0.000814116	37.22	0.00148891	0	7.3807e+07	3.67922e+08	2.69638e+08	High	High
	FQGNMQVK	4	1	1	J9VTZ1		#VALUE!	#VALUE!	951.471	168667131	0	0.001034	High	46.9	0.000167423	High	12.2	0.494099					0	6.11578e+07	0	0
	AVEWKPTK	7	1	1	J9VTZ1		#VALUE!	#VALUE!	958.536	84971038	0	0.0002825	High	42.27	0.000652218	High	14.7	0.372729	20.83	0.0908642	21.6	0.0761014	0	2.79287e+07	175831633	1.41996e+08	High	High
	DSLQTFFK	5	1	1	J9VTZ1		#VALUE!	#VALUE!	985.501	1102387325	0	0.0001124	High	49.81	5.2236e-05	High	15.07	0.155586	59.37	5.60714e-06	23.94	0.0201823	0	2.34841e+09	8.91277e+08	3.82981e+08	High	High
	AGQLEFPSR	6	1	1	J9VTZ1		#VALUE!	#VALUE!	1004.52	1.64028e+09	0	0.0007899	High	44.17	0.000401966	High	14.82	0.34609	39.22	0.00125658	32	0.00662505	0	2.13295e+09	1.26168e+09	6.03668e+08	High	High
	SVGIGAYLVR	3	1	1	J9VTZ1		#VALUE!	#VALUE!	1034.6	2.08576e+08	0	1.392e-05	High	53.15	2.66295e-05				34.08	0.00214962	72.6	3.02247e-07	0	0	4.2582e+08	3.13485e+08	High	High
	RVSFVICR	5	1	1	J9VTZ1	C7(Carbamidomethyl)	#VALUE!	#VALUE!	1036.57	4.12895e+07	0	0.0009226	High	26.99	0.015199	High	14.4	0.277755	17.28	0.143107	26.19	0.0183934	1	15181609	7.59219e+07	4.447e+07	High	High
	GSGLIAGETSR	5	1	1	J9VTZ1		#VALUE!	#VALUE!	1047.54	1.89525e+08	0	2.219e-05	High	51.89	7.57157e-05	High	52.43	6.6863e-05	53.89	4.77734e-05	50.26	0.000110201	0	6.86017e+07	3.68208e+08	2.77753e+08	High	High
	AHSGHTVITK	2	1	1	J9VTZ1		#VALUE!	#VALUE!	1050.57	2.7329e+06	0	0.001991	High	6.45	1.86833				9.06	1.00574			0	0	3.37887e+06	0	High
	IYLSANSGAR	4	1	1	J9VTZ1		#VALUE!	#VALUE!	1051.55	1.4679e+08	0	9.793e-06	High	72.71	3.75058e-07	High	62.32	4.01505e-06	66.19	1.68305e-06	76.06	1.7342e-07	0	7.03636e+07	321124276	2.32313e+08	High	High
	TATAIEDANR	8	1	1	J9VTZ1		#VALUE!	#VALUE!	1061.52	6.84895e+07	0	1.577e-06	High	80.98	6.58346e-08	High	54.85	2.70056e-05	84.66	2.82133e-08	65.92	2.11083e-06	0	2.3135e+07	1.64304e+08	1.40226e+08	High	High
	VDSTKDFTR	8	1	1	J9VTZ1		#VALUE!	#VALUE!	1068.53	1.2082e+07	0	0.0006614	High	47.11	0.000121585	High	34.66	0.00213737	23.86	0.0256969	47.4	0.000114641	1	8.85168e+06	2.8896e+07	8.05391e+06	High	High
	ILEGLSAEQK	5	1	1	J9VTZ1		#VALUE!	#VALUE!	1087.6	1.11686e+08	0	1.061e-05	High	56.99	2.8698e-05	High	29.95	0.0145162	64.38	5.23422e-06	74.34	5.28265e-07	0	3.51597e+07	2.44824e+08	2.47467e+08	High	High
	LVLALLDIIK	4	1	1	J9VTZ1		#VALUE!	#VALUE!	1110.75	1.20437e+09	0	4.362e-06	High	3.33	0.463415	High	80.67	8.55008e-09	54.6	3.45915e-06	7.89	0.16217	0	1.90944e+09	1.04212e+09	6.86164e+08	High	High
	AGQLEFPSRK	8	1	1	J9VTZ1		#VALUE!	#VALUE!	1132.61	2.76517e+08	0	0.00202	High	34.04	0.00455598	High	33.54	0.00553235	30.78	0.0102779	24.81	0.041131	1	165352233	1.99614e+08	8.3055e+07	High	High
	LAALDSRPTAK	12	1	1	J9VTZ1		#VALUE!	#VALUE!	1142.65	4.00331e+08	0	0.006476	High	43.66	0.000385321	High	43.71	0.000359631	35.07	0.00278499	36.46	0.00188663	0	6.06927e+08	3.81283e+08	3.79185e+08	High	High
	ISSTIVAQHAK	8	1	1	J9VTZ1		#VALUE!	#VALUE!	1154.65	4.94797e+08	0	1.636e-05	High	56.93	8.51627e-06	High	62.8	2.20419e-06	66.64	9.10436e-07	60.9	3.41389e-06	0	3.23232e+08	1006219049	5.17193e+08	High	High
	ALIDAFAHGLK	8	1	1	J9VTZ1		#VALUE!	#VALUE!	1155.65	1.24577e+09	0	2.248e-06	High	69.95	6.0189e-07	High	79.15	7.23631e-08	50.75	5.0063e-05	64.58	2.07261e-06	0	1.32371e+09	5.86367e+08	244592237	High	High
	SEFIYENVR	5	1	1	J9VTZ1		#VALUE!	#VALUE!	1156.56	1.86365e+09	0	9.621e-05	High	34.03	0.00217452	High	42.16	0.000334474	15.52	0.154299	46.27	0.000129826	0	4502609388	1765827833	7.9333e+08	High	High
	GGEPHIITWR	10	1	1	J9VTZ1		#VALUE!	#VALUE!	1165.61	6.20973e+08	0	0.0002773	High	43.33	0.000411096	High	32.9	0.00407725	43.51	0.00036321	34.51	0.00313288	0	291962873	7.38562e+08	409178800	High	High
	SVLDKGQVPPK	12	1	1	J9VTZ1		#VALUE!	#VALUE!	1167.67	1.61186e+07	0	0.0024	High	36.63	0.00103203	High	60.36	4.37214e-06	31.88	0.00308101	30.43	0.00430223	1	2.66958e+08	0	48899435	High	High
	HPHVMNVALR	6	1	1	J9VTZ1		#VALUE!	#VALUE!	1173.63	3.26955e+08	0	1.249e-07	High	67.55	2.12709e-06	High	22.58	0.0668014	67.61	2.0979e-06	51.81	7.976e-05	0	1.5074e+08	7.32257e+08	3.59141e+08	High	High
	QIHVYHAVGR	7	1	1	J9VTZ1		#VALUE!	#VALUE!	1179.64	1.08986e+08	0	0.0004433	High	26.61	0.0160431	High	6.04	1.82931	34.86	0.0023351	26.6	0.01608	0	3.21246e+07	2.09378e+08	1.14455e+08	High	High
	VLIANNGIAAVK	4	1	1	J9VTZ1		#VALUE!	#VALUE!	1182.72	89923477	0	1.803e-06	High	57.29	4.01272e-06	High	47.4	3.91236e-05	71.77	1.43034e-07	78.4	3.1077e-08	0	5.50817e+07	217942046	1.25749e+08	High	High
	KTATAIEDANR	8	1	1	J9VTZ1		#VALUE!	#VALUE!	1189.62	5.44923e+07	0	5.468e-06	High	51.86	8.08019e-05	High	44.8	0.000410603	64.67	4.23079e-06	54.65	4.25032e-05	1	1.68764e+07	1.19534e+08	9.64198e+07	High	High
	HPHVMNVALR	3	1	1	J9VTZ1	M5(Oxidation)	#VALUE!	#VALUE!	1189.63	35412340	0	7.028e-07	High	28.18	0.0188548				14.41	0.449181	18.28	0.183513	0	0	6.65391e+07	5.70497e+07	High	High
	AYLAYEASLAK	3	1	1	J9VTZ1		#VALUE!	#VALUE!	1199.63	1144364240	0	3.311e-06	High	21.39	0.0631712	High	42.78	0.00045869			53.86	3.577e-05	0	1848958864	0	2.78911e+08		High
	DQYPAYVTLR	8	1	1	J9VTZ1		#VALUE!	#VALUE!	1225.62	315940235	0	5.292e-05	High	36.11	0.00181231	High	30.99	0.00589158	29.72	0.00789281	41.27	0.000552372	0	96723579	424450848	237381472	High	High
	IPQKLEDEIR	12	1	1	J9VTZ1		#VALUE!	#VALUE!	1240.69	1753565195	0	4.851e-05	High	32.9	0.00274381	High	54.32	1.92311e-05	54.94	1.66726e-05	53.35	2.40438e-05	1	2474102574	448219720	589550802	High	High
	IIFIGPPGSAMR	4	1	1	J9VTZ1		#VALUE!	#VALUE!	1258.7	825865057	0	0.006802	High	16.73	0.249481	High	14.94	0.376737	20.9	0.0955076	26.94	0.0237705	0	618542018	2.07509e+09	1016490085	High	High
	WSYETFGSER	4	1	1	J9VTZ1		#VALUE!	#VALUE!	1261.55	2.69208e+08	0	1.45e-05	High	33.38	0.000711757	High	55.84	4.03954e-06	39.59	0.000170346	51.9	1.00076e-05	0	1.65312e+08	684204744	378539091	High	High
	LGGHQSEPVTPR	10	1	1	J9VTZ1		#VALUE!	#VALUE!	1277.66	9.22985e+08	0	3.157e-05	High	36.99	0.00215985	High	37.95	0.00173151	48.57	0.000151505	42.29	0.000637417	0	5.2689e+08	1.20427e+09	6.00406e+08	High	High
	EVENPSASPEEK	7	1	1	J9VTZ1		#VALUE!	#VALUE!	1315.6	1.24835e+08	0	0.0003429	High	37.89	0.000528303	High	47.05	6.60762e-05	28.72	0.00443112	51.3	2.40926e-05	0	3.40131e+07	3.37851e+08	2.82193e+08	High	High
	SFIENVSGFVVK	4	1	1	J9VTZ1		#VALUE!	#VALUE!	1325.71	5.12342e+08	0	6.043e-07	High	68.62	1.20229e-06	High	64.61	3.04427e-06	78.43	1.26323e-07	91.01	6.93439e-09	0	212058523	1.00396e+09	682862883	High	High
	GGVLEPEGIVEVK	4	1	1	J9VTZ1		#VALUE!	#VALUE!	1325.73	1.88433e+08	0	3.954e-05	High	35	0.00232427	High	38.93	0.000940345	31.96	0.00468045	35.34	0.00207615	0	4.44277e+07	462931582	4.36053e+08	High	High
	TKLVLALLDIIK	6	1	1	J9VTZ1		#VALUE!	#VALUE!	1339.89	9.98245e+07	0	6.653e-07	High	79.13	1.21891e-08	High	77.22	1.89221e-08	79.75	1.05674e-08	78.68	1.35198e-08	1	135105701	99277747	63198011	High	High
	KDQYPAYVTLR	6	1	1	J9VTZ1		#VALUE!	#VALUE!	1353.72	1.66616e+08	0	9.802e-06	High	42.57	0.000395645	High	46.41	0.00016342	53.97	2.8662e-05	51.46	5.10865e-05	1	1.99049e+07	1.13349e+08	71433232	High	High
	EEVGAMVLSVDSK	14	1	1	J9VTZ1		#VALUE!	#VALUE!	1363.68	2.21316e+09	0	4.822e-08	High	94.21	3.60349e-09	High	99.23	1.13429e-09	73.02	4.71446e-07	100.01	9.42827e-10	0	6595551742	1.71917e+09	7.40175e+08	High	High
	EGLPLVIFANFR	4	1	1	J9VTZ1		#VALUE!	#VALUE!	1375.77	203414699	0	1.586e-06	High	65.97	2.12461e-06	High	67.95	1.34673e-06	54.14	3.23802e-05	55.15	2.56613e-05	0	52566505	522857857	4.0069e+08	High	High
	EEVGAMVLSVDSK	6	1	1	J9VTZ1	M6(Oxidation)	#VALUE!	#VALUE!	1379.67	161800054	0	6.826e-06	High	9.67	0.927894	High	13.37	0.402725	16.08	0.215778	19.33	0.102096	0	3.62561e+08	100397586	7.55635e+07	High	High
	YEAYQEIDNDK	5	1	1	J9VTZ1		#VALUE!	#VALUE!	1387.6	1.75984e+07	0	8.192e-07	High	57.43	3.52399e-06				68.58	2.63484e-07	46.6	4.15675e-05	0	0	41891872	27454089	High	High
	KWSYETFGSER	4	1	1	J9VTZ1		#VALUE!	#VALUE!	1389.64	2.85316e+07	0	0.0006232	High	41.88	0.000291885	High	32.12	0.00260849	26.11	0.0104085	39.07	0.000526489	1	1.54235e+07	7.90815e+07	4.28505e+07	High	High
	SGEAIESFIQGVR	5	1	1	J9VTZ1		#VALUE!	#VALUE!	1392.71	64789442	0	6.459e-07	High	86.31	2.68966e-08	High	81.81	7.5805e-08	93.49	5.12632e-09	90.04	1.13946e-08	0	3.02367e+07	190251956	159386308	High	High
	ISGIPVAVIAAETR	7	1	1	J9VTZ1		#VALUE!	#VALUE!	1396.82	2.77055e+08	0	3.969e-07	High	72.71	2.43787e-07	High	45.14	0.000139319	34.76	0.00152059	70.64	3.92655e-07	0	9.89325e+07	6.67043e+08	4.71239e+08	High	High
	ERPQVIAAISPLK	7	1	1	J9VTZ1		#VALUE!	#VALUE!	1421.85	1.54285e+09	0	4.725e-06	High	39.42	0.000245719	High	45.29	6.35973e-05	35.28	0.000637439	54.67	7.33565e-06	0	1.85194e+09	671076173	3.05486e+08	High	High
	AIPILPTGDHWDR	6	1	1	J9VTZ1		#VALUE!	#VALUE!	1490.78	2.32645e+08	0	2.277e-05	High	15.41	0.33234	High	2.1	7.06001	38.96	0.0014294	34.51	0.00408867	0	2.77725e+07	1.26503e+08	80172805	High	High
	GFSGGMSDMAQAILK	2	1	1	J9VTZ1		#VALUE!	#VALUE!	1512.72	1.55223e+08	0	5.698e-07	High	80.77	5.61145e-08						63.89	2.71532e-06	0	0	0	3.01537e+08		High
	VSLAGTVWFPDSSR	3	1	1	J9VTZ1		#VALUE!	#VALUE!	1521.77	205339658	0	7.77e-07	High	45.2	0.000330685	High	41.26	0.000796801			78.36	1.55364e-07	0	7.53948e+07	0	4.31546e+08		High
	ADCIPCDWENSR	4	1	1	J9VTZ1	C3(Carbamidomethyl); C6(Carbamidomethyl)	#VALUE!	#VALUE!	1522.61	2.39858e+07	0	1.754e-06	High	23.3	0.00466627				63.83	4.13019e-07	45.82	2.61198e-05	0	0	1.30383e+08	1.26881e+08	High	High
	IASMSDLSYVVNTK	3	1	1	J9VTZ1		#VALUE!	#VALUE!	1527.77	7.80823e+08	0	2.605e-09	High	90.58	6.73738e-09	High	68.38	1.11813e-06			104.51	2.72578e-10	0	3.06027e+08	0	6.40403e+08		High
	SSAYSFTLYLNGGR	3	1	1	J9VTZ1		#VALUE!	#VALUE!	1535.75	2.19081e+08	0	1.735e-07	High	71.31	6.06476e-07	High	68.75	1.09349e-06	67.09	1.60256e-06			0	6.36069e+08	2.28416e+08	0	High
	IASMSDLSYVVNTK	5	1	1	J9VTZ1	M4(Oxidation)	#VALUE!	#VALUE!	1543.77	57451702	0	6.395e-07	High	42.89	0.000426656	High	55.69	2.23912e-05	55.12	2.55316e-05	36.61	0.00180075	0	1.5804e+07	7.00984e+07	59383670	High	High
	FKLGGHQSEPVTPR	7	1	1	J9VTZ1		#VALUE!	#VALUE!	1552.82	3.28475e+07	0	3.264e-05	High	26.8	0.017759	High	35.55	0.0023682	5.7	2.2878	33.02	0.00424052	1	1.91142e+07	3.86362e+07	2.34642e+07	High	High
	DLDQVVNLVLSHSK	7	1	1	J9VTZ1		#VALUE!	#VALUE!	1566.85	5.95512e+08	0	1.016e-07	High	56.29	1.40978e-05	High	93.91	2.41834e-09	73.69	2.544e-07	101.91	3.92943e-10	0	759105148	2.32032e+08	3.38432e+08	High	High
	YEAYQEIDNDKGK	11	1	1	J9VTZ1		#VALUE!	#VALUE!	1572.72	3.3749e+08	0	9.283e-05	High	66.06	9.78582e-07	High	50.19	3.78092e-05	50.74	3.33117e-05	42.41	0.000235388	1	109293492	751173663	461735728	High	High
	VVIEDEEGNVLPIR	5	1	1	J9VTZ1		#VALUE!	#VALUE!	1581.85	590847273	0	3.389e-09	High	38.54	0.00115466	High	31.13	0.00643704	98.47	1.18764e-09	70.26	7.77059e-07	0	2.49359e+08	1.33187e+09	7.42723e+08	High	High
	DIEPALAYQLELGR	4	1	1	J9VTZ1		#VALUE!	#VALUE!	1587.84	2.58247e+08	0	1.415e-09	High	58.25	1.78052e-05	High	44.54	0.000400779	49.56	0.000123942	76.97	2.39082e-07	0	7.04538e+07	4.14164e+08	208045548	High	High
	GQVPPKDSLQTFFK	10	1	1	J9VTZ1		#VALUE!	#VALUE!	1591.85	256199656	0	5.182e-05	High	45.17	0.000329936	High	50.49	9.6477e-05	31.55	0.00731335	23.39	0.0481049	1	0	46971116	1.04867e+08	High	High
	AYDDIFTISMVTAR	10	1	1	J9VTZ1		#VALUE!	#VALUE!	1602.78	217795555	0	3.907e-08	High	11.63	0.446594	High	28.22	0.0102449	86.51	1.51883e-08	55.64	1.77384e-05	0	1.08062e+08	5.4267e+08	4.22163e+08	High	High
	EVMIVGSLPSYEER	4	1	1	J9VTZ1		#VALUE!	#VALUE!	1608.79	1080384311	0	1.947e-08	High	28.24	0.0128223	High	73.36	3.94427e-07	42.82	0.000451873	25.92	0.0221318	0	905618256	1290967649	644810798	High	High
	EVMIVGSLPSYEER	8	1	1	J9VTZ1	M3(Oxidation)	#VALUE!	#VALUE!	1624.79	99290194	0	2.42e-06	High	30.64	0.00664493	High	34.55	0.00270079	23.14	0.0373672	20.01	0.0768229	0	64973915	91695771	7.03489e+07	High	High
	VDPADPANENSQESR	6	1	1	J9VTZ1		#VALUE!	#VALUE!	1628.72	2.00202e+08	0	9.499e-10	High	70.52	1.64124e-07	High	61.39	1.3433e-06	89.34	2.15363e-09	53.03	9.20814e-06	0	74707349	463569696	3.71581e+08	High	High
	TTLIEDEQDPSQLR	22	1	1	J9VTZ1		#VALUE!	#VALUE!	1644.81	6.34287e+09	0	1.03e-08	High	106.37	1.99534e-10	High	93.3	4.04591e-09	68.67	1.16815e-06	92.88	4.43097e-09	0	13560097821	3.7594e+09	1.66813e+09	High	High
	FHALANQYAAEINGK	8	1	1	J9VTZ1		#VALUE!	#VALUE!	1646.83	118883476	0	2.742e-07	High	94.78	3.89212e-09				72.76	6.19706e-07	94.02	4.59683e-09	0	0	1.94911e+08	1.1812e+08	High	High
	VYNVLHLDYEAGEK	9	1	1	J9VTZ1		#VALUE!	#VALUE!	1649.82	1.27195e+09	0	3.158e-08	High	80.2	9.97967e-08	High	80.07	1.02829e-07	81.92	6.71609e-08	76.79	2.19882e-07	0	709392487	1.73214e+09	9.35308e+08	High	High
	QIEFTVMATPEDLR	4	1	1	J9VTZ1		#VALUE!	#VALUE!	1649.82	3.32559e+08	0	1.776e-08	High	58.94	1.34026e-05	High	82.02	6.59461e-08	26.56	0.0230736			0	271857287	9.00239e+08	0	High
	VSLAGTVWFPDSSRK	2	1	1	J9VTZ1		#VALUE!	#VALUE!	1649.86	2.15486e+07	0	0.001239	High	7.41	1.87906						53.36	4.77464e-05	1	0	0	5.50825e+07		High
	SLGDKISSTIVAQHAK	5	1	1	J9VTZ1		#VALUE!	#VALUE!	1654.91	34705333	0	7.122e-07	High	38.97	0.000938062	High	34.74	0.00248446	48.58	0.00010262	49.23	8.83551e-05	1	2.11276e+07	7.2938e+07	4.0916e+07	High	High
	VAQFIGANSVESAPSGR	8	1	1	J9VTZ1		#VALUE!	#VALUE!	1689.86	3.57663e+08	0	1.124e-10	High	96.57	2.40119e-09	High	110.66	9.6639e-11	93.31	4.99326e-09	106.1	2.76155e-10	0	148051157	1.73286e+09	1.00553e+09	High	High
	ESVEGYWKEEEAIR	10	1	1	J9VTZ1		#VALUE!	#VALUE!	1724.81	2.28837e+08	0	7.202e-07	High	73	2.80665e-07	High	56.94	1.12278e-05	75.61	1.53882e-07	56.03	1.39697e-05	1	6.58043e+07	4.73964e+07	2.28326e+08	High	High
	FAKPFEGILPTFELK	10	1	1	J9VTZ1		#VALUE!	#VALUE!	1736.96	4156113960	0	1.128e-07	High	61.45	4.40428e-06	High	65.93	1.56991e-06	70.31	5.72631e-07	54.74	2.06479e-05	0	9.44789e+08	3.25021e+09	2.74039e+08	High	High
	LFNGEQMSDSELNER	4	1	1	J9VTZ1		#VALUE!	#VALUE!	1768.78	245509661	0	1.747e-10	High	76.42	5.3588e-08	High	93.95	9.46385e-10	57.29	4.38599e-06	75.62	6.4427e-08	0	9.08453e+07	4.00931e+08	2.24872e+08	High	High
	LFNGEQMSDSELNER	7	1	1	J9VTZ1	M7(Oxidation)	#VALUE!	#VALUE!	1784.78	20602335	0	1.611e-08	High	21.31	0.00998467	High	12.98	0.0704901	16.93	0.0273737	19.28	0.0153442	0	5.41276e+06	2.46862e+07	2.15091e+07	High	High
	AKEVMIVGSLPSYEER	8	1	1	J9VTZ1		#VALUE!	#VALUE!	1807.93	4.53616e+07	0	1.167e-07	High	76.36	2.57795e-07	High	85.49	3.19211e-08	79.7	1.18939e-07	53.05	5.52427e-05	1	4.0074e+08	67107398	3.33393e+08	High	High
	IGLAEEVMALFDVAWR	8	1	1	J9VTZ1		#VALUE!	#VALUE!	1819.94	1.62318e+08	0	6.385e-06	High	67.77	1.97189e-06	High	80.88	9.63567e-08	74.67	4.02608e-07	72.1	7.27582e-07	0	103886045	7.16632e+08	444862214	High	High
	LVGDVLDTLEVVSSQHR	9	1	1	J9VTZ1		#VALUE!	#VALUE!	1866.99	958132908	0	5.981e-12	High	106.64	1.86423e-10	High	126.19	2.03169e-12	126.37	1.9838e-12	111.66	5.86811e-11	0	382610552	1.82988e+09	1348964974	High	High
	LLSMYPAFSHAEHIEK	9	1	1	J9VTZ1		#VALUE!	#VALUE!	1872.93	2.9762e+08	0	3.308e-07	High	39.27	0.00103516				40.83	0.000714523	43.93	0.000354004	0	0	1120514950	6.16068e+08	High	High
	APGLNTCGMVAWVYTLK	8	1	1	J9VTZ1	C7(Carbamidomethyl)	#VALUE!	#VALUE!	1880.94	9.15377e+07	0	3.897e-10	High	95.89	2.56344e-09	High	128.54	1.39959e-12	106.83	2.07491e-10	121.03	7.92804e-12	0	4.7343e+07	2.57342e+08	1.89529e+08	High	High
	AGVHAVWAGWGHASENPR	14	1	1	J9VTZ1		#VALUE!	#VALUE!	1901.92	4.04578e+08	0	5.135e-09	High	60.95	6.50856e-06	High	47.29	0.000153043	83.17	3.92787e-08	89.63	8.87478e-09	0	2.06185e+08	8.636e+08	7.05379e+08	High	High
	AYDDACVHSWEEGLDR	14	1	1	J9VTZ1	C6(Carbamidomethyl)	#VALUE!	#VALUE!	1922.79	6.37872e+08	0	1.946e-08	High	63.23	4.74209e-07	High	71.06	7.81574e-08	77.36	1.83219e-08	62.41	5.72756e-07	0	5.72081e+08	1.50128e+09	8.58254e+08	High	High
	NFLSGCSEDVDGVQSWK	5	1	1	J9VTZ1	C6(Carbamidomethyl)	#VALUE!	#VALUE!	1927.85	1.47967e+08	0	7.152e-12	High	106.02	5.87581e-11	High	125.5	6.05952e-13	123.63	9.32048e-13	121.01	1.70388e-12	0	6.15904e+07	428651324	3.67218e+08	High	High
	EVYTSNIQLGGPQIMYK	7	1	1	J9VTZ1		#VALUE!	#VALUE!	1940.98	2.09924e+08	0	5.339e-11	High	87.01	1.84137e-08	High	80.71	7.85492e-08	117.25	1.72354e-11	87.19	1.78571e-08	0	77790316	5.66823e+08	5.06642e+08	High	High
	NAFQAVAGEVPGSPIFIMK	8	1	1	J9VTZ1		#VALUE!	#VALUE!	1976.03	1.487e+09	0	3.26e-07	High	58.97	1.41343e-05	High	55.11	3.32984e-05	45.04	0.000335262	51.02	8.8556e-05	0	1276817310	2.39021e+09	1.30301e+09	High	High
	VVQVEGQPIILTGAQAINK	9	1	1	J9VTZ1		#VALUE!	#VALUE!	1978.13	388073174	0	8.598e-13	High	139.26	3.61659e-14	High	116.76	6.43132e-12	118.65	4.16198e-12	143.87	1.25112e-14	0	1.51526e+08	774523043	754623076	High	High
	DADLPYSNAQGVMSTLSGR	17	1	1	J9VTZ1		#VALUE!	#VALUE!	1981.93	3.29488e+09	0	4.088e-13	High	115.34	1.79835e-11	High	110.12	6.12831e-11	129.52	6.75702e-13	111.65	4.10347e-11	0	4.74364e+09	2.75117e+09	1339482251	High	High
	NAFQAVAGEVPGSPIFIMK	4	1	1	J9VTZ1	M18(Oxidation)	#VALUE!	#VALUE!	1992.03	8.15492e+07	0	4.27e-09	High	39.38	0.0012861	High	18.93	0.142651	32.05	0.00695464	35.03	0.00351737	0	5.88695e+07	104251698	1.05663e+08	High	High
	LLSAAVTTSYYGQQGSGHR	19	1	1	J9VTZ1		#VALUE!	#VALUE!	1995.99	2160457766	0	6.065e-12	High	102.78	5.11413e-10	High	135.41	2.77669e-13	143.54	4.29311e-14	97.49	1.72891e-09	0	1.17242e+09	2.78832e+09	1.50806e+09	High	High
	DADLPYSNAQGVMSTLSGR	8	1	1	J9VTZ1	M13(Oxidation)	#VALUE!	#VALUE!	1997.92	106973347	0	2.845e-08	High	22.48	0.0307891	High	38.91	0.000674775	17.76	0.0912844	24.01	0.0210512	0	157615701	52555137	5.90407e+07	High	High
	DDCKDLDQVVNLVLSHSK	5	1	1	J9VTZ1	C3(Carbamidomethyl)	#VALUE!	#VALUE!	2085.03	1.37962e+08	0	1.104e-11	High	51.08	7.09645e-05	High	48.63	0.00012475	56.65	1.97889e-05	45.71	0.000244366	1	1.81957e+08	1.46598e+08	9.43903e+07	High	High
	FGLMTSYNDLASLEQGFAK	11	1	1	J9VTZ1		#VALUE!	#VALUE!	2092.01	8.78618e+08	0	1.099e-10	High	65.98	2.04402e-06	High	74.82	2.7028e-07	129.11	9.75814e-13	87.59	1.41086e-08	0	3.09407e+08	1.48036e+09	6.83254e+08	High	High
	FGLMTSYNDLASLEQGFAK	13	1	1	J9VTZ1	M4(Oxidation)	#VALUE!	#VALUE!	2108	3.60132e+07	0	1.066e-06	High	117.92	1.04126e-11	High	67.72	1.09033e-06	84.8	2.18547e-08	100.17	6.2024e-10	0	9.80465e+06	3.39707e+07	3.10337e+07	High	High
	SVLDKGQVPPKDSLQTFFK	10	1	1	J9VTZ1		#VALUE!	#VALUE!	2134.15	0	0	8.159e-07	High	39.52	0.00102751	High	26.05	0.0228448	8.29	1.34168	28.57	0.0125791	2	181790454	52241939	1.80906e+07	High	High
	LNDMGPGSVITDEIEVDGER	7	1	1	J9VTZ1		#VALUE!	#VALUE!	2146	8.29636e+07	0	1.901e-09	High	127.27	1.06875e-12	High	124	2.24931e-12	111.63	3.91629e-11	112.94	2.89651e-11	0	3.96594e+07	1.95932e+08	133536899	High	High
	GLSDGGLLISLSGASHTVYFR	16	1	1	J9VTZ1		#VALUE!	#VALUE!	2150.13	1978724721	0	2.207e-12	High	110.25	1.02903e-10	High	113.05	5.40041e-11	101.73	7.11715e-10	101.36	7.75007e-10	0	4622016141	1.9729e+09	1052940081	High	High
	HLGPAYQSIALEFADLHDR	3	1	1	J9VTZ1		#VALUE!	#VALUE!	2153.08	142405722	0	8.26884e-15	High	69.75	1.11751e-06				78.3	1.53827e-07	78.31	1.5126e-07	0	0	564220866	4.8955e+08	High	High
	SIGESGQFHLQPVNFPYSTK	10	1	1	J9VTZ1		#VALUE!	#VALUE!	2236.1	8.7234e+08	0	4.296e-07	High	72.2	5.6038e-07	High	20.53	0.0809881	69.55	1.03153e-06	75.61	2.51432e-07	0	2.78397e+08	1846903828	1.33374e+09	High	High
	HLEVQLIADQYGNAISLFGR	15	1	1	J9VTZ1		#VALUE!	#VALUE!	2244.18	708414914	0	1.59e-14	High	138.81	1.19028e-13	High	136.49	1.99705e-13	151.67	6.05885e-15	141.52	6.307e-14	0	9.06416e+08	1.27512e+09	897267941	High	High
	QPGQTLASGELLGILTLDDPTK	24	1	1	J9VTZ1		#VALUE!	#VALUE!	2267.21	2509748333	0	5.035e-11	High	127.67	1.39366e-12	High	98.74	1.11606e-09	88.15	1.26315e-08	104.68	2.77433e-10	0	4.64438e+09	1.99077e+09	802633055	High	High
	LNDMGPGSVITDEIEVDGERR	12	1	1	J9VTZ1		#VALUE!	#VALUE!	2302.1	5.00975e+08	0	0.0003604	High	34.91	0.00264737	High	36.54	0.00180783	31.07	0.00637027	32.58	0.00452704	1	2.30264e+08	1.22186e+09	872611390	High	High
	IIEEAPVTIAKPETFEEMEK	6	1	1	J9VTZ1		#VALUE!	#VALUE!	2304.17	7818925	0	3.91e-10	High	6.65	2.31411	High	72.8	5.66792e-07	72.93	5.50077e-07			0	3039157632	4146432192	0	High
	YQAHVIGTTYVYDFPDLFR	9	1	1	J9VTZ1		#VALUE!	#VALUE!	2305.13	2.42378e+08	0	1.513e-10	High	58.86	1.17015e-05	High	35.33	0.00265246	85.58	2.49025e-08	93.87	3.75337e-09	0	93476777	5.99908e+08	4.43287e+08	High	High
	EEEAIRDIEPALAYQLELGR	5	1	1	J9VTZ1		#VALUE!	#VALUE!	2315.19	1.82894e+08	0	0.0001016	High	40.88	0.000832914	High	24.56	0.0349945	30.71	0.00866164	43.14	0.000499847	1	58181006	1.86857e+07	9.83335e+06	High	High
	IIEEAPVTIAKPETFEEMEK	1	1	1	J9VTZ1	M18(Oxidation)	#VALUE!	#VALUE!	2320.16	1.12788e+07	0	1.192e-05	High	18.32	0.153121								0	0	0	0
	LRDDCKDLDQVVNLVLSHSK	16	1	1	J9VTZ1	C5(Carbamidomethyl)	#VALUE!	#VALUE!	2354.21	107486535	0	1.222e-07	High	56.06	2.52697e-05	High	66.01	2.60635e-06	63.28	5.00437e-06	68.04	1.64888e-06	2	1.24302e+08	1.3646e+09	896943252	High	High
	EKHLGPAYQSIALEFADLHDR	10	1	1	J9VTZ1		#VALUE!	#VALUE!	2410.22	1.42018e+08	0	3.32e-11	High	15.13	0.316109	High	8.01	1.69194	60.58	9.36233e-06	68.85	1.36181e-06	1	57447290	4.80163e+08	5.04319e+08	High	High
	RYQAHVIGTTYVYDFPDLFR	6	1	1	J9VTZ1		#VALUE!	#VALUE!	2461.23	1.06838e+08	0	1.342e-10	High	68.88	1.28772e-06	High	49.23	0.000119996	61.66	6.78927e-06	73.67	4.35979e-07	1	2.67098e+07	5.64416e+08	1.82906e+08	High	High
	ITGENPDAGFKPSSGNLTELNFR	18	1	1	J9VTZ1		#VALUE!	#VALUE!	2464.22	3612498236	0	8.142e-08	High	91.89	5.50071e-09	High	64.42	3.1262e-06	77.92	1.3722e-07	95.55	2.49358e-09	0	4.05544e+09	4628420999	2.34206e+09	High	High
	QPGQTLASGELLGILTLDDPTKVK	5	1	1	J9VTZ1		#VALUE!	#VALUE!	2494.38	1.3876e+08	0	0.0001263	High	11.55	0.318428	High	43.65	0.000189868	3.11	2.34553	12.19	0.289895	1	2.74076e+08	1.0093e+08	4.28351e+07	High	High
	SGILDNGSFFETMGGWAQTIVTGR	7	1	1	J9VTZ1		#VALUE!	#VALUE!	2544.22	7.27619e+07	0	4.31e-07	High	85.1	2.47224e-08	High	8	1.25207	102.2	4.82048e-10	107.57	1.39113e-10	0	2.85358e+07	2.18818e+08	166072491	High	High
	ELLQQFIPVELSSDSEVAAYIEK	8	1	1	J9VTZ1		#VALUE!	#VALUE!	2608.34	93474379	0	4.133e-10	High	60.77	9.04532e-06	High	82.94	5.43731e-08	48.54	0.000146257	86.41	2.44559e-08	0	4.04003e+07	413690237	2.64936e+08	High	High
	EHLEVLYDNLSGYDNSASVLSSLR	15	1	1	J9VTZ1		#VALUE!	#VALUE!	2681.31	1.68062e+09	0	1.902e-12	High	130.67	8.22756e-13	High	107.44	1.7309e-10	105.86	2.50338e-10	113.7	4.07383e-11	0	3076150246	1.34238e+09	7.67269e+08	High	High
	IPSDLLTATELVFDEHGELQEVNR	14	1	1	J9VTZ1		#VALUE!	#VALUE!	2725.37	1.07751e+09	0	3.088e-10	High	64.22	3.40598e-06	High	89.51	9.90703e-09	106.66	1.95276e-10	113.37	4.05026e-11	0	4.69968e+08	2569596447	1860084655	High	High
	YVEVPGGSNNNNYANVDFIVDVAER	9	1	1	J9VTZ1		#VALUE!	#VALUE!	2755.3	3.11082e+08	0	4.052e-09	High	107.44	1.28916e-10	High	84.56	2.5546e-08	95.82	1.79346e-09	87.26	1.3625e-08	0	9.78796e+07	870599730	511882132	High	High
	VYNVLHLDYEAGEKGGEPHIITWR	10	1	1	J9VTZ1		#VALUE!	#VALUE!	2796.41	1.23362e+08	0	1.684e-08	High	41.25	0.000914871	High	41.99	0.000765218	37.36	0.00221303	44.56	0.000426933	1	7.07547e+07	1.85924e+08	1.10875e+08	High	High
	GGAWVVLDPSINPEHMTMFVDNESR	8	1	1	J9VTZ1		#VALUE!	#VALUE!	2801.3	2.94583e+08	0	6.777e-10	High	60.86	4.30685e-06	High	44.69	0.000178303	37.2	0.001048	59.91	5.46203e-06	0	8.89548e+07	9.27972e+08	8.34017e+08	High	High
	VVVISNDITYQIGSFGPIEDEFFYK	6	1	1	J9VTZ1		#VALUE!	#VALUE!	2880.43	76720806	0	2.604e-09	High	16.48	0.228279				22.55	0.0572581	32.22	0.00608788	0	0	203216090	207532012	High	High
	VPCMPWSGTGISDTMLSPQGFVTVPDK	10	1	1	J9VTZ1	C3(Carbamidomethyl)	#VALUE!	#VALUE!	2907.37	1.06586e+08	0	1.521e-06	High	80.27	7.1419e-08	High	67.48	1.35773e-06	83.57	3.34052e-08	86	1.90903e-08	0	9.30642e+07	440742318	2.36224e+08	High	High
	LREHLEVLYDNLSGYDNSASVLSSLR	13	1	1	J9VTZ1		#VALUE!	#VALUE!	2950.49	2.80938e+09	0	1.243e-11	High	138.42	1.50354e-13	High	108.57	1.4664e-10	95.57	2.89812e-09	44.03	0.000413158	1	5.10313e+09	1.40023e+09	1.26828e+09	High	High
	EYLISETDRLVGDVLDTLEVVSSQHR	5	1	1	J9VTZ1		#VALUE!	#VALUE!	2973.52	34009946	0	3.703e-11	High	69.33	1.28349e-06				80.62	9.53658e-08	80.79	9.17049e-08	1	0	2.2367e+08	1.59558e+08	High	High
	TLYGMDPHGITEIDFDGSKPESVNTQR	18	1	1	J9VTZ1		#VALUE!	#VALUE!	3007.42	3.26267e+09	0	1.627e-12	High	61.34	4.26018e-06	High	86.23	1.57233e-08	60.35	5.39704e-06	57.07	1.11912e-05	0	3.31715e+09	3.95277e+09	2175311624	High	High
	TLYGMDPHGITEIDFDGSKPESVNTQR	13	1	1	J9VTZ1	M5(Oxidation)	#VALUE!	#VALUE!	3023.41	56908625	0	6.663e-10	High	38.62	0.000755723	High	43.28	0.000260791	67.5	9.86945e-07	43.31	0.000256663	0	3.24179e+08	2.79998e+08	3.22996e+07	High	High
	RVVVISNDITYQIGSFGPIEDEFFYK	7	1	1	J9VTZ1		#VALUE!	#VALUE!	3036.54	4.72332e+08	0	2.151e-12	High	64.86	3.0536e-06	High	53.13	4.54791e-05	70.32	8.68584e-07	76.2	2.24291e-07	1	181427736	1.08875e+09	8.54783e+08	High	High
	VHEWQTWADLLSFFADVEEPFADTTR	12	1	1	J9VTZ1		#VALUE!	#VALUE!	3110.45	1022566787	0	7.281e-10	High	117.38	1.28881e-11	High	113.93	2.8118e-11	94.58	2.45578e-09	106.07	1.66841e-10	0	1084973982	1031454173	3.55525e+08	High	High
	NGISHLTAGSDLDGALQIINYLMFIPEQR	4	1	1	J9VTZ1		#VALUE!	#VALUE!	3186.63	8.86278e+07	0	1.238e-06	High	37.77	0.00173793				35.99	0.00263097	44.53	0.000371751	0	0	2.82438e+08	227144809	High	High
	ESVEGYWKEEEAIRDIEPALAYQLELGR	13	1	1	J9VTZ1		#VALUE!	#VALUE!	3293.63	6.00704e+08	0	8.91e-07	High	51.46	6.28757e-05	High	49.57	9.60548e-05	49.6	9.64901e-05	55.15	2.65778e-05	2	2.69521e+08	1027550953	7.34525e+08	High	High
	LVGYVSAGTVEYLYSHSDDSFYFLELNPR	15	1	1	J9VTZ1		#VALUE!	#VALUE!	3341.59	268759313	0	3.238e-07	High	118.39	9.85165e-12	High	101.05	6.00705e-10	106.04	1.92886e-10	106.15	1.81996e-10	0	2.11541e+08	4.16425e+08	2.53291e+08	High	High
	LQVEHPTTEMVSGCNIPAVQLQIAMGIPLHR	21	1	1	J9VTZ1	C14(Carbamidomethyl)	#VALUE!	#VALUE!	3439.76	1209639562	0	3.756e-11	High	66.11	2.28987e-06	High	69.18	1.13535e-06	52.02	5.99796e-05	59.26	1.11462e-05	0	1.79317e+09	2.34302e+09	1443929891	High	High
	LQVEHPTTEMVSGCNIPAVQLQIAMGIPLHR	8	1	1	J9VTZ1	C14(Carbamidomethyl); M25(Oxidation)	#VALUE!	#VALUE!	3455.76	1.23107e+08	0	0.001569	High	19	0.11771	High	19.06	0.116094	17.97	0.146023	12.02	0.574673	0	1.15647e+08	150469023	1.53959e+08	High	High
	QADCNHIMVNCVYNLNVTFDDLQEALAGFIER	5	1	1	J9VTZ1	C4(Carbamidomethyl); C11(Carbamidomethyl)	#VALUE!	#VALUE!	3769.74	8.0872e+07	0	4.661e-10	High	36.47	0.000912967				57.62	7.00576e-06	54.19	1.54332e-05	0	0	331007828	1.12841e+08	High	High
	SNSNVWGYFSVSSAGGLHEYADSQFGHIFAYGMER	15	1	1	J9VTZ1		#VALUE!	#VALUE!	3870.73	3.16268e+09	0	1.176e-12	High	129.21	2.8788e-13	High	116.68	5.15479e-12	102.78	1.21263e-10	128.79	3.17111e-13	0	7.30681e+08	3.12569e+09	1.34071e+09	High	High
	SNSNVWGYFSVSSAGGLHEYADSQFGHIFAYGMER	3	1	1	J9VTZ1	M33(Oxidation)	#VALUE!	#VALUE!	3886.72	22431633	0	1.459e-06	High	5.47	0.411498	High	14.52	0.0582752	6.75	0.380428			0	4.50961e+07	0	0	High
	LLEKPEFENNTLTTQWLDGLIAEGMTSERPDPVVAVVCGAVVK	4	1	1	J9VTZ1	C38(Carbamidomethyl)	#VALUE!	#VALUE!	4726.41	740645556	0	4.417e-11	High	9.19	0.66277	High	102.72	2.9401e-10	122.93	2.80132e-12	21.97	0.0346255	0	1312329429	669929821	325305104	High	High
	VPCMPWSGTGISDTMLSPQGFVTVPDKAYDDACVHSWEEGLDR	9	1	1	J9VTZ1	C3(Carbamidomethyl); C33(Carbamidomethyl)	#VALUE!	#VALUE!	4811.16	25316668	0	5.674e-11	High	75.04	6.5799e-08	High	66.6	4.5943e-07	60.4	1.68722e-06	49.37	2.19661e-05	1	8.71173e+07	4.35136e+08	2.69877e+08	High	High
	KSMVVALK	5	1	1	J9VTZ1		#VALUE!	#VALUE!	875.538	0	0	0.008052				High	42.92	0.000163362	35.79	0.000843626	33.71	0.00136191	1	348743236	2.67575e+08	93846647	High	High
	TTVEYLIK	1	1	1	J9VTZ1		#VALUE!	#VALUE!	966.551	0	0	0.001988				High	42.67	0.000243339					0	9.42647e+08	0	0
	DGLGVECLR	5	1	1	J9VTZ1	C7(Carbamidomethyl)	#VALUE!	#VALUE!	1018.5	0	0	0.0003816				High	27.16	0.0171155	42.48	0.000502794	51.24	6.68944e-05	0	34663507	2.32153e+08	1.99195e+08	High	High
	EYLISETDR	4	1	1	J9VTZ1		#VALUE!	#VALUE!	1125.54	0	0	9.265e-05				High	26.57	0.0118958	22.49	0.0335364	6.74	1.26042	0	8.29085e+07	482747415	2.97196e+08	High	High
	AWHNLQAYLPNIK	4	1	1	J9VTZ1		#VALUE!	#VALUE!	1567.84	0	0	1.731e-05				High	20.92	0.0801005	31.94	0.00642934	31.39	0.00689801	0	1.32693e+08	101321754	5.06192e+08	High	High
	FKNAFQAVAGEVPGSPIFIMK	2	1	1	J9VTZ1		#VALUE!	#VALUE!	2251.2	0	0	0.004793				High	4.72	2.95126			6	2.17278	1	24921656	0	2.78158e+07		High
	YTVFDVLTTFFDHDDPWVALAALEVYVR	4	1	1	J9VTZ1		#VALUE!	#VALUE!	3302.64	0	0	3.384e-07				High	43.25	0.000440031	81.14	7.19137e-08	48.81	0.000126262	0	191648256	419036240	0	High	High
	RAIYWSLR	2	1	1	J9VTZ1		#VALUE!	#VALUE!	1064.6	0	0	0.0002018							47.04	0.000145307	26.15	0.0195342	1	0	16161960	1.75578e+07	High	High
	HKLVSVIGLK	2	1	1	J9VTZ1		#VALUE!	#VALUE!	1093.71	0	0	0.0001551							28.26	0.00148926	21.01	0.00790624	1	0	44285485	3.18491e+07	High	High
	KEVENPSASPEEK	2	1	1	J9VTZ1		#VALUE!	#VALUE!	1443.7	0	0	0.001268							20.07	0.0541206	8.97	0.697209	1	0	3.30039e+06	2.54401e+06	High	High
	SKIIFIGPPGSAMR	1	1	1	J9VTZ1		#VALUE!	#VALUE!	1473.83	0	0	0.0008407							7.44	1.23507			1	0	8.75287e+06	0	High
	GFSGGMSDMAQAILK	5	1	1	J9VTZ1	M6(Oxidation)	#VALUE!	#VALUE!	1528.71	0	0	0.0004681							17.2	0.0800294	27.06	0.00826512	0	0	1.52599e+07	2.6506e+07	High	High
	HPVIVYLVPNGELR	3	1	1	J9VTZ1		#VALUE!	#VALUE!	1605.91	0	0	1.81e-05							6.51	1.04978	41.08	0.00036652	0	0	91027741	2.36132e+07	High	High
	QIEFTVMATPEDLR	2	1	1	J9VTZ1	M7(Oxidation)	#VALUE!	#VALUE!	1665.82	0	0	4.039e-06							4.53	3.50609	26.69	0.0216432	0	0	4.10683e+07	36672565	High	High
	AKADCIPCDWENSR	2	1	1	J9VTZ1	C5(Carbamidomethyl); C8(Carbamidomethyl)	#VALUE!	#VALUE!	1721.74	0	0	5.298e-06							36.54	0.000432548	32.86	0.00100933	1	0	4.07947e+07	3.4034e+07	High	High
	IGLAEEVMALFDVAWR	2	1	1	J9VTZ1	M8(Oxidation)	#VALUE!	#VALUE!	1835.94	0	0	4.406e-07							25.87	0.0273056	26.59	0.0231341	0	0	5.46761e+07	5.20151e+07	High	High
	AKADCIPCDWENSRR	4	1	1	J9VTZ1	C5(Carbamidomethyl); C8(Carbamidomethyl)	#VALUE!	#VALUE!	1877.84	0	0	0.0004272							25.51	0.0084357	21.19	0.0224296	2	0	1.42121e+07	1.37926e+07	High	High
	EVYTSNIQLGGPQIMYK	2	1	1	J9VTZ1	M15(Oxidation)	#VALUE!	#VALUE!	1956.97	0	0	1.398e-07							40.66	0.000751637	30.32	0.00803556	0	0	3.67142e+07	5.34829e+07	High	High
	SSATPNGSAVNGQSDIYDHSK	2	1	1	J9VTZ1	N-Term(Acetyl)	#VALUE!	#VALUE!	2176.97	0	0	7.922e-09							102.13	2.38817e-10			0	0	7.37234e+06	0	High
	LNDMGPGSVITDEIEVDGERR	3	1	1	J9VTZ1	M4(Oxidation)	#VALUE!	#VALUE!	2318.09	0	0	0.0009754							1.27	4.59066	10.03	0.59587	1	0	68250284	60828222	High	High
	TATAIEDANREGLPLVIFANFR	3	1	1	J9VTZ1		#VALUE!	#VALUE!	2418.28	0	0	3.554e-09							7.51	1.68548	37.61	0.00161244	1	0	3.9177e+07	3.09801e+07	High	High
	DEWCSDTLVSWVGTNQEGVMSGFK	4	1	1	J9VTZ1	C4(Carbamidomethyl)	#VALUE!	#VALUE!	2732.2	0	0	4.187e-09							92.28	1.36059e-09	103.83	1.0764e-10	0	0	3.95e+07	3.82127e+07	High	High
	GGAWVVLDPSINPEHMTMFVDNESR	2	1	1	J9VTZ1	M18(Oxidation)	#VALUE!	#VALUE!	2817.3	0	0	0.002059							15.01	0.17037	5.75	1.43679	0	0	4.82405e+07	57959212	High	High
	YTVFDVLTTFFDHDDPWVALAALEVYVRR	2	1	1	J9VTZ1		#VALUE!	#VALUE!	3458.74	0	0	1.356e-06							51.03	7.02086e-05	34.36	0.00320633	1	0	0	0	High	High
	GLSDGGLLISLSGASHTVYFREEVGAMVLSVDSK	1	1	1	J9VTZ1		#VALUE!	#VALUE!	3494.79	0	0	3.203e-05							28.72	0.0134948			1	0	2.34978e+07	0	High
	QADCNHIMVNCVYNLNVTFDDLQEALAGFIER	1	1	1	J9VTZ1	C4(Carbamidomethyl); M8(Oxidation); C11(Carbamidomethyl)	#VALUE!	#VALUE!	3785.75	0	0	0.004498							3.3	2.05803			0	0	0	0	High
	SGEAIESFIQGVRDEWCSDTLVSWVGTNQEGVMSGFK	2	1	1	J9VTZ1	C17(Carbamidomethyl)	#VALUE!	#VALUE!	4105.9	0	0	5.361e-09							11.96	0.261086	79.52	4.97004e-08	1	0	122153722	1.01421e+08	High	High
	TQVLAELGVQGQA	1	1	1	J9VTZ1		#VALUE!	#VALUE!	1313.71	0	0	1.996e-07									97.33	1.62736e-09	0	0	0	1.24988e+08		High
	KELLQQFIPVELSSDSEVAAYIEK	1	1	1	J9VTZ1		#VALUE!	#VALUE!	2736.44	0	0	0.0001056									24.31	0.0335466	1	0	0	29488281		High
	VPCMPWSGTGISDTMLSPQGFVTVPDK	1	1	1	J9VTZ1	C3(Carbamidomethyl); M4(Oxidation)	#VALUE!	#VALUE!	2923.36	0	0	0.001932									19.07	0.0693726	0	0	0	0		High
	LGQLER	6	1	1	J9VTZ1		#VALUE!	#VALUE!	715.41	6.75908e+08	0.001	0.02722	High	39.47	0.00129927	High	41.65	0.000786498	35.71	0.00308815	34.98	0.00365341	0	4.5585e+08	636913254	3.21905e+08	High	High
	ASMTPESR	4	1	1	J9VTZ1	M3(Oxidation)	#VALUE!	#VALUE!	894.398	9504705	0.001	0.03455	High	2.89	1.72205				9.79	0.36734	9.79	0.330606	0	0	752720	1.02285e+06	High	High
	GFDYLYLTPANLEK	2	1	1	J9VTZ1		#VALUE!	#VALUE!	1643.83	314919404	0.001	0.01347	High	23.05	0.0527654						5.25	3.13465	0	0	0	5.64375e+08		High
	LPETLAK	2	1	1	J9VTZ1		#VALUE!	#VALUE!	771.461	0	0.001	0.02609				High	34.65	0.00233082	17.92	0.109776			0	2.34108e+08	7.59813e+08	0	High
	YGTKPHQR	1	1	1	J9VTZ1		#VALUE!	#VALUE!	986.517	0	0.001	0.022				High	8.6	0.876544					0	5.58757e+06	0	0
	EEVGAMVLSVDSK	1	1	1	J9VTZ1	N-Term(Glu->pyro-Glu)	#VALUE!	#VALUE!	1345.67	0	0.001	0.01834				High	22.41	0.0473646					0	1.41957e+07	0	0
	IFVGCR	2	1	1	J9VTZ1	C5(Carbamidomethyl)	#VALUE!	#VALUE!	751.392	0	0.001	0.04181							27.7	0.0101895	15.87	0.187645	0	0	3.11601e+08	1.48727e+08	High	High
	ADCIPCDWENSRR	3	1	1	J9VTZ1	C3(Carbamidomethyl); C6(Carbamidomethyl)	#VALUE!	#VALUE!	1678.71	0	0.001	0.01792							17.39	0.0237106	16.24	0.0308989	1	0	8.57899e+07	70550338	High	High
	ALLRPGR	2	1	1	J9VTZ1		#VALUE!	#VALUE!	782.5	0	0.002	0.05179							21.92	0.0128538	14.33	0.0737955	0	0	9.6512e+07	5.5952e+07	High	High
	SILDSCR	1	1	1	J9VTZ1	C6(Carbamidomethyl)	#VALUE!	#VALUE!	850.409	0	0.003	0.04853				High	15.99	0.176237					0	9.1557e+08	0	0
	KSMVVALK	1	1	1	J9VTZ1	M3(Oxidation)	#VALUE!	#VALUE!	891.533	0	0.003	0.04764				High	17.31	0.0575919					1	3.3774e+07	0	0
	ESVEGYWK	1	1	1	J9VTZ1		#VALUE!	#VALUE!	997.463	0	0.003	0.03902				High	12.74	0.188898					0	2.11792e+07	0	0
	GHVIACR	3	1	1	J9VTZ1	C6(Carbamidomethyl)	#VALUE!	#VALUE!	812.419	0	0.005	0.07313				High	16.21	0.0825694	13.54	0.152693	14.72	0.116364	0	1.60448e+06	1.81576e+06	862039	High	High
	LTYPERK	1	1	1	J9VTZ1		#VALUE!	#VALUE!	906.505	0	0.005	0.06715									18.88	0.0873582	1	0	0	3.09381e+07		High
	LEDEIR	2	1	1	J9VTZ1		#VALUE!	#VALUE!	774.399	2.9629e+08	0.006	0.07986	High	40.78	0.000977656	High	39.15	0.00142294					0	3.64162e+08	0	0
	TIDVFVEENVLPK	1	1	1	J9VTZ1		#VALUE!	#VALUE!	1502.81	0	0.006	0.09138				High	13.72	0.494682					0	1.8238e+07	0	0
	SMVVALK	1	1	1	J9VTZ1	M2(Oxidation)	#VALUE!	#VALUE!	763.438	0	0.006	0.0807									12.09	0.38008	0	0	0	0		High
	ITPQPSSNR	1	1	1	J9VTZ1		#VALUE!	#VALUE!	999.521	0	0.008	0.1207				High	7.84	0.986623					0	1.09663e+08	0	0
	ELSIR	1	1	1	J9VTZ1		#VALUE!	#VALUE!	617.361	0	0.009	0.1472									15.83	0.548554	0	0	0	8.17512e+07		High
J9VP17	Pyruvate carboxylase OS=Cryptococcus neoformans var. grubii serotype A (strain H99 / ATCC 208821 / CBS 10515 / FGSC 9487) GN=CNAG_05907 PE=3 SV=2 - [J9VP17_CRYNH]	80.88	1.21039e+10	1.12431e+10	2.94362e+09	3.68785e+09	0.243195	0.32801	2	88	89	705	nucleotide binding; DNA binding; catalytic activity; metal ion binding		metabolic process			[GO:0000166]; GO:0036094; GO:1901265; GO:0005488; GO:0097159; GO:1901363; GO:0003674 [GO:0003677]; GO:0003676; GO:0097159; GO:1901363; GO:0005488; GO:0003674 [GO:0003824]; GO:0003674 [GO:0004075]; GO:0016879; GO:0016874; GO:0003824; GO:0003674 [GO:0004736]; GO:0016885; GO:0016874; GO:0003824; GO:0003674 [GO:0005524]; GO:0032550; GO:0032559; GO:0035639; GO:0001883; GO:0032549; GO:0030554; GO:00325…	6934.96	4806.29	4903.23	5222.31	79.38	68.5	77.72	76.97	84	66	77	79	210	153	157	185	1203	131.451	6.60986
	Sequence	# PSMs	# Proteins	# Protein Groups	Protein Group Accessions	Modifications	#VALUE!	#VALUE!	MH+ [Da]	A5: Area	q-Value	PEP	A18	IonScore A18	Exp Value A18	B18	IonScore B18	Exp Value B18	IonScore C18	Exp Value C18	IonScore D18	Exp Value D18	# Missed Cleavages	B5: Area	C5: Area	D5: Area	C18	D18
	LLIGAIR	5	1	1	J9VP17		#VALUE!	#VALUE!	755.514	8.31325e+08	0	0.005693	High	43.93	6.06864e-05	High	41.47	0.000106928	39.59	0.000164851	38.63	0.000205632	0	261432781	625963840	4.99363e+08	High	High
	VGIDAAKK	1	1	1	J9VP17		#VALUE!	#VALUE!	801.483	1.35437e+07	0	0.0004225	High	41.16	0.00118667								1	0	0	0
	AAEFIEK	3	1	1	J9VP17		#VALUE!	#VALUE!	807.425	2.40085e+08	0	0.0007619	High	56.92	1.65637e-05				60.95	6.54874e-06	53.8	3.39749e-05	0	0	2.64193e+08	2.88183e+08	High	High
	LCGDIIK	3	1	1	J9VP17	C2(Carbamidomethyl)	#VALUE!	#VALUE!	818.444	9.22421e+08	0	0.008127	High	44.44	0.000512643	High	44.31	0.00052822			10.77	1.19767	0	2.35257e+08	0	3.41308e+08		High
	GFAIQCR	3	1	1	J9VP17	C6(Carbamidomethyl)	#VALUE!	#VALUE!	851.419	5.53766e+07	0	0.0005959	High	40.55	0.000524224				6.15	1.44383	13.41	0.275902	0	0	4.41102e+07	5.06436e+07	High	High
	GQMGEPGLK	6	1	1	J9VP17		#VALUE!	#VALUE!	916.456	3.95388e+08	0	0.0007247	High	33.8	0.00262628	High	43.09	0.000348545	30.75	0.00597391	34.6	0.0026352	0	7.97888e+07	3.71095e+08	314444344	High	High
	YGFPVIIK	4	1	1	J9VP17		#VALUE!	#VALUE!	936.555	3.06935e+08	0	0.002737	High	27.54	0.00528593	High	22.57	0.0166005	20.9	0.0243849	22.82	0.0172391	0	3.78609e+07	338665857	381164171	High	High
	EGIHVLGIK	4	1	1	J9VP17	N-Term(Glu->pyro-Glu)	#VALUE!	#VALUE!	947.567	8.21717e+07	0	0.005206	High	21.46	0.0314378	High	21.81	0.0280149	27.6	0.00764632	21.42	0.0317287	0	1.74161e+07	46574840	4.37986e+07	High	High
	EGIHVLGIK	4	1	1	J9VP17		#VALUE!	#VALUE!	965.578	3.97148e+08	0	0.0002297	High	35.65	0.000721516	High	27.7	0.00450035			38.64	0.000362448	0	82807336	0	2.19889e+08		High
	SDESYLVGK	3	1	1	J9VP17		#VALUE!	#VALUE!	997.484	45967654	0	1.987e-05	High	32.96	0.00237738				17.56	0.0824324	57.68	8.01859e-06	0	0	9.90564e+07	1.09682e+08	High	High
	TIDMANIAR	5	1	1	J9VP17		#VALUE!	#VALUE!	1004.52	8.32389e+08	0	3.466e-05	High	61.59	8.25177e-06	High	46.79	0.000249199	43.78	0.000498364	48.76	0.000158324	0	2.02007e+08	656952398	5.52814e+08	High	High
	RGFAIQCR	3	1	1	J9VP17	C7(Carbamidomethyl)	#VALUE!	#VALUE!	1007.52	1.92998e+07	0	0.001464	High	35.56	0.00257123				12.14	0.565121	20.09	0.0866849	1	0	2.65416e+07	2.12395e+07	High	High
	TIDMANIAR	3	1	1	J9VP17	M4(Oxidation)	#VALUE!	#VALUE!	1020.51	65654176	0	0.0004719	High	19.86	0.105342						17.44	0.183908	0	0	0	5.24406e+07		High
	FGDLSVVPTR	6	1	1	J9VP17		#VALUE!	#VALUE!	1090.59	6.66456e+09	0	1.122e-06	High	48.33	0.000143955	High	46.93	0.000198713	79.55	1.10363e-07	52.38	5.66534e-05	0	4006752054	1.70103e+09	1.24554e+09	High	High
	VVRDQESFK	4	1	1	J9VP17		#VALUE!	#VALUE!	1107.58	2.76476e+07	0	6.562e-05	High	18.99	0.113564				26.51	0.0202138	30.11	0.00857991	1	0	2.75842e+07	3.29804e+07	High	High
	DAHQSLLATR	5	1	1	J9VP17		#VALUE!	#VALUE!	1111.58	3.74681e+08	0	0.0003182	High	51.7	4.25932e-05	High	42.19	0.000380488	44.26	0.000236233	45.79	0.000173998	0	8.84932e+07	2.92236e+08	3.12148e+08	High	High
	LLAIGPLDQAK	10	1	1	J9VP17		#VALUE!	#VALUE!	1138.68	1.06108e+10	0	0.0003074	High	32.65	0.0010865	High	51.16	1.76087e-05	17.8	0.0331917	30.98	0.00183539	0	9.50105e+09	2.24744e+09	1.44711e+09	High	High
	HYFIEINPR	5	1	1	J9VP17		#VALUE!	#VALUE!	1188.62	502592632	0	0.0001029	High	42.61	0.000627777				42.04	0.000715823	52.49	6.45365e-05	0	0	528495605	5.54312e+08	High	High
	KAVEAGLDIFR	4	1	1	J9VP17		#VALUE!	#VALUE!	1218.68	1.67421e+08	0	2.561e-07	High	64.15	2.96136e-06	High	79.98	7.73554e-08	75.77	2.03935e-07	56.16	1.86419e-05	1	4.3454e+07	1.33489e+08	1.46857e+08	High	High
	FLYEDPWVR	4	1	1	J9VP17		#VALUE!	#VALUE!	1224.61	1165001908	0	6.773e-05	High	32.6	0.0044238	High	20.21	0.0771765	29.78	0.00846829	40.36	0.000740962	0	3.19732e+08	997131796	841908324	High	High
	GCLIMDTTWR	4	1	1	J9VP17	C2(Carbamidomethyl)	#VALUE!	#VALUE!	1252.58	4.93299e+08	0	8.112e-05	High	66.69	1.20002e-06	High	37.61	0.00097093	58.67	7.60656e-06	69.13	6.84208e-07	0	1.07331e+08	4.92748e+08	4.48085e+08	High	High
	LLTHEVFESGK	5	1	1	J9VP17		#VALUE!	#VALUE!	1259.66	2.96533e+08	0	4.434e-06	High	61.35	8.24428e-06	High	63.44	4.80071e-06	59.9	1.1512e-05	62.04	6.62683e-06	0	6.8643e+07	2.76158e+08	247021922	High	High
	GCLIMDTTWR	3	1	1	J9VP17	C2(Carbamidomethyl); M5(Oxidation)	#VALUE!	#VALUE!	1268.58	32701090	0	0.001087	High	1.84	2.55308				8.21	0.551179	13.58	0.160064	0	0	0	4.22795e+07	High	High
	DMAGLLKPEAAR	9	1	1	J9VP17	M2(Oxidation)	#VALUE!	#VALUE!	1287.67	8.40351e+07	0	0.0001863	High	34.57	0.00445154	High	39.77	0.00134962	38.05	0.00200544	32.85	0.00666658	0	2.3509e+07	4.52825e+07	7.29413e+07	High	High
	YKSDESYLVGK	8	1	1	J9VP17		#VALUE!	#VALUE!	1288.64	78672172	0	3.655e-05	High	47.51	0.000135725	High	31.1	0.00617116	37.85	0.00133708	42.53	0.000455153	1	8.29055e+06	1.98715e+08	2.13247e+08	High	High
	SAFGDGTVFIER	4	1	1	J9VP17		#VALUE!	#VALUE!	1298.64	5.78428e+08	0	1.815e-06	High	75.64	1.96486e-07	High	81.96	4.48941e-08	81.23	5.53716e-08	84.4	2.59601e-08	0	8.26971e+07	6.40989e+08	7.46835e+08	High	High
	CSVSGATYEVAR	4	1	1	J9VP17	C1(Carbamidomethyl)	#VALUE!	#VALUE!	1299.6	7.90568e+07	0	1.02e-07	High	83.64	1.66518e-08	High	69.63	4.08349e-07	89.8	4.18851e-09	92.55	2.22362e-09	0	1.76682e+07	6.44109e+07	63089055	High	High
	LYQCFEANVR	4	1	1	J9VP17	C4(Carbamidomethyl)	#VALUE!	#VALUE!	1299.62	434340836	0	1.017e-05	High	51.36	3.72881e-05	High	51.71	3.44009e-05	53.82	2.11627e-05	60.56	4.48301e-06	0	1.12832e+08	2.96827e+08	2.74672e+08	High	High
	VFEEFQGFVEK	8	1	1	J9VP17		#VALUE!	#VALUE!	1358.66	9.29378e+09	0	7.533e-07	High	79.25	8.79492e-08	High	60.98	5.90516e-06	70.25	6.98605e-07	79.74	7.85655e-08	0	5.46344e+09	2519472924	1.90835e+09	High	High
	ECFFELNGETR	4	1	1	J9VP17	C2(Carbamidomethyl)	#VALUE!	#VALUE!	1401.61	1.50339e+09	0	4.776e-06	High	53.16	9.66118e-06	High	49.1	2.46054e-05	39.71	0.000213811	48.53	2.80563e-05	0	1536311044	3.86076e+08	285808797	High	High
	DQESFKESFER	9	1	1	J9VP17		#VALUE!	#VALUE!	1401.63	1.13571e+08	0	2.311e-05	High	54.73	9.75884e-06	High	25.57	0.00804263	59.18	3.50266e-06	58.14	4.45039e-06	1	18130523	9.11284e+07	115533266	High	High
	NIIVEQGPEAFAK	8	1	1	J9VP17		#VALUE!	#VALUE!	1415.75	1.69223e+09	0	1.245e-07	High	89.57	1.32489e-08	High	86.5	2.68647e-08	76.26	2.8391e-07	100.05	1.18626e-09	0	4.02153e+08	1.38607e+09	1.27425e+09	High	High
	KLYQCFEANVR	8	1	1	J9VP17	C5(Carbamidomethyl)	#VALUE!	#VALUE!	1427.71	5.33471e+08	0	3.285e-05	High	66.57	1.47596e-06	High	62.35	3.69636e-06	57.06	1.31848e-05	60.91	5.1496e-06	1	1.43814e+08	366182685	1.50032e+08	High	High
	VFDSLNYLENLK	5	1	1	J9VP17		#VALUE!	#VALUE!	1454.75	1.65315e+09	0	3.551e-07	High	77.5	1.19145e-07	High	36.49	0.0015034	31.24	0.00503587	68.3	1.04277e-06	0	5.19298e+08	1.38857e+09	1.14137e+09	High	High
	KLVPNIPLQALVR	5	1	1	J9VP17		#VALUE!	#VALUE!	1460.93	7.3234e+08	0	1.794e-07	High	43.4	4.56005e-05	High	44.95	3.19132e-05	49.86	1.03031e-05	61.36	7.29407e-07	1	4.10393e+07	2.21399e+08	92917847	High	High
	YIEANKLCGDIIK	3	1	1	J9VP17	C8(Carbamidomethyl)	#VALUE!	#VALUE!	1536.81	2.8912e+07	0	4.102e-08	High	78.4	1.58276e-07				72.35	6.34493e-07	67.27	2.04374e-06	1	0	1.1701e+07	1.17247e+07	High	High
	NAGTAEFLVDQQNR	7	1	1	J9VP17		#VALUE!	#VALUE!	1562.76	6.96272e+08	0	5.403e-09	High	78.92	9.74571e-08	High	94.81	2.51081e-09	96.68	1.63235e-09	64.12	2.94316e-06	0	8.33411e+07	7.04744e+08	7.90279e+08	High	High
	VVEVAPAPHLEESVR	5	1	1	J9VP17		#VALUE!	#VALUE!	1631.88	1.1509e+09	0	3.653e-08	High	68.67	1.37869e-06	High	50.57	8.90156e-05	62.08	6.28733e-06	49.51	0.000111944	0	9.85822e+06	1.15446e+08	1.47323e+08	High	High
	ITTEDASAGFQPDTGK	6	1	1	J9VP17		#VALUE!	#VALUE!	1637.77	287963852	0	3.922e-09	High	96.89	1.11531e-09	High	21.75	0.0387639	90.59	4.6704e-09	98.44	7.66221e-10	0	0	3.39592e+08	351378991	High	High
	AVVINDTNAAIEHVSR	21	1	1	J9VP17		#VALUE!	#VALUE!	1708.9	1.62267e+10	0	5.739e-09	High	103.65	4.18574e-10	High	103.68	4.24263e-10	104.5	3.51265e-10	97.83	1.59872e-09	0	15497797005	3.55595e+09	2.54226e+09	High	High
	TWTTFIDDTPELFK	6	1	1	J9VP17		#VALUE!	#VALUE!	1713.84	1.18316e+09	0	6.976e-09	High	74.45	2.24326e-07	High	69.69	6.81983e-07	97.42	1.13209e-09	81.07	4.88517e-08	0	302404176	1203388982	1.25513e+09	High	High
	IDERPGLNMAPLDFK	15	1	1	J9VP17		#VALUE!	#VALUE!	1715.88	4461458875	0	0.0005722	High	59.54	1.14508e-05	High	52.66	5.58261e-05	43.17	0.000496406	41.98	0.000652886	0	2555942183	1.46307e+09	1.09901e+09	High	High
	GMSPVAAYLAQDDIIR	8	1	1	J9VP17		#VALUE!	#VALUE!	1719.87	214158973	0	7.862e-08	High	114.72	3.59211e-11	High	45.11	0.00032836	77.2	2.00073e-07	90.02	1.06011e-08	0	26399121	571149873	6.68464e+08	High	High
	ENDSIAQGDLVVEVTH	32	1	1	J9VP17		#VALUE!	#VALUE!	1725.83	7.22522e+09	0	1.707e-10	High	118.28	1.0253e-11	High	113.29	3.3989e-11	101.61	4.79717e-10	108.23	1.08978e-10	0	6.45972e+09	1.86582e+09	1.27099e+09	High	High
	IDERPGLNMAPLDFK	4	1	1	J9VP17	M9(Oxidation)	#VALUE!	#VALUE!	1731.87	25437282	0	0.004295	High	19.81	0.120143	High	16	0.293891	10.02	1.14472	6.06	2.89858	0	0	75941019	1.13989e+08	High	High
	TGVPVVPGTPGPVESYDK	4	1	1	J9VP17		#VALUE!	#VALUE!	1798.92	6.53092e+08	0	5.929e-06	High	56.05	2.40864e-05	High	47.14	0.000183537	56.38	2.2324e-05	47.23	0.00018545	0	8.4923e+07	9.28285e+08	1063271739	High	High
	YTLQYYLDLTDALVK	5	1	1	J9VP17		#VALUE!	#VALUE!	1818.95	130949556	0	4.009e-08	High	10.84	0.968362	High	14.99	0.3645	30.62	0.00997006	58.98	1.45445e-05	0	340538013	9.41908e+08	857244130	High	High
	IDERPGLNMAPLDFKK	17	1	1	J9VP17		#VALUE!	#VALUE!	1843.97	2.55655e+09	0	0.0005557	High	44.32	0.000399414	High	57.47	1.99653e-05	52.8	5.8516e-05	34.34	0.00410464	1	1.58321e+09	8.51863e+08	614261334	High	High
	VVGDFAQFMVSNNLDAK	15	1	1	J9VP17		#VALUE!	#VALUE!	1854.91	4193697392	0	8.068e-08	High	109.21	8.33652e-11	High	84.22	2.76263e-08	83.85	2.88468e-08	81.79	4.53618e-08	0	1432703081	2.24205e+09	1811114793	High	High
	VVGDFAQFMVSNNLDAK	5	1	1	J9VP17	M9(Oxidation)	#VALUE!	#VALUE!	1870.9	2.35487e+08	0	2.523e-05	High	22.63	0.0373844	High	21.62	0.0482057	20.81	0.0580896	19.73	0.0734259	0	66209577	8.39284e+07	1.2425e+08	High	High
	AGGVVEGTICYSGDVANPK	9	1	1	J9VP17	C10(Carbamidomethyl)	#VALUE!	#VALUE!	1893.9	4.48384e+08	0	4.8e-08	High	77.93	1.24825e-07	High	85.43	2.20542e-08	114.95	2.46315e-11	92.49	4.36819e-09	0	1.46801e+08	4.39612e+08	4.25231e+08	High	High
	ASSDPGSVGSPMSGVVIDVR	24	1	1	J9VP17		#VALUE!	#VALUE!	1916.94	9.47442e+09	0	1.296e-06	High	103.69	3.44188e-10	High	99.61	8.86105e-10	89.84	8.3521e-09	90.55	7.09244e-09	0	8730412884	2.30521e+09	1.58608e+09	High	High
	ASSDPGSVGSPMSGVVIDVR	5	1	1	J9VP17	M12(Oxidation)	#VALUE!	#VALUE!	1932.93	1.01771e+09	0	2.086e-06	High	34.6	0.00282591	High	35.93	0.0020294	26.12	0.0194253	19.79	0.0876368	0	7.46613e+08	1.21373e+08	1.67211e+08	High	High
	KAGGVVEGTICYSGDVANPK	13	1	1	J9VP17	C11(Carbamidomethyl)	#VALUE!	#VALUE!	2022	3.69452e+08	0	1.708e-13	High	100.46	8.72513e-10	High	43.58	0.000423182	121.29	7.09583e-12	88.41	1.38443e-08	1	113364145	3.54122e+08	327797936	High	High
	TAHELAMSTVAIYSHEDR	13	1	1	J9VP17		#VALUE!	#VALUE!	2030.96	180489938	0	2.687e-11	High	68.08	1.17475e-06	High	48.06	0.000121144	90.62	6.58891e-09	94.74	2.53482e-09	0	1.54879e+07	542494616	5.66773e+08	High	High
	TAHELAMSTVAIYSHEDR	5	1	1	J9VP17	M7(Oxidation)	#VALUE!	#VALUE!	2046.96	2.75281e+07	0	1.09e-07	High	15.53	0.170738				50.01	5.73678e-05	33.04	0.00285541	0	0	55208601	3.12444e+07	High	High
	TKYTLQYYLDLTDALVK	13	1	1	J9VP17		#VALUE!	#VALUE!	2048.09	2.94367e+08	0	3.279e-09	High	107.34	1.66051e-10	High	69.78	9.09947e-07	101.52	6.27177e-10	97.57	1.56611e-09	1	9.57858e+07	237875460	2.21486e+08	High	High
	KAGGVVEGTICYSGDVANPKK	6	1	1	J9VP17	C11(Carbamidomethyl)	#VALUE!	#VALUE!	2150.09	0	0	2.718e-09	High	56.47	2.43458e-05				48.78	0.000143029	61.89	6.98914e-06	2	0	8.85074e+06	1.09147e+07	High	High
	GANAVGYTSYPDNAIYDFSK	8	1	1	J9VP17		#VALUE!	#VALUE!	2152.98	1.29132e+09	0	2.163e-07	High	77.49	9.00101e-08	High	89.72	5.33298e-09	84.37	1.82797e-08	89.43	5.81527e-09	0	396199570	1.22116e+09	1.0863e+09	High	High
	YGPQITDFDVASYYMYPK	10	1	1	J9VP17		#VALUE!	#VALUE!	2157.98	7.0922e+09	0	1.674e-09	High	80.23	4.64725e-08	High	93.78	2.05209e-09	77.37	8.97834e-08	90.03	4.96558e-09	0	4739492359	2.12931e+09	1.74178e+09	High	High
	VLVKENDSIAQGDLVVEVTH	9	1	1	J9VP17		#VALUE!	#VALUE!	2165.15	8.46046e+08	0	1.133e-10	High	92.83	4.63863e-09	High	120.02	8.90888e-12	57.27	1.67812e-05	78.44	1.27465e-07	1	796908219	1.92313e+08	1.48433e+08	High	High
	YGPQITDFDVASYYMYPK	9	1	1	J9VP17	M15(Oxidation)	#VALUE!	#VALUE!	2173.98	6.94847e+08	0	5.239e-08	High	26.92	0.00924722	High	43.93	0.000178013	36.82	0.000987856	6.59	1.15122	0	3.77796e+08	105267020	165436206	High	High
	EKASSDPGSVGSPMSGVVIDVR	15	1	1	J9VP17		#VALUE!	#VALUE!	2174.08	5.23344e+09	0	1.711e-09	High	113.86	4.68711e-11	High	114.03	4.38857e-11	88.67	1.50773e-08	74.71	3.82013e-07	1	5.16458e+09	1243413791	8.51953e+08	High	High
	FFLAKPAINEEISISIEAGK	14	1	1	J9VP17		#VALUE!	#VALUE!	2177.19	1024850753	0	3.355e-08	High	79.16	8.67573e-08	High	58.71	9.48832e-06	50.95	5.78539e-05	17.72	0.120867	0	5.55038e+08	1.96392e+08	1.33721e+08	High	High
	EKASSDPGSVGSPMSGVVIDVR	6	1	1	J9VP17	M14(Oxidation)	#VALUE!	#VALUE!	2190.07	5.10333e+08	0	1.987e-05	High	29.35	0.0109176	High	15.53	0.263104	22.29	0.0569544	4.67	3.32663	1	3.88359e+08	5.96529e+07	76560699	High	High
	VENAGIAFIGPRPETIDALGDK	3	1	1	J9VP17		#VALUE!	#VALUE!	2283.2	4.66523e+07	0	2.447e-07	High	29.36	0.0103131				36.99	0.00178988	54.4	3.34032e-05	0	0	9.47095e+07	1.07327e+08	High	High
	ITTEDASAGFQPDTGKIEVYR	11	1	1	J9VP17		#VALUE!	#VALUE!	2298.13	7.80243e+08	0	1.144e-10	High	111.73	7.45286e-11	High	35.63	0.00292674	131.55	7.9782e-13	94.16	4.23997e-09	1	1.40005e+08	1.04639e+09	1.04591e+09	High	High
	LDASSGYAGAQITPHYDSLLVK	3	1	1	J9VP17		#VALUE!	#VALUE!	2306.17	3824401041	0	3.261e-06	High	39.65	0.00124652				54.81	3.73318e-05	36.1	0.00271245	0	0	276664282	6239172932	High	High
	HIEVQLLADGEGNCIHLFER	6	1	1	J9VP17	C14(Carbamidomethyl)	#VALUE!	#VALUE!	2350.16	1.60661e+08	0	2.756e-14	High	69.04	1.17878e-06	High	60.68	7.82386e-06	80.11	8.92116e-08	86.39	2.10098e-08	0	2.20432e+07	2.56435e+08	3.10421e+08	High	High
	KVENAGIAFIGPRPETIDALGDK	9	1	1	J9VP17		#VALUE!	#VALUE!	2411.29	316105304	0	8.074e-11	High	51.35	6.6687e-05	High	27.37	0.0166741	52.26	5.40806e-05	51.88	5.74041e-05	1	4.44581e+07	8.50029e+08	8.56055e+08	High	High
	EKYGPQITDFDVASYYMYPK	14	1	1	J9VP17		#VALUE!	#VALUE!	2415.12	1.70338e+09	0	4.183e-10	High	105.59	1.65635e-10	High	86.5	1.32085e-08	64.48	2.08524e-06	44.24	0.000226022	1	1142931879	4.9824e+08	3.63179e+08	High	High
	VVGDFAQFMVSNNLDAKDVLER	1	1	1	J9VP17		#VALUE!	#VALUE!	2467.23	2.64151e+07	0	3.781e-08	High	61.25	8.24884e-06								1	0	0	0
	KVENAGIAFIGPRPETIDALGDKTK	5	1	1	J9VP17		#VALUE!	#VALUE!	2640.43	30606739	0	9.101e-11	High	37.38	0.00126139				75.65	1.86505e-07	42.76	0.000360171	2	0	8.27689e+07	9.8612e+07	High	High
	ETSHALQNAYSLECWGGATFDVAMR	11	1	1	J9VP17	C14(Carbamidomethyl)	#VALUE!	#VALUE!	2814.26	455900245	0	3.504e-10	High	82.82	2.35078e-08	High	86.39	1.03327e-08	71.81	2.80149e-07	97.1	7.79938e-10	0	1.16162e+08	5.26661e+08	526831628	High	High
	IALEHEVDMIHPGYGFLSENAEFAK	19	1	1	J9VP17		#VALUE!	#VALUE!	2817.35	426974427	0	2.575e-12	High	62.05	5.58243e-06	High	57.62	1.49629e-05	55.85	2.37915e-05	72.6	4.75353e-07	0	0	613199920	1.18243e+09	High	High
	TDAMIPTIVDAEGNAVDTSKPCLTGWR	11	1	1	J9VP17	C22(Carbamidomethyl)	#VALUE!	#VALUE!	2918.4	1304842404	0	1.099e-06	High	20.55	0.0770918				45.43	0.00022627	57.48	1.41133e-05	0	0	1.51911e+09	1.63327e+09	High	High
	TDAMIPTIVDAEGNAVDTSKPCLTGWR	7	1	1	J9VP17	M4(Oxidation); C22(Carbamidomethyl)	#VALUE!	#VALUE!	2934.4	1.70581e+08	0	9.165e-08	High	23.44	0.0344202	High	26.78	0.0163717	37.51	0.00134838	34.36	0.00282157	0	0	124865391	1.93533e+08	High	High
	AISLDFPSSVVEFFQGYLGQPYGGFPEPLR	16	1	1	J9VP17		#VALUE!	#VALUE!	3317.65	2.91556e+09	0	6.974e-05	High	70.89	8.26925e-07	High	90.22	9.41099e-09	64.05	3.87647e-06	68.86	1.33917e-06	0	9.70667e+08	1.47382e+09	7.50578e+08	High	High
	ASDSGVFDHEMPGGQYTNLQFQASQLGLGTQWLDIK	15	1	1	J9VP17		#VALUE!	#VALUE!	3938.87	3652836791	0	2.042e-09	High	61.35	3.84733e-06	High	63.08	2.60781e-06	68.98	6.63987e-07	51.14	4.11485e-05	0	1.03799e+09	2755427445	2233184318	High	High
	ASDSGVFDHEMPGGQYTNLQFQASQLGLGTQWLDIK	6	1	1	J9VP17	M11(Oxidation)	#VALUE!	#VALUE!	3954.86	516333820	0	5.14e-07	High	17.92	0.0887897	High	12.18	0.332937	20.12	0.0535011	31.65	0.00376151	0	1.447e+08	2.70107e+08	299262659	High	High
	ASDSGVFDHEMPGGQYTNLQFQASQLGLGTQWLDIKK	7	1	1	J9VP17		#VALUE!	#VALUE!	4066.97	3.7428e+08	0	1.754e-06	High	40.02	0.000880934	High	32.72	0.00443688	42.43	0.00047147	36.36	0.00191901	1	1.06498e+08	291758877	2.64063e+08	High	High
	IQVEHTITEEITGIDIVAAQIQIAAGVTLQQLGLTQENIHR	15	1	1	J9VP17		#VALUE!	#VALUE!	4464.41	1.38107e+09	0	3.071e-13	High	128.05	4.07355e-13	High	126.55	5.8647e-13	149.96	2.52313e-15	107.46	4.75604e-11	0	3.27989e+08	1.25433e+09	1.83657e+09	High	High
	TAVGELQTPIEAWVSHLGIDTSRPGTPNVPGTPAIPHTITGLR	6	1	1	J9VP17	N-Term(Acetyl)	#VALUE!	#VALUE!	4499.37	31118021	0	1.745e-07	High	8.6	0.593565				29.28	0.00507538	59.47	4.85812e-06	0	0	2050106569	2282104680	High	High
	LVPNIPLQALVR	3	1	1	J9VP17		#VALUE!	#VALUE!	1332.84	0	0	0.0006874				High	20.53	0.0115065	43.31	6.06657e-05	27.23	0.00246005	0	3.03809e+08	892547465	6.68374e+08	High	High
	IDERPGLNMAPLDFKK	3	1	1	J9VP17	M9(Oxidation)	#VALUE!	#VALUE!	1859.97	0	0	2.936e-06				High	3.42	5.16411			21.34	0.0833673	1	5.65781e+07	0	2.83466e+07		High
	DMAGLLKPEAAR	1	1	1	J9VP17		#VALUE!	#VALUE!	1271.68	0	0	5.512e-05							57.75	1.5445e-05			0	0	5.2732e+08	0	High
	LLAYLGDLAVNGSSIK	4	1	1	J9VP17		#VALUE!	#VALUE!	1633.92	0	0	3.309e-06							35.36	0.00190652	22.08	0.0393345	0	0	1.45305e+08	1.51225e+08	High	High
	KYIEANKLCGDIIK	2	1	1	J9VP17	C9(Carbamidomethyl)	#VALUE!	#VALUE!	1664.9	0	0	8.066e-05							9.36	1.05449	21.96	0.05763	2	0	12439900	1.09572e+07	High	High
	TAVGELQTPIEAWVSHLGIDTSRPGTPNVPGTPAIPHTITGLR	4	1	1	J9VP17		#VALUE!	#VALUE!	4457.36	0	0	2.088e-06							23.3	0.0226852	5.78	1.25514	0	0	3.62916e+08	502220487	High	High
	GMSPVAAYLAQDDIIR	1	1	1	J9VP17	M2(Oxidation)	#VALUE!	#VALUE!	1735.87	0	0	1.646e-07									54.81	3.0394e-05	0	0	0	7.37937e+07		High
	VVRDQESFKESFER	1	1	1	J9VP17		#VALUE!	#VALUE!	1755.87	0	0	1.385e-06									37.06	0.00165302	2	0	0	0		High
	ETSHALQNAYSLECWGGATFDVAMR	1	1	1	J9VP17	C14(Carbamidomethyl); M24(Oxidation)	#VALUE!	#VALUE!	2830.26	0	0	1.097e-07									2.9	1.51294	0	0	0	40322197		High
	IALEHEVDMIHPGYGFLSENAEFAK	3	1	1	J9VP17	M9(Oxidation)	#VALUE!	#VALUE!	2833.35	0	0	5.141e-07									8.74	1.18957	0	0	0	6.54866e+07		High
	VGIDAAK	4	1	1	J9VP17		#VALUE!	#VALUE!	673.388	4.03269e+08	0.001	0.02855	High	25.28	0.048475	High	23.56	0.0720307	29.88	0.0168081	25.13	0.0501785	0	1.18168e+08	3.02688e+08	2.52726e+08	High	High
	IKAELR	3	1	1	J9VP17		#VALUE!	#VALUE!	729.462	4.05962e+08	0.001	0.0131	High	32.3	0.0073311	High	23.21	0.0594524			24.08	0.0486597	1	4.81546e+07	0	4.49842e+06		High
	QAILSDALK	3	1	1	J9VP17		#VALUE!	#VALUE!	958.557	2.45008e+08	0.001	0.0319	High	27.42	0.0211927	High	9.13	1.39896	26.57	0.0257742			0	2.87214e+07	2.20788e+08	0	High
	GANAVGYTSYPDNAIYDFSKK	4	1	1	J9VP17		#VALUE!	#VALUE!	2281.08	260072804	0.001	0.01668	High	30.04	0.00673766	High	3.05	3.34429			4.8	2.2848	1	7.96742e+07	0	2.16866e+08		High
	KLLVANR	2	1	1	J9VP17		#VALUE!	#VALUE!	813.531	0	0.001	0.01445							23.73	0.0146157	21.26	0.0258118	1	0	1.59757e+07	18590259	High	High
	SNIIR	1	2	1	J9VP17		#VALUE!	#VALUE!	602.362	6.82074e+06	0.002	0.02453	High	26.6	0.0516312								0	0	0	0
	SLIEFR	2	1	1	J9VP17		#VALUE!	#VALUE!	764.43	3.59085e+08	0.002	0.02415	High	20.66	0.0562654	High	14.44	0.235636					0	8.34432e+07	0	0
	TNIPFLIR	1	1	1	J9VP17		#VALUE!	#VALUE!	973.582	702893176	0.003	0.03642	High	12.42	0.469693								0	0	0	0
	VKEGQAVK	4	1	1	J9VP17		#VALUE!	#VALUE!	858.504	1.35305e+06	0.004	0.05489	High	17.75	0.229157	High	29.27	0.0161485					1	620209	0	0
	LLVANR	2	1	1	J9VP17		#VALUE!	#VALUE!	685.436	1.00285e+08	0.005	0.05805	High	22.48	0.0259871	High	28.56	0.00640852					0	9.10494e+06	0	0
	GEIAIR	2	2	2	J9VP17;J9VWV4		#VALUE!	#VALUE!	658.389	7.90978e+07	0.006	0.1205	High	16.98	0.224501				21.64	0.0767747			0	0	1.53501e+08	0	High
	FLDRPR	3	1	1	J9VP17		#VALUE!	#VALUE!	803.452	8.22008e+07	0.007	0.09979	High	17.39	0.272672				23.25	0.0707361	23.79	0.0624656	0	0	9.24165e+07	9.50522e+07	High	High
	AVEAGLDIFR	1	1	1	J9VP17		#VALUE!	#VALUE!	1090.59	728810291	0.007	0.08973	High	11.56	0.677285								0	0	0	0
J9VVA4	Hsp90-like protein OS=Cryptococcus neoformans var. grubii serotype A (strain H99 / ATCC 208821 / CBS 10515 / FGSC 9487) GN=CNAG_06150 PE=3 SV=1 - [J9VVA4_CRYNH]	76.39	1.29806e+09	1.25019e+09	3.70914e+08	1.707e+08	0.285745	0.136539	2	72	72	373	nucleotide binding; protein binding	membrane	metabolic process; response to stimulus	Pf00183; Pf02518		[GO:0005524]; GO:0032550; GO:0032559; GO:0035639; GO:0001883; GO:0032549; GO:0030554; GO:0032555; GO:0043168; GO:1901265; GO:0001882; GO:0017076; GO:0032553; GO:0043167; GO:0097159; GO:1901363; GO:0036094; GO:0097367; GO:0000166; GO:0005488; GO:0003674 [GO:0006457]; GO:0044267; GO:0019538; GO:0044260; GO:0043170; GO:0044238; GO:0044237; GO:0071704; GO:0008152; GO:0009987; GO:0008150 [GO:0006950];…	3011.46	2573.05	1875.07	1561.34	69.38	68.38	65.95	66.81	64	58	47	44	119	100	79	75	699	79.1464	4.95752
	Sequence	# PSMs	# Proteins	# Protein Groups	Protein Group Accessions	Modifications	#VALUE!	#VALUE!	MH+ [Da]	A5: Area	q-Value	PEP	A18	IonScore A18	Exp Value A18	B18	IonScore B18	Exp Value B18	IonScore C18	Exp Value C18	IonScore D18	Exp Value D18	# Missed Cleavages	B5: Area	C5: Area	D5: Area	C18	D18
	IAEFLR	2	1	1	J9VVA4		#VALUE!	#VALUE!	748.435	7.65127e+08	0	0.002791	High	40.88	0.00061652	High	18.09	0.100905					0	541611623	0	0
	KLVCVSK	1	1	1	J9VVA4	C4(Carbamidomethyl)	#VALUE!	#VALUE!	833.491	8.04541e+07	0	0.007572	High	34.4	0.00172462								1	0	0	0
	ENLGDKVEK	8	1	1	J9VVA4		#VALUE!	#VALUE!	1031.54	3.90719e+08	0	0.0005522	High	37.64	0.00191127	High	44.82	0.000365867	42.12	0.000681276	50.51	9.87013e-05	1	2.7877e+08	7.09395e+07	2.51388e+07	High	High
	SVDEMTSFK	5	1	1	J9VVA4		#VALUE!	#VALUE!	1043.47	611274218	0	0.005036	High	10.69	0.221806	High	15.47	0.0752049	11.5	0.187606	14.49	0.0924641	0	4.66754e+08	127324400	4.0199e+07	High	High
	DSPFLEVLK	2	1	1	J9VVA4		#VALUE!	#VALUE!	1047.57	4.31379e+08	0	0.001951	High	20.5	0.0917988	High	18.65	0.13987					0	3.27953e+08	0	0
	APFDLFETK	5	1	1	J9VVA4		#VALUE!	#VALUE!	1067.54	108276315	0	2.767e-05	High	27.4	0.0108272	High	25.63	0.0162748	37.38	0.00108772	53.21	2.96068e-05	0	6.63087e+07	2.73317e+07	9.34039e+06	High	High
	LGIHEDATNR	8	1	1	J9VVA4		#VALUE!	#VALUE!	1125.56	1.27211e+09	0	1.401e-05	High	52.25	3.36549e-05	High	48.43	8.11052e-05	29.39	0.00650202	55.61	1.55256e-05	0	9.18984e+08	2.45956e+08	1.00093e+08	High	High
	DSPFLEVLKK	4	1	1	J9VVA4		#VALUE!	#VALUE!	1175.67	165542416	0	0.0009	High	38.46	0.00119038	High	27.94	0.013418					1	1.35142e+08	0	0
	DSSMSSYMASK	4	1	1	J9VVA4		#VALUE!	#VALUE!	1193.48	4.34134e+08	0	1.954e-06	High	46.57	2.19771e-05	High	70.83	8.24081e-08	83.3	4.66627e-09	71.28	7.42968e-08	0	183983824	1.22722e+08	4.46138e+07	High	High
	RAPFDLFETK	8	1	1	J9VVA4		#VALUE!	#VALUE!	1223.64	9.64347e+08	0	6.649e-05	High	54.62	2.76115e-05	High	40.24	0.000790108	36.85	0.0016523	42.4	0.000460352	1	6.07197e+08	226473056	84200350	High	High
	ADLVNNLGTIAK	4	1	1	J9VVA4		#VALUE!	#VALUE!	1228.69	4.89576e+08	0	4.764e-06	High	74.63	3.25411e-07	High	61.47	6.73646e-06	57.31	1.75563e-05	68.98	1.19518e-06	0	1.84612e+08	201472656	88106871	High	High
	IEEVEDEDSGK	4	1	1	J9VVA4		#VALUE!	#VALUE!	1249.54	1.07946e+07	0	6.622e-07	High	61.08	1.87159e-06	High	53.71	1.04272e-05					0	4560852	0	0
	ELISNSSDALDK	4	2	1	J9VVA4		#VALUE!	#VALUE!	1291.64	2.65684e+08	0	9.928e-05	High	64.68	2.92751e-06	High	56.78	1.80509e-05	66.31	2.0114e-06	66.45	1.94759e-06	0	82280077	103647314	4.60148e+07	High	High
	EDLKEYLEEK	1	1	1	J9VVA4		#VALUE!	#VALUE!	1295.64	109209914	0	0.001056	High	33.72	0.00256895								1	0	0	0
	ETTTENEELNK	6	1	1	J9VVA4		#VALUE!	#VALUE!	1307.6	3.05877e+08	0	3.833e-05	High	38.82	0.000597051	High	38.65	0.000641354	35.21	0.00137092	51.75	3.04096e-05	0	1.48755e+08	9.19819e+07	3.72507e+07	High	High
	HFSVEGQLEFK	5	1	1	J9VVA4		#VALUE!	#VALUE!	1320.66	860958064	0	0.0001098	High	51.53	6.74949e-05	High	47.58	0.000170218	48.94	0.000122538	53.79	4.07385e-05	0	3.8569e+08	2.29631e+08	8.64165e+07	High	High
	RAPFDLFETKK	5	1	1	J9VVA4		#VALUE!	#VALUE!	1351.74	0	0	0.0001026	High	39.06	0.000987114	High	25.54	0.0217818					2	40495858	0	0
	IEEVEDEDSGKK	10	1	1	J9VVA4		#VALUE!	#VALUE!	1377.64	1.50599e+08	0	1.338e-06	High	52.62	3.2821e-05	High	58.52	8.43629e-06	53.19	2.95036e-05	53.88	2.4351e-05	1	6.52256e+07	4.1844e+07	1.61977e+07	High	High
	TMELNPSHPIIK	10	1	1	J9VVA4		#VALUE!	#VALUE!	1379.74	4.19753e+08	0	2.293e-05	High	53.43	4.6529e-05	High	46.52	0.000228415	57.6	1.77256e-05	46.29	0.000240837	0	44731276	42993194	5.03596e+07	High	High
	EGLELEETPEEK	7	1	1	J9VVA4		#VALUE!	#VALUE!	1402.66	1.35414e+09	0	2.633e-05	High	66.28	1.29528e-06	High	49.76	5.91818e-05	62.77	2.95929e-06	61.02	4.4278e-06	0	1.20226e+09	2.78224e+08	103539362	High	High
	EAAEYEGLCSAIK	4	1	1	J9VVA4	C9(Carbamidomethyl)	#VALUE!	#VALUE!	1440.67	2.5851e+08	0	3.431e-07	High	59.36	4.40335e-06	High	52.87	1.96238e-05	40.16	0.000371074	71.71	2.59693e-07	0	2.16989e+08	5.51855e+07	2.21156e+07	High	High
	EDLKEYLEEKR	2	1	1	J9VVA4		#VALUE!	#VALUE!	1451.74	4.5701e+07	0	0.002258	High	3.98	3.37953				10.78	0.706085			2	0	1.30931e+07	0	High
	IIPNKEEGTLTIR	9	1	1	J9VVA4		#VALUE!	#VALUE!	1483.85	50600320	0	1.037e-05	High	46.21	0.000167532	High	54.52	2.45462e-05	52.56	3.85465e-05	42.88	0.000358084	1	2.43911e+07	2.86817e+07	1.12253e+07	High	High
	KTMELNPSHPIIK	9	1	1	J9VVA4		#VALUE!	#VALUE!	1507.83	3.26628e+08	0	1.431e-06	High	62.31	4.28867e-06	High	43.67	0.000320005	31.15	0.00571684	34.11	0.00289172	1	9.88895e+07	1.00761e+08	4.141e+07	High	High
	SISNDWEDHLAVK	7	1	1	J9VVA4		#VALUE!	#VALUE!	1513.73	1.49029e+08	0	1.41e-05	High	81.44	4.45032e-08	High	65.55	1.7274e-06	62.71	3.1612e-06	67.21	1.17867e-06	0	5.99524e+07	4.50171e+07	1.01044e+08	High	High
	KTMELNPSHPIIK	4	1	1	J9VVA4	M3(Oxidation)	#VALUE!	#VALUE!	1523.82	3.93857e+07	0	3.966e-05	High	15.98	0.20314	High	16.14	0.190928	4.62	2.77841			1	1.02169e+07	6.9615e+06	0	High
	YAALTDPSQLDSEK	4	1	1	J9VVA4		#VALUE!	#VALUE!	1537.74	6.55609e+07	0	7.334e-07	High	62.73	4.82668e-06	High	38.14	0.00138116	35.01	0.00288683	60.35	8.44153e-06	0	21731963	24669339	9.39615e+06	High	High
	IKETTTENEELNK	10	1	1	J9VVA4		#VALUE!	#VALUE!	1548.77	5.60996e+08	0	8.751e-08	High	60.22	1.0219e-05	High	80.41	9.78157e-08	70.32	9.98639e-07	47.43	0.000196078	1	2.97894e+08	1.69579e+08	7.00684e+07	High	High
	ELISNSSDALDKIR	3	2	1	J9VVA4		#VALUE!	#VALUE!	1560.82	18536733	0	1.936e-07	High	81.28	9.53257e-08	High	5.63	3.71997	75.03	4.03555e-07			1	36813720	7.27344e+06	0	High
	SIYYLTGESLEAVK	3	1	1	J9VVA4		#VALUE!	#VALUE!	1572.81	8.38402e+08	0	1.768e-05	High	39.01	0.00156376	High	35.58	0.00343101			17.79	0.207095	0	7.43891e+08	0	65766627		High
	KIKETTTENEELNK	3	1	1	J9VVA4		#VALUE!	#VALUE!	1676.87	4.75886e+07	0	6.919e-06	High	34.09	0.00452333	High	22.47	0.0656838	15.16	0.353556			2	2.18534e+07	1.20015e+07	0	High
	SVDEMTSFKDYITR	2	1	1	J9VVA4		#VALUE!	#VALUE!	1691.8	3.01906e+08	0	0.0001102	High	49.49	6.29779e-05								1	0	0	0
	EKEAAEYEGLCSAIK	4	1	1	J9VVA4	C11(Carbamidomethyl)	#VALUE!	#VALUE!	1697.81	1.12308e+08	0	1.213e-09	High	82.58	3.78173e-08	High	79.62	7.47637e-08					1	469912984	0	0
	EGLELEETPEEKAER	8	1	1	J9VVA4		#VALUE!	#VALUE!	1758.84	3.89356e+08	0	1.008e-07	High	78.04	1.01288e-07	High	87.22	1.22338e-08			24.03	0.0251058	1	2.33361e+07	0	3.16185e+07		High
	HSEFISYPIQLVVTK	9	1	1	J9VVA4		#VALUE!	#VALUE!	1760.96	7.55402e+08	0	2.647e-09	High	67.61	1.53442e-06	High	61.86	5.83207e-06	71.58	6.15097e-07	55.96	2.30697e-05	0	392985612	287155654	98246600	High	High
	LFIKEDLKEYLEEK	6	1	1	J9VVA4		#VALUE!	#VALUE!	1796.97	397290773	0	3.752e-07	High	21.04	0.0637507	High	31.95	0.00523376	44.5	0.00030514	17.27	0.16125	2	175790912	122976891	5.30496e+07	High	High
	NPQDVTQEEYASFYK	5	1	1	J9VVA4		#VALUE!	#VALUE!	1818.82	1.26794e+09	0	1.202e-07	High	69.96	3.88562e-07	High	75.86	9.85788e-08	75.6	1.03284e-07	66.94	7.68747e-07	0	5.73951e+08	3.8964e+08	1.71301e+08	High	High
	KHSEFISYPIQLVVTK	6	1	1	J9VVA4		#VALUE!	#VALUE!	1889.05	203835168	0	2.258e-07	High	35.57	0.00184426	High	39.05	0.000746709	26.19	0.0155081	8.4	1.01181	1	1.48769e+07	0	0	High	High
	EGDSKIEEVEDEDSGKK	1	1	1	J9VVA4		#VALUE!	#VALUE!	1893.86	6.76846e+06	0	0.0001419	High	22.11	0.0212236								2	0	0	0
	LFIKEDLKEYLEEKR	3	1	1	J9VVA4		#VALUE!	#VALUE!	1953.07	7.33802e+07	0	9.457e-08	High	24.77	0.0206724						11.63	0.425982	3	0	0	8.46349e+06		High
	ALELLSEIAEDKENFDK	8	1	1	J9VVA4		#VALUE!	#VALUE!	1963.99	7.02575e+08	0	1.999e-08	High	79.06	1.33478e-07	High	90.83	8.83861e-09	74.75	3.56738e-07	20.56	0.0940554	1	4.28863e+08	138906826	4.26649e+07	High	High
	KALELLSEIAEDKENFDK	4	1	1	J9VVA4		#VALUE!	#VALUE!	2092.08	2.93295e+08	0	4.183e-12	High	74.46	3.93906e-07	High	65.44	3.10049e-06	61.75	7.31837e-06	46.56	0.000240673	2	198967794	65927037	23611278	High	High
	YAALTDPSQLDSEKDLYIR	8	1	1	J9VVA4		#VALUE!	#VALUE!	2198.1	8.0873e+08	0	1.971e-09	High	90.54	9.22818e-09	High	93.26	4.93306e-09	85.25	3.11972e-08	13.6	0.456159	1	3.10883e+08	4.35948e+08	199132432	High	High
	ETEKEVEDEEEEVKEGDSK	5	1	1	J9VVA4		#VALUE!	#VALUE!	2237.98	1.74768e+08	0	1.789e-06	High	47.74	2.94468e-05	High	48.78	2.25138e-05	41.15	0.000130451	41.85	0.000114298	2	8.69756e+07	5.84448e+07	2.32249e+07	High	High
	GFEVLLLVDPIDEYAVTQLK	9	1	1	J9VVA4		#VALUE!	#VALUE!	2262.23	7.31043e+08	0	6.809e-10	High	97.79	1.17271e-09	High	97.72	1.19176e-09	97.69	1.183e-09	97.73	1.16372e-09	0	1003310120	203576441	1.18094e+08	High	High
	EKEAAEYEGLCSAIKENLGDK	4	1	1	J9VVA4	C11(Carbamidomethyl)	#VALUE!	#VALUE!	2354.12	33662669	0	1.871e-08	High	59.14	9.56907e-06	High	22.76	0.0423731					2	27034737	0	0
	KGFEVLLLVDPIDEYAVTQLK	11	1	1	J9VVA4		#VALUE!	#VALUE!	2390.32	7.19957e+08	0	3.07e-08	High	85.61	1.68995e-08	High	66.45	1.32482e-06	38.35	0.000928483			1	607201221	127585482	0	High
	ITESPCVLVTGQFGWSSNMER	11	1	1	J9VVA4	C6(Carbamidomethyl)	#VALUE!	#VALUE!	2398.12	4.46212e+08	0	1.038e-10	High	102.56	3.24456e-10	High	95.75	1.55652e-09	116.64	1.24643e-11	98.71	7.80599e-10	0	372644261	1.12638e+08	3.70578e+07	High	High
	ITESPCVLVTGQFGWSSNMER	2	1	1	J9VVA4	C6(Carbamidomethyl); M19(Oxidation)	#VALUE!	#VALUE!	2414.11	3.99686e+07	0	1.184e-07	High	17.19	0.0830786								0	0	0	0
	EAAEYEGLCSAIKENLGDKVEK	2	1	1	J9VVA4	C9(Carbamidomethyl)	#VALUE!	#VALUE!	2453.19	1.13056e+08	0	1.717e-07	High	41.01	0.000566638	High	49.57	8.22539e-05					2	7.82705e+07	0	0
	KKGFEVLLLVDPIDEYAVTQLK	7	1	1	J9VVA4		#VALUE!	#VALUE!	2518.42	1.58009e+08	0	6.072e-11	High	69.68	3.7138e-07	High	71.75	2.30579e-07	21.24	0.0304407			2	1.31985e+08	25733814	0	High
	SIYYLTGESLEAVKDSPFLEVLK	10	1	1	J9VVA4		#VALUE!	#VALUE!	2601.38	1.42798e+08	0	1.736e-06	High	67.76	1.67494e-06	High	56.18	2.44605e-05	89.14	1.22508e-08	38.52	0.00143417	1	1545001728	4.39388e+07	141665742	High	High
	EKEAAEYEGLCSAIKENLGDKVEK	10	1	1	J9VVA4	C11(Carbamidomethyl)	#VALUE!	#VALUE!	2710.32	2.39187e+08	0	5.496e-08	High	55.93	2.45059e-05	High	42.89	0.000488341	30.23	0.00910482	21.82	0.0631352	3	2.15461e+08	48721806	2.16486e+07	High	High
	SIYYLTGESLEAVKDSPFLEVLKK	4	1	1	J9VVA4		#VALUE!	#VALUE!	2729.47	320561640	0	1.026e-05	High	28.87	0.0103126	High	37.79	0.00132241					2	2.9123e+08	0	0
	ALELLSEIAEDKENFDKFYSAFSK	1	1	1	J9VVA4		#VALUE!	#VALUE!	2794.38	531232574	0	3.081e-06	High	44.06	0.000412277								2	0	0	0
	KALELLSEIAEDKENFDKFYSAFSK	13	1	1	J9VVA4		#VALUE!	#VALUE!	2922.48	4.8172e+08	0	1.734e-11	High	71.73	7.15072e-07	High	80.49	9.6477e-08	45.65	0.000289968	39.88	0.00105886	3	2.95262e+08	87123659	3.88265e+07	High	High
	DLTYLLFETALLTSGFTLSNPQDFASR	7	1	1	J9VVA4		#VALUE!	#VALUE!	3020.53	278368409	0	6.698e-08	High	46.59	0.000247787	High	49.74	0.000117317	20.65	0.0972923	3.54	4.86847	0	5.72726e+07	96726352	2.08477e+07	High	High
	AFMEALSSGADISMIGQFGVGFYSSYLVAEK	2	1	1	J9VVA4		#VALUE!	#VALUE!	3275.56	6.19286e+07	0	3.024e-08	High	42.43	0.000400035								0	0	0	0
	ETEKEVEDEEEEVKEGDSKIEEVEDEDSGK	5	1	1	J9VVA4		#VALUE!	#VALUE!	3468.51	1.31378e+08	0	1.352e-06	High	34.67	0.000545909	High	22.73	0.00853336	25.26	0.00431885	23.91	0.00650309	3	6.45834e+07	56757694	1.85626e+07	High	High
	VFISDDNEDLMPEYLNFIVGVVDSEDLPLNISR	2	1	1	J9VVA4		#VALUE!	#VALUE!	3767.84	2.42633e+08	0	0.001556	High	9.5	0.869564				2.62	4.26672			0	0	1.26535e+08	0	High
	RVFISDDNEDLMPEYLNFIVGVVDSEDLPLNISR	5	1	1	J9VVA4		#VALUE!	#VALUE!	3923.94	3.69689e+08	0	9.354e-10	High	91.43	7.37435e-09	High	15.86	0.265903	91.11	7.93823e-09	75.03	3.25043e-07	1	408249012	218453448	7.48334e+07	High	High
	DTGIGMTK	3	1	1	J9VVA4		#VALUE!	#VALUE!	822.402	0	0	0.004456				High	33.57	0.00312075	27.55	0.0124813	23.5	0.0317145	0	7.37643e+07	7.76294e+07	3.31321e+07	High	High
	AMLYIPK	2	1	1	J9VVA4		#VALUE!	#VALUE!	835.475	0	0	0.001208				High	26.75	0.0125753			14.2	0.226213	0	2.56428e+08	0	4.02784e+07		High
	EYLEEKR	5	1	1	J9VVA4		#VALUE!	#VALUE!	966.489	0	0	0.01226				High	28.47	0.00931625	25.06	0.0191812	12.52	0.366641	1	3.23079e+06	2.01476e+06	771699	High	High
	DSSMSSYMASK	3	1	1	J9VVA4	M4(Oxidation)	#VALUE!	#VALUE!	1209.48	0	0	0.003449				High	15.39	0.0288383	13.08	0.0490874	12.01	0.0628015	0	1.17854e+07	4.54021e+06	4.17529e+06	High	High
	ETEKEVEDEEEEVK	1	1	1	J9VVA4		#VALUE!	#VALUE!	1721.76	0	0	0.003449				High	5.04	0.939986					1	5.07588e+06	0	0
	HNDDEQYIWESAAGGTFTITEDTEGPR	8	1	1	J9VVA4		#VALUE!	#VALUE!	3039.33	0	0	3.031e-06				High	31.15	0.00138125	43.53	7.98496e-05	37.57	0.000314972	0	318623550	279181877	88120366	High	High
	LVCVSK	4	1	1	J9VVA4	C3(Carbamidomethyl)	#VALUE!	#VALUE!	705.396	2.90548e+08	0.001	0.03069	High	16.65	0.166529	High	32.54	0.00429033	23.22	0.043117	15.72	0.206296	0	2.1244e+08	3.90205e+07	1.86948e+07	High	High
	LFIKEDLK	1	1	1	J9VVA4		#VALUE!	#VALUE!	1005.6	0	0.001	0.01933				High	14.69	0.115473					1	1.43402e+07	0	0
	QKPIWTR	1	1	1	J9VVA4		#VALUE!	#VALUE!	928.537	0	0.001	0.008972									11.35	0.659542	0	0	0	14500438		High
	SVDEMTSFK	1	1	1	J9VVA4	M5(Oxidation)	#VALUE!	#VALUE!	1059.47	29066528	0.002	0.02537	High	3.26	0.920523								0	0	0	0
	EAAEYEGLCSAIKENLGDK	1	1	1	J9VVA4	C9(Carbamidomethyl)	#VALUE!	#VALUE!	2096.98	2.67352e+07	0.002	0.02648	High	3.18	2.54845								1	0	0	0
	AMLYIPK	1	1	1	J9VVA4	M2(Oxidation)	#VALUE!	#VALUE!	851.47	0	0.002	0.02001									4.78	1.6633	0	0	0	4.87341e+06		High
	MPEVQK	4	1	1	J9VVA4		#VALUE!	#VALUE!	731.376	5.58023e+08	0.003	0.07395	High	15.87	0.229057	High	32.13	0.0054193	17.97	0.141235			0	4.27521e+08	1.06654e+08	0	High
	FYSAFSK	1	1	1	J9VVA4		#VALUE!	#VALUE!	849.414	0	0.004	0.0876							6.11	1.95925			0	0	33062906	0	High
	VVISNR	1	1	1	J9VVA4		#VALUE!	#VALUE!	687.415	8463047	0.008	0.1154	High	19.68	0.180308								0	0	0	0
	IREIVK	1	1	1	J9VVA4		#VALUE!	#VALUE!	757.493	1.01877e+07	0.009	0.1291	High	21.13	0.0620577								1	0	0	0
J9VQZ9	Elongation factor 3 OS=Cryptococcus neoformans var. grubii serotype A (strain H99 / ATCC 208821 / CBS 10515 / FGSC 9487) GN=CNAG_01117 PE=3 SV=2 - [J9VQZ9_CRYNH]	71.94	2.54755e+08	4.47692e+08	9.43548e+08	4.98979e+08	3.70375	1.11456	1	69	69	354	nucleotide binding; RNA binding; catalytic activity		metabolic process			[GO:0000166]; GO:0036094; GO:1901265; GO:0005488; GO:0097159; GO:1901363; GO:0003674 [GO:0003746]; GO:0008135; GO:0003723; GO:0003676; GO:0097159; GO:1901363; GO:0005488; GO:0003674 [GO:0005488]; GO:0003674 [GO:0005524]; GO:0032550; GO:0032559; GO:0035639; GO:0001883; GO:0032549; GO:0030554; GO:0032555; GO:0043168; GO:1901265; GO:0001882; GO:0017076; GO:0032553; GO:0043167; GO:0097159; GO:1901363…	1276.19	1676.82	2511.88	2253.85	56.59	59.81	64.64	66.35	48	52	58	57	76	78	101	99	1055	116.343	6.37939
	Sequence	# PSMs	# Proteins	# Protein Groups	Protein Group Accessions	Modifications	#VALUE!	#VALUE!	MH+ [Da]	A5: Area	q-Value	PEP	A18	IonScore A18	Exp Value A18	B18	IonScore B18	Exp Value B18	IonScore C18	Exp Value C18	IonScore D18	Exp Value D18	# Missed Cleavages	B5: Area	C5: Area	D5: Area	C18	D18
	AVSLVENK	4	1	1	J9VQZ9		#VALUE!	#VALUE!	859.488	22845106	0	0.0005875	High	17.04	0.304453	High	22.11	0.0947372	44.78	0.000513959	33.3	0.00722651	0	3.68836e+07	1.11307e+08	4.62667e+07	High	High
	VMELDTR	4	1	1	J9VQZ9		#VALUE!	#VALUE!	863.429	30727834	0	0.0007499	High	43.96	0.000283263	High	44.1	0.000274277	38.84	0.00092085	43.3	0.000329753	0	3.58255e+07	1.06372e+08	4.02593e+07	High	High
	IIDELVAR	3	1	1	J9VQZ9		#VALUE!	#VALUE!	928.546	9.04701e+07	0	0.0004819	High	33.34	0.00414785				40.94	0.000720814	7.24	1.68975	0	0	2.63452e+08	1.32551e+08	High	High
	VVLGAATWR	4	1	1	J9VQZ9		#VALUE!	#VALUE!	972.562	1.15414e+08	0	4.848e-05	High	28.63	0.0174102	High	52.09	7.84881e-05			31.79	0.00841015	0	244034097	0	1.62243e+08		High
	MKEGATVIK	8	1	1	J9VQZ9		#VALUE!	#VALUE!	976.55	30252710	0	0.003106	High	25.39	0.0263052	High	32.66	0.00571811	45.87	0.000273056	34.27	0.00394687	1	2.44354e+07	85344222	4.19062e+07	High	High
	VMTEAEIAK	1	1	1	J9VQZ9		#VALUE!	#VALUE!	991.513	92654423	0	0.004218	High	12.35	0.617029								0	0	0	0
	KVMELDTR	5	1	1	J9VQZ9		#VALUE!	#VALUE!	991.524	2.5275e+07	0	0.002107	High	24.3	0.0373393	High	19.78	0.105722	21.21	0.0760617	28.58	0.0139369	1	2.50932e+07	8.23019e+07	3.66821e+07	High	High
	RIIDELVAR	4	1	1	J9VQZ9		#VALUE!	#VALUE!	1084.65	10970815	0	5.063e-06	High	23.55	0.020533	High	45.04	0.000158231	39.58	0.000512216	64.36	1.70393e-06	1	1.10755e+07	4.53733e+07	2.00647e+07	High	High
	GLDERPTATK	6	1	1	J9VQZ9		#VALUE!	#VALUE!	1087.57	15196039	0	0.001447	High	39.81	0.00123277	High	26.24	0.0280467	32.21	0.00709385	47.5	0.000209837	0	2.55822e+07	5.99411e+07	2.74859e+07	High	High
	ILLHHANMR	5	1	1	J9VQZ9		#VALUE!	#VALUE!	1104.61	34061502	0	0.000122	High	17.94	0.175157	High	12.52	0.610136	41.23	0.000817391	20.87	0.0892127	0	7.95276e+07	1.33431e+08	5.16101e+07	High	High
	NSIGSLSGGWK	4	1	1	J9VQZ9		#VALUE!	#VALUE!	1105.56	5.70388e+07	0	9.284e-06	High	44.68	0.000360833	High	49.15	0.000128916	43.47	0.000476767	53.82	4.39851e-05	0	1.14614e+08	2.19368e+08	9.10863e+07	High	High
	VCVIADNMSK	4	1	1	J9VQZ9	C2(Carbamidomethyl)	#VALUE!	#VALUE!	1136.54	1.94984e+07	0	0.0001243	High	22.68	0.0347984	High	22.28	0.0381557	32.61	0.00353639	30.14	0.00624539	0	3.62191e+07	79616237	3.46305e+07	High	High
	DEAGLALADAVK	2	1	1	J9VQZ9		#VALUE!	#VALUE!	1172.62	39820633	0	0.003051	High	5.21	3.28418	High	11.44	0.796752					0	7.22986e+07	0	0
	TSETIADPEAR	5	1	1	J9VQZ9		#VALUE!	#VALUE!	1189.57	9.1063e+07	0	6.817e-06	High	35.28	0.00179372				61.71	4.08089e-06	55.19	1.81615e-05	0	0	3.7669e+08	1.59881e+08	High	High
	SLLNPIEEVPK	4	1	1	J9VQZ9		#VALUE!	#VALUE!	1238.7	9.75823e+07	0	0.000192	High	36.1	0.00139918	High	44.28	0.000212753	47.74	9.59124e-05	30.82	0.00471927	0	1.84962e+08	528799929	209808702	High	High
	KVCVIADNMSK	6	1	1	J9VQZ9	C3(Carbamidomethyl)	#VALUE!	#VALUE!	1264.64	1.00802e+07	0	3.976e-05	High	34.6	0.00305128	High	25.24	0.0263319	38.13	0.00138434	43.35	0.000406895	1	2.44528e+07	41308360	1.59968e+07	High	High
	QSYEYEVSFK	4	1	1	J9VQZ9		#VALUE!	#VALUE!	1279.58	3.69664e+07	0	0.0002985	High	35.64	0.000968787	High	37.51	0.000629837	48.03	5.90244e-05	30.65	0.00322873	0	31817999	1.42248e+08	5.67692e+07	High	High
	DEAGLALADAVKK	6	1	1	J9VQZ9		#VALUE!	#VALUE!	1300.71	1.75101e+07	0	9.514e-07	High	49.32	0.000154959	High	78.32	1.95081e-07	57.51	2.24435e-05	58.79	1.75072e-05	1	3.6045e+07	1.22007e+08	5.45739e+07	High	High
	TWESTLPPYLK	5	1	1	J9VQZ9		#VALUE!	#VALUE!	1334.7	1.45114e+08	0	1.995e-05	High	27.83	0.0187891	High	30.07	0.0112177	38.41	0.00164401	40.02	0.00113476	0	2.19792e+08	4.37865e+08	1.8766e+08	High	High
	GMSSAENIWISR	5	1	1	J9VQZ9		#VALUE!	#VALUE!	1350.65	8.9536e+07	0	0.001681	High	56.92	1.53443e-05	High	44.48	0.000265556	50.18	7.24347e-05	56.1	1.84103e-05	0	8.36247e+07	3.13611e+08	1.43189e+08	High	High
	GSFDLATLFVADK	4	1	1	J9VQZ9		#VALUE!	#VALUE!	1383.72	4.17386e+07	0	9.172e-05	High	64.59	2.34587e-06	High	65.12	2.12251e-06	60.58	5.90614e-06	72.76	3.57523e-07	0	1.07253e+08	421149616	2.0004e+08	High	High
	LALPSYDSLPAVR	6	1	1	J9VQZ9		#VALUE!	#VALUE!	1401.77	2.04127e+08	0	2.344e-06	High	39.15	0.00140469	High	52.91	5.90993e-05	58.54	1.60253e-05	60.77	9.67346e-06	0	3.59043e+08	6.10909e+08	2.62801e+08	High	High
	NFEGGVLIITHNR	6	1	1	J9VQZ9		#VALUE!	#VALUE!	1469.79	8.48755e+07	0	5.753e-07	High	74.05	3.60098e-07	High	12.86	0.478786	87.49	1.58632e-08	66.11	2.22865e-06	0	5.57471e+07	1.11269e+08	6.48349e+07	High	High
	YQTGEDLEEMHK	8	1	1	J9VQZ9		#VALUE!	#VALUE!	1479.64	1.09997e+08	0	1.503e-07	High	64.77	8.50237e-07	High	49.53	2.84145e-05	58.61	3.58074e-06	68.38	3.77549e-07	0	9.56927e+07	5.41689e+07	1.57914e+08	High	High
	LKQSYEYEVSFK	5	1	1	J9VQZ9		#VALUE!	#VALUE!	1520.76	33871985	0	4.409e-07	High	3.66	4.54206				59.8	1.1309e-05	46.76	0.00022246	1	0	9.3997e+07	4.46891e+07	High	High
	LLTGETEPNLGGQVWK	5	1	1	J9VQZ9		#VALUE!	#VALUE!	1741.91	171820512	0	1.196e-08	High	50.01	0.000107752	High	73.12	5.26531e-07	75.32	3.17266e-07	78.04	1.69599e-07	0	1.18721e+08	589509231	261938857	High	High
	SYYQLDVAEDYQFK	4	1	1	J9VQZ9		#VALUE!	#VALUE!	1768.81	115677927	0	5.447e-09	High	86.85	7.22883e-09	High	86.5	7.83552e-09	78.76	4.65659e-08	86.76	7.3802e-09	0	1.5193e+08	4.24958e+08	1.95174e+08	High	High
	YPGNLEDFVQHVPEAK	6	1	1	J9VQZ9		#VALUE!	#VALUE!	1842.9	1.35606e+08	0	6.573e-07	High	43.31	0.000380327	High	38.04	0.00127199	51.51	5.7918e-05	42.91	0.000414462	0	191329545	427538242	1.78246e+08	High	High
	AADDDEVEYDALGNPIVK	11	1	1	J9VQZ9		#VALUE!	#VALUE!	1933.9	114477618	0	4.363e-10	High	91.3	4.15134e-09	High	82.04	3.50097e-08	107.4	1.01903e-10	82.64	3.10367e-08	0	2.29933e+08	348707848	1.63704e+08	High	High
	RYPGNLEDFVQHVPEAK	1	1	1	J9VQZ9		#VALUE!	#VALUE!	1999	1.46661e+07	0	0.0006492	High	3.65	3.92682								1	0	0	0
	RPHIICLDEPTNYLDR	5	1	1	J9VQZ9	C6(Carbamidomethyl)	#VALUE!	#VALUE!	2012	4.15457e+07	0	1.452e-08	High	48.71	0.000121127	High	31.48	0.00654316	47.1	0.000181336	34.94	0.00298183	0	6.51482e+07	6.56485e+07	4.51432e+07	High	High
	HFEDFGLDAEFVSHNSMR	8	1	1	J9VQZ9		#VALUE!	#VALUE!	2137.94	1.50813e+08	0	2.071e-13	High	85.3	6.3451e-09	High	69.1	2.64508e-07	63.26	1.01494e-06	68.43	3.0863e-07	0	1.9091e+08	5.9954e+08	2.54645e+08	High	High
	LVDSEYTVRPFLPQLLPR	11	1	1	J9VQZ9		#VALUE!	#VALUE!	2143.19	282117041	0	1.169e-06	High	42.27	0.000326109	High	18.4	0.0910627	29.67	0.00588026	45.25	0.000176138	0	2.07792e+07	7.94407e+07	5.01328e+08	High	High
	HFEDFGLDAEFVSHNSMR	3	1	1	J9VQZ9	M17(Oxidation)	#VALUE!	#VALUE!	2153.93	2.27066e+07	0	5.698e-09	High	19.56	0.0204725				38.25	0.000276804	35.71	0.000523642	0	0	5.55562e+07	4.17669e+07	High	High
	EGYLEASGHNWVEGQGSGER	11	1	1	J9VQZ9		#VALUE!	#VALUE!	2161.96	1.42626e+08	0	3.794e-12	High	26.85	0.0059896	High	87.01	5.77295e-09	109.19	3.73561e-11	79.59	3.13217e-08	0	2.92461e+08	5.26724e+08	2.55547e+08	High	High
	LLATPDEIKSTLESVGFDEVK	8	1	1	J9VQZ9		#VALUE!	#VALUE!	2291.2	4.12563e+07	0	6.049e-07	High	5.94	2.62324	High	14.58	0.355304	29.98	0.0102471	21.94	0.065253	1	94004317	1.36924e+08	6.39326e+07	High	High
	STLMNAIINNQVEGFPPPTEVR	18	1	1	J9VQZ9		#VALUE!	#VALUE!	2427.23	5.0735e+07	0	8.8e-07	High	46.81	0.000233463	High	81.42	8.14851e-08	78.19	1.68393e-07	82.3	6.56561e-08	0	103539920	7.27552e+06	9.7621e+07	High	High
	EIEKHFEDFGLDAEFVSHNSMR	5	1	1	J9VQZ9		#VALUE!	#VALUE!	2637.2	23749017	0	2.781e-09	High	50.83	3.18025e-05	High	38.12	0.00061668	34.18	0.00166146	42.22	0.000245914	1	4.14091e+07	1.10971e+08	5.06552e+07	High	High
	NVSFQYPGSSIQQLYDISLQVSLSSR	6	1	1	J9VQZ9		#VALUE!	#VALUE!	2916.48	5.54976e+07	0	7.813e-08	High	16.27	0.219524				63.37	4.28039e-06	41.64	0.000637504	0	0	221711031	1.11331e+08	High	High
	TFYVQHDIDGSEAEISILDWVLGDKR	13	1	1	J9VQZ9		#VALUE!	#VALUE!	3006.48	1.92134e+08	0	4.36e-11	High	55.53	2.57506e-05	High	74.17	3.50285e-07	56.16	2.17893e-05	71.1	7.10266e-07	1	420740957	6.83528e+08	2.27763e+08	High	High
	VPAESDGSDLPPLPVAEGPHLATNFVALVK	7	1	1	J9VQZ9		#VALUE!	#VALUE!	3040.6	278019815	0	8.307e-08	High	55.93	2.13151e-05	High	55.99	2.12744e-05	49.99	8.36925e-05	49.03	0.000105647	0	5.63291e+08	1536206618	721123377	High	High
	HGGVSVEQTNPGLAYAGVLAASLVNHHNFDQK	8	1	1	J9VQZ9		#VALUE!	#VALUE!	3330.66	36396009	0	4.742e-09	High	7.46	1.57937	High	23.24	0.0417333	45.58	0.000243491	31.33	0.006405	0	93253874	3.46401e+08	0	High	High
	KHGGVSVEQTNPGLAYAGVLAASLVNHHNFDQK	10	1	1	J9VQZ9		#VALUE!	#VALUE!	3458.76	7.15644e+07	0	5.295e-12	High	79.52	1.07219e-07	High	74.88	3.10458e-07	67.34	1.73431e-06	58.26	1.42562e-05	1	1.08081e+08	4.57279e+08	1.91911e+08	High	High
	HPNLVIGYVAQHAFHHIDNHLDSTPLEYMLWR	13	1	1	J9VQZ9		#VALUE!	#VALUE!	3823.9	88395538	0	3.875e-07	High	7.48	1.79542	High	7.68	1.69755	29.02	0.0125314	21.4	0.0728058	0	9.29702e+07	498325214	1.97227e+08	High	High
	KADEAETDDAKFPDEEEGEDLCNIEQFNLAYGAK	11	1	1	J9VQZ9	C22(Carbamidomethyl)	#VALUE!	#VALUE!	3861.7	1.51455e+08	0	7.804e-07	High	13.67	0.100941	High	24.69	0.00815101	58.58	3.39755e-06	31.13	0.00165744	2	238578454	600988306	274485098	High	High
	LGLMRPLVR	4	1	1	J9VQZ9		#VALUE!	#VALUE!	1054.65	0	0	0.0006488				High	23.66	0.011409	7.36	0.486683	25.74	0.00706718	0	3.33541e+07	2.86848e+07	4.75193e+07	High	High
	LPNPPLLDGVK	3	1	1	J9VQZ9		#VALUE!	#VALUE!	1162.68	0	0	0.0006922				High	20.71	0.0390623	13.26	0.217149	34.21	0.00174485	0	174363093	457167856	83361609	High	High
	STLESVGFDEVK	3	1	1	J9VQZ9		#VALUE!	#VALUE!	1310.65	0	0	1.388e-06				High	78.65	1.00297e-07	63.06	3.36131e-06	71.14	5.23009e-07	0	2.46702e+08	4.24297e+08	1.80596e+08	High	High
	AVSLVENKDIEK	1	1	1	J9VQZ9		#VALUE!	#VALUE!	1344.74	0	0	0.0002828				High	26.98	0.0243543					1	1.42958e+07	0	0
	EFSESICTEVWAMR	3	1	1	J9VQZ9	C7(Carbamidomethyl)	#VALUE!	#VALUE!	1744.77	0	0	1.121e-06				High	33.04	0.000844207			50.33	1.62195e-05	0	6.13346e+07	0	0		High
	CTSIIVSHDSDFLNR	6	1	1	J9VQZ9	C1(Carbamidomethyl)	#VALUE!	#VALUE!	1763.84	0	0	1.535e-07				High	40.95	0.000546398	61	5.5603e-06	37	0.00135678	0	6.94785e+07	1.2474e+08	4.48918e+07	High	High
	SGVEFFTQIGFNDAIVK	2	1	1	J9VQZ9		#VALUE!	#VALUE!	1871.96	0	0	1.603e-09				High	98.9	1.39131e-09	80.76	9.23406e-08			0	1.15568e+08	3.75235e+08	0	High
	KAADDDEVEYDALGNPIVK	3	1	1	J9VQZ9		#VALUE!	#VALUE!	2062	0	0	0.004554				High	24.71	0.0263691			9.23	0.98504	1	30734139	0	2.29115e+07		High
	RPHIICLDEPTNYLDRESLAALIAALK	5	1	1	J9VQZ9	C6(Carbamidomethyl)	#VALUE!	#VALUE!	3092.66	0	0	2.028e-09				High	23.54	0.0320877	26.48	0.0157434	44.56	0.000244962	1	4.07449e+07	65534569	4.08475e+07	High	High
	ADEAETDDAKFPDEEEGEDLCNIEQFNLAYGAK	5	1	1	J9VQZ9	C21(Carbamidomethyl)	#VALUE!	#VALUE!	3733.6	0	0	2.026e-07				High	36.31	0.00023333	51.21	7.5504e-06	46.16	2.41529e-05	1	44502308	1.01292e+08	0	High	High
	GMSSAENIWISRDELVAR	3	1	1	J9VQZ9		#VALUE!	#VALUE!	2034.01	0	0	6.067e-05							17.65	0.175227	24.23	0.0400227	1	0	67590533	2.6984e+07	High	High
	AIVQSMNPWASFVLLPALLNLIR	1	1	1	J9VQZ9		#VALUE!	#VALUE!	2566.46	0	0	0.0007483							9.22	0.388941			0	0	0	0	High
	TFYVQHDIDGSEAEISILDWVLGDK	1	1	1	J9VQZ9		#VALUE!	#VALUE!	2850.39	0	0	0.000337							28.13	0.0132281			0	0	1.08699e+08	0	High
	IGKVPAESDGSDLPPLPVAEGPHLATNFVALVK	5	1	1	J9VQZ9		#VALUE!	#VALUE!	3338.8	0	0	2.242e-06							37.22	0.000976804	9.27	0.615182	1	0	395301887	1.34949e+08	High	High
	ESLAALIAALK	1	1	1	J9VQZ9		#VALUE!	#VALUE!	1099.67	0	0	0.0005248									31.74	0.00391882	0	0	0	34558500		High
	GMSSAENIWISR	2	1	1	J9VQZ9	M2(Oxidation)	#VALUE!	#VALUE!	1366.64	0	0	4.154e-05									50.8	4.69947e-05	0	0	0	1.99682e+07		High
	ADILLLDEPTNHLDVLNVDWLINYLTSLTR	1	1	1	J9VQZ9		#VALUE!	#VALUE!	3479.84	0	0	1.453e-10									89.61	7.05602e-09	0	0	0	2.05286e+08		High
	DELVAR	3	1	1	J9VQZ9		#VALUE!	#VALUE!	702.378	42566079	0.001	0.01341	High	23.54	0.0632901	High	31.01	0.0113328	28.53	0.0200602			0	2.9721e+07	1.11482e+08	0	High
	EGATVIKDGVK	2	1	1	J9VQZ9		#VALUE!	#VALUE!	1116.63	0	0.001	0.04287							28.56	0.0157427			1	0	9.53446e+06	0	High
	TAAIAAVK	1	1	1	J9VQZ9		#VALUE!	#VALUE!	744.462	0	0.001	0.007566									17.31	0.327902	0	0	0	2.31931e+07		High
	VMELDTR	1	1	1	J9VQZ9	M2(Oxidation)	#VALUE!	#VALUE!	879.424	0	0.001	0.008444									11.84	0.317499	0	0	0	3.03247e+06		High
	AIVTLR	4	1	1	J9VQZ9		#VALUE!	#VALUE!	672.441	3.45641e+07	0.002	0.02162	High	8.86	1.04014	High	15.43	0.229134	25.44	0.0228607	25.5	0.0225471	0	5.48705e+07	131802243	5.24513e+07	High	High
	YGLCGR	4	1	1	J9VQZ9	C4(Carbamidomethyl)	#VALUE!	#VALUE!	725.34	4.26599e+07	0.002	0.05413	High	19.4	0.0200927	High	17.54	0.0308346	23.19	0.00839534	22.02	0.010991	0	6.47472e+07	9.31679e+07	4.03231e+07	High	High
	RPHIICLDEPTNYLDRESLAALIAALKNFEGGVLIITHNR	1	1	1	J9VQZ9	C6(Carbamidomethyl)	#VALUE!	#VALUE!	4543.41	0	0.002	0.05168							12.18	0.190682			2	0	4.4596e+07	0	High
	LLATPDEIK	2	1	1	J9VQZ9		#VALUE!	#VALUE!	999.572	1.36293e+08	0.003	0.06538	High	7.4	1.31018				26.99	0.015199			0	0	3.69719e+08	0	High
	VAILGPNGSGK	4	1	1	J9VQZ9		#VALUE!	#VALUE!	1012.58	0	0.003	0.06496							6.53	1.32287	21.9	0.0384164	0	0	2.00762e+07	8.83809e+06	High	High
	GLDERPTATKR	1	1	1	J9VQZ9		#VALUE!	#VALUE!	1243.68	0	0.004	0.06136				High	16.07	0.255823					1	6.80284e+07	0	0
J9W2J0	Elongation factor 1-alpha OS=Cryptococcus neoformans var. grubii serotype A (strain H99 / ATCC 208821 / CBS 10515 / FGSC 9487) GN=CNAG_06125 PE=3 SV=1 - [J9W2J0_CRYNH]	73.91	3.59452e+09	4.53411e+09	4.90837e+09	5.74801e+09	1.36552	1.26773	1	31	31	331	nucleotide binding; RNA binding; catalytic activity	cytoplasm	metabolic process	Pf00009; Pf03143; Pf03144		[GO:0000166]; GO:0036094; GO:1901265; GO:0005488; GO:0097159; GO:1901363; GO:0003674 [GO:0003746]; GO:0008135; GO:0003723; GO:0003676; GO:0097159; GO:1901363; GO:0005488; GO:0003674 [GO:0003924]; GO:0017111; GO:0016462; GO:0016818; GO:0016817; GO:0016787; GO:0003824; GO:0003674 [GO:0005525]; GO:0032550; GO:0032561; GO:0035639; GO:0001883; GO:0032549; GO:0019001; GO:0032555; GO:0043168; GO:1901265…	1289.43	1656.31	1396.55	2542.42	59.35	68.26	65.87	69.57	21	26	24	28	62	94	66	109	460	50.3243	8.98291
	Sequence	# PSMs	# Proteins	# Protein Groups	Protein Group Accessions	Modifications	#VALUE!	#VALUE!	MH+ [Da]	A5: Area	q-Value	PEP	A18	IonScore A18	Exp Value A18	B18	IonScore B18	Exp Value B18	IonScore C18	Exp Value C18	IonScore D18	Exp Value D18	# Missed Cleavages	B5: Area	C5: Area	D5: Area	C18	D18
	FNEIVK	4	1	1	J9W2J0		#VALUE!	#VALUE!	749.419	3.42188e+08	0	0.01183	High	22.42	0.0435325	High	32.21	0.00456892	37.62	0.00131466	38.67	0.00105948	0	4.81871e+08	253551126	3.22305e+08	High	High
	FSELIEK	9	1	1	J9W2J0		#VALUE!	#VALUE!	865.467	1.21986e+09	0	0.003415	High	45.35	0.000145871	High	24.69	0.0174907	28.49	0.00707897	39.98	0.000502308	0	1.73628e+09	1178553364	1377041378	High	High
	YAWVLDK	4	1	1	J9W2J0		#VALUE!	#VALUE!	894.472	1.50364e+09	0	0.00165	High	22.44	0.0404817	High	14.49	0.272058	5.99	1.81273	40.54	0.000675556	0	2246627263	1329006321	1.57011e+09	High	High
	LPLQDVYK	5	1	1	J9W2J0		#VALUE!	#VALUE!	975.551	1.63531e+09	0	0.001373	High	31.58	0.00781902	High	25.76	0.0298643	30.11	0.0109686	13.14	0.54595	0	1.95961e+09	2059255596	0	High	High
	STTTGHLIYK	13	1	1	J9W2J0		#VALUE!	#VALUE!	1120.6	1.17925e+09	0	0.0003695	High	40.82	0.000931435	High	38.18	0.00171062	39	0.00141629	41.73	0.000755357	0	1924132032	1.28669e+09	1.61071e+09	High	High
	EHALLAFTLGVR	4	1	1	J9W2J0		#VALUE!	#VALUE!	1326.75	1.32536e+08	0	1.244e-08	High	69.76	6.23522e-07	High	66.9	1.20463e-06	90.15	5.84461e-09	77.07	1.15838e-07	0	3.78573e+08	5.36271e+08	2.67318e+08	High	High
	YQVTVIDAPGHR	23	1	1	J9W2J0		#VALUE!	#VALUE!	1355.71	1784998048	0	2.819e-06	High	66.95	1.75598e-06	High	67.09	1.71982e-06	66.16	2.1063e-06	66.64	1.87506e-06	0	3282964178	1813327120	2.28971e+09	High	High
	LHVNVVVIGHVDSGK	73	1	1	J9W2J0		#VALUE!	#VALUE!	1572.89	235431040	0	9.668e-10	High	68	1.1332e-06	High	60.89	5.94734e-06	65.3	2.15438e-06	75.33	2.13955e-07	0	2.88464e+08	1.14577e+07	342279892	High	High
	YQVTVIDAPGHRDFIK	5	1	1	J9W2J0		#VALUE!	#VALUE!	1858.98	1.68378e+07	0	3.368e-05	High	26.41	0.025713	High	17.86	0.185779	11.56	0.792494	28.49	0.0159985	1	5.20384e+07	3.46986e+07	4.85501e+07	High	High
	LVSQKPLCVETYADYPPLGR	12	1	1	J9W2J0	C8(Carbamidomethyl)	#VALUE!	#VALUE!	2306.19	3824401041	0	8.869e-08	High	88.86	1.41068e-08	High	93.9	4.42008e-09	88.08	1.71934e-08	69.88	1.13596e-06	0	86212167	276664282	6239172932	High	High
	TLLEAIDAIEPPTRPTDKPLR	23	1	1	J9W2J0		#VALUE!	#VALUE!	2346.3	2.88587e+09	0	1.544e-06	High	52.08	3.31401e-05	High	48.02	8.5191e-05	56.76	1.10703e-05	52.47	3.05769e-05	0	3.96387e+09	4.84416e+09	4.22053e+09	High	High
	GKTLLEAIDAIEPPTRPTDKPLR	9	1	1	J9W2J0		#VALUE!	#VALUE!	2531.42	68072063	0	4.864e-06	High	37.25	0.000838224	High	9.03	0.556365	23.28	0.0206753	24.05	0.0173162	1	1.16383e+08	1.23834e+08	1.55849e+08	High	High
	SVEMHHEQIPEGLPGDNVGFNVK	24	1	1	J9W2J0		#VALUE!	#VALUE!	2533.21	1.00465e+09	0	3.395e-10	High	58.52	1.15296e-05	High	70.44	7.40993e-07	74.56	2.86955e-07	76.17	1.98068e-07	0	4192105304	4.18969e+09	4.71012e+09	High	High
	SVEMHHEQIPEGLPGDNVGFNVK	12	1	1	J9W2J0	M4(Oxidation)	#VALUE!	#VALUE!	2549.21	1.16019e+08	0	1.075e-07	High	32.08	0.00387151	High	17.55	0.10987	17.44	0.110886	27.42	0.010868	0	1.72751e+08	142056856	308244527	High	High
	NMITGTSQADCAILIIATGIGEFEAGISK	10	1	1	J9W2J0	C11(Carbamidomethyl)	#VALUE!	#VALUE!	2981.5	4.31569e+08	0	1.079e-11	High	96.24	2.49568e-09	High	96.77	2.19845e-09	51.78	6.86974e-05	105.29	3.10591e-10	0	7.86369e+08	5.23909e+08	7.42231e+08	High	High
	AVPFVPISGWHGDNMLEETTNMPWYK	19	1	1	J9W2J0		#VALUE!	#VALUE!	3019.41	4.07328e+09	0	2e-07	High	64.16	2.3598e-06	High	81.68	4.44878e-08	67.54	1.14528e-06	95.34	1.78373e-09	0	5.44636e+09	5.69126e+09	6.29474e+09	High	High
	TLLEAIDAIEPPTRPTDKPLRLPLQDVYK	18	1	1	J9W2J0		#VALUE!	#VALUE!	3302.84	7.42362e+08	0	4.46e-07	High	47.95	4.16844e-05	High	40.48	0.000223841	40.84	0.000214276	47.09	4.88585e-05	1	1392555330	1.47161e+09	175324649	High	High
	NDPPMEAASFNAQVIVLNHPGQIGAGYTPVLDCHTAHIACK	20	1	1	J9W2J0	C33(Carbamidomethyl); C40(Carbamidomethyl)	#VALUE!	#VALUE!	4414.12	733306444	0	3.432e-05	High	37.64	0.00123975	High	43.07	0.000352619	43.54	0.000316451	43.68	0.000304269	0	1289145440	1536882912	1.84362e+09	High	High
	VMEAAPK	2	1	1	J9W2J0		#VALUE!	#VALUE!	745.391	0	0	0.00977				High	21.04	0.107432	21.08	0.0787628			0	1.14271e+07	2.07401e+07	0	High
	IGGIGTVPVGR	6	1	1	J9W2J0		#VALUE!	#VALUE!	1025.61	0	0	9.358e-07				High	78.73	4.35395e-08	66.91	6.62039e-07	71.32	2.39819e-07	0	2.28679e+09	2.48077e+09	2.64005e+09	High	High
	WSEDRFNEIVK	3	1	1	J9W2J0		#VALUE!	#VALUE!	1422.7	0	0	0.004785				High	7.3	1.47105			21.99	0.0499605	1	3.69391e+07	0	46624698		High
	NMITGTSQADCAILIIATGIGEFEAGISK	5	1	1	J9W2J0	M2(Oxidation); C11(Carbamidomethyl)	#VALUE!	#VALUE!	2997.49	0	0	8.244e-05				High	28.57	0.0136215	6.6	2.11119	28.54	0.013506	0	9.19118e+07	4.64916e+07	3.89716e+07	High	High
	FAPTNVTTEVK	4	1	1	J9W2J0		#VALUE!	#VALUE!	1206.64	0	0	0.003583							21.25	0.0836132	26.41	0.0254844	0	0	2659801984	3037849802	High	High
	GITIDIALWK	2	1	1	J9W2J0		#VALUE!	#VALUE!	1129.66	0	0	0.000339									19.7	0.0991155	0	0	0	5.96803e+08		High
	GKTLLEAIDAIEPPTRPTDKPLRLPLQDVYK	1	1	1	J9W2J0		#VALUE!	#VALUE!	3487.95	0	0	1.501e-05									8.26	0.276167	2	0	0	3.85636e+07		High
	NDPPMEAASFNAQVIVLNHPGQIGAGYTPVLDCHTAHIACK	1	1	1	J9W2J0	M5(Oxidation); C33(Carbamidomethyl); C40(Carbamidomethyl)	#VALUE!	#VALUE!	4430.11	0	0	4.977e-05									10.76	0.554044	0	0	0	6.02393e+07		High
	TIEKFEK	4	1	1	J9W2J0		#VALUE!	#VALUE!	894.494	5.2128e+07	0.001	0.03761	High	24.75	0.0172507	High	24.15	0.0196142	25.37	0.0143749	23.93	0.0200265	1	7.00104e+07	5.81534e+07	2.99874e+07	High	High
	QTVAVGVIK	4	1	1	J9W2J0		#VALUE!	#VALUE!	914.567	7.14174e+08	0.001	0.01335	High	41.05	0.000581074	High	17.62	0.128006	13.67	0.317857	30.22	0.00703448	0	8.69149e+08	8.0116e+08	9.3033e+08	High	High
	AGMVVK	2	1	1	J9W2J0		#VALUE!	#VALUE!	604.349	0	0.001	0.01347				High	30.48	0.00877457			36.21	0.00234545	0	0	0	0		High
	QLIVACNK	3	1	1	J9W2J0	C6(Carbamidomethyl)	#VALUE!	#VALUE!	945.519	0	0.001	0.01612				High	17.33	0.310677	18.52	0.236216	24.83	0.0552471	0	7.07e+08	503116347	2.65114e+06	High	High
	ERGITIDIALWK	2	1	1	J9W2J0		#VALUE!	#VALUE!	1414.81	0	0.002	0.01793				High	20.36	0.0754769			28.66	0.0111638	1	9.07814e+06	0	7.48377e+06		High
	ETNGFIKK	2	1	1	J9W2J0		#VALUE!	#VALUE!	936.514	1.01257e+07	0.003	0.03518	High	32.59	0.00330485						30.59	0.00523783	1	0	0	9.84602e+06		High
	VGYNPK	2	1	1	J9W2J0		#VALUE!	#VALUE!	677.362	1.33633e+07	0.006	0.09745	High	21.45	0.0619464	High	18.16	0.132134					0	0	0	0
	VETGVIK	1	1	1	J9W2J0		#VALUE!	#VALUE!	745.445	0	0.006	0.1158							29.19	0.0180153			0	0	1.11124e+09	0	High
J9VLP9	Aminopeptidase 2 OS=Cryptococcus neoformans var. grubii serotype A (strain H99 / ATCC 208821 / CBS 10515 / FGSC 9487) GN=CNAG_04009 PE=4 SV=1 - [J9VLP9_CRYNH]	75.54	3.40657e+09	1.21005e+09	925061212	1.2368e+08	0.271552	0.102211	2	65	66	318	catalytic activity; metal ion binding		metabolic process	Pf01433		[GO:0004177]; GO:0008238; GO:0070011; GO:0008233; GO:0016787; GO:0003824; GO:0003674 [GO:0006508]; GO:0019538; GO:0043170; GO:0044238; GO:0071704; GO:0008152; GO:0008150 [GO:0008233]; GO:0016787; GO:0003824; GO:0003674 [GO:0008237]; GO:0070011; GO:0008233; GO:0016787; GO:0003824; GO:0003674 [GO:0008270]; GO:0046914; GO:0046872; GO:0043169; GO:0043167; GO:0005488; GO:0003674 [GO:0016787]; GO:00038…	2747.75	1836.63	2152.54	1266.7	70.12	57.3	62.62	49.11	57	44	52	38	110	72	86	50	1014	112.944	6.41748
	Sequence	# PSMs	# Proteins	# Protein Groups	Protein Group Accessions	Modifications	#VALUE!	#VALUE!	MH+ [Da]	A5: Area	q-Value	PEP	A18	IonScore A18	Exp Value A18	B18	IonScore B18	Exp Value B18	IonScore C18	Exp Value C18	IonScore D18	Exp Value D18	# Missed Cleavages	B5: Area	C5: Area	D5: Area	C18	D18
	TGFPVIK	4	1	1	J9VLP9		#VALUE!	#VALUE!	761.456	3.23198e+08	0	0.00623	High	28.9	0.00792273	High	25.35	0.0179422	24.02	0.0243711	29.11	0.0085307	0	6.43558e+07	1.29473e+08	1.66218e+07	High	High
	GVSLYLK	1	1	1	J9VLP9		#VALUE!	#VALUE!	779.466	2.33689e+08	0	0.005102	High	32.27	0.00139337								0	0	0	0
	GVSLYLKK	1	1	1	J9VLP9		#VALUE!	#VALUE!	907.561	3.05988e+07	0	0.003062	High	45.5	4.36849e-05								1	0	0	0
	FSISMVSR	4	1	1	J9VLP9		#VALUE!	#VALUE!	926.476	1.04075e+09	0	0.000597	High	42.53	0.000270858	High	13.26	0.228951	21.15	0.037217	25.54	0.0125664	0	3.46474e+08	2.1506e+08	2.33533e+07	High	High
	GSFAQLSSR	2	1	1	J9VLP9		#VALUE!	#VALUE!	952.484	4.6533e+07	0	0.006899	High	15.78	0.138726						34.25	0.00182281	0	0	0	1.59667e+07		High
	LFKPLVQK	4	1	1	J9VLP9		#VALUE!	#VALUE!	972.625	8.3623e+07	0	0.001037	High	17.88	0.0366592	High	17.72	0.0380349	12.49	0.126818	22.57	0.0124504	0	13457242	1.04011e+08	1.32469e+07	High	High
	MLAGVVGEEK	7	1	1	J9VLP9		#VALUE!	#VALUE!	1032.54	499340973	0	0.0001682	High	64.95	4.01461e-06	High	40.72	0.00104633	50.17	0.000120682	46.63	0.000271588	0	1.12657e+08	2.35753e+08	2.58453e+07	High	High
	EELKLDEEK	3	1	1	J9VLP9		#VALUE!	#VALUE!	1132.57	0	0	0.003808	High	35.61	0.00252806	High	34.19	0.00350581					1	0	0	0
	QASSFTVEDR	4	1	1	J9VLP9		#VALUE!	#VALUE!	1139.53	6.28339e+07	0	1.935e-05	High	62.64	2.85864e-06	High	49.29	6.18243e-05	65.59	1.4493e-06	45.54	0.000146609	0	1.4094e+07	8.67122e+07	15100868	High	High
	SKFSISMVSR	4	1	1	J9VLP9		#VALUE!	#VALUE!	1141.6	1.40508e+08	0	0.00018	High	36.07	0.00247172	High	23.78	0.0418794	39.15	0.00121619			1	2.60016e+07	2.71189e+07	0	High
	QAQFALDIKK	5	1	1	J9VLP9		#VALUE!	#VALUE!	1161.66	2.68186e+08	0	0.004659	High	36.23	0.00197733	High	36.02	0.00207529	17.6	0.144237			1	64227326	1.09214e+07	0	High
	VGLVSDAATLAR	4	1	1	J9VLP9		#VALUE!	#VALUE!	1172.66	2.46917e+08	0	9.705e-08	High	50.03	0.000111229	High	70.58	9.79982e-07	63.68	4.79974e-06	81.56	7.8202e-08	0	5.05244e+07	3.56908e+08	5.57348e+07	High	High
	TTAYLYDPEK	3	1	1	J9VLP9		#VALUE!	#VALUE!	1200.58	1.92561e+08	0	0.0001862	High	26.78	0.0110194	High	39.85	0.00054345	41.99	0.000332016			0	3.85317e+07	58760518	0	High
	KHVYNNAETK	1	1	1	J9VLP9		#VALUE!	#VALUE!	1203.61	489969	0	0.0005188	High	6.64	2.48202								1	0	0	0
	DSKDVENWLK	4	1	1	J9VLP9		#VALUE!	#VALUE!	1233.61	2.39551e+07	0	0.0002608	High	48.13	0.000149201				29.32	0.0113441	33.49	0.00434282	1	0	58614835	9.48684e+06	High	High
	VDAMYALCSAR	4	1	1	J9VLP9	C8(Carbamidomethyl)	#VALUE!	#VALUE!	1256.58	41410475	0	2.343e-07	High	38.6	0.000496938	High	52.3	2.17872e-05	88.78	4.76763e-09	74.31	1.37152e-07	0	1.0982e+07	110485001	1.66805e+07	High	High
	SIFINAVEHGGK	5	1	1	J9VLP9		#VALUE!	#VALUE!	1271.67	3.21411e+07	0	5.306e-06	High	53.98	3.67949e-05	High	60.94	7.44975e-06	63.8	3.8352e-06	62.98	4.63221e-06	0	9.48499e+06	87098871	1.29075e+07	High	High
	VSVDHSAILQDR	10	1	1	J9VLP9		#VALUE!	#VALUE!	1339.7	282512870	0	3.77e-05	High	60.18	6.42798e-06	High	55.01	2.11385e-05	54.62	2.22618e-05	40.99	0.000533427	0	112896617	3.12557e+08	4.75286e+07	High	High
	AFPCWDEPLIK	3	1	1	J9VLP9	C4(Carbamidomethyl)	#VALUE!	#VALUE!	1375.67	4.43633e+08	0	0.003749	High	11.64	0.548391	High	12.66	0.433601	1.31	5.91684			0	1.53475e+08	8.73122e+07	0	High
	SSTFTVANPDAFK	5	1	1	J9VLP9		#VALUE!	#VALUE!	1384.67	1.85092e+08	0	0.0004973	High	59.35	7.08484e-06	High	60.87	4.99264e-06	43.28	0.000288985	59.82	6.35814e-06	0	65688653	2.57775e+08	3.49865e+07	High	High
	EELKLDEEKER	3	1	1	J9VLP9	N-Term(Glu->pyro-Glu)	#VALUE!	#VALUE!	1399.71	41737036	0	5.973e-05	High	49.89	8.76932e-05								2	0	0	0
	EELKLDEEKER	6	1	1	J9VLP9		#VALUE!	#VALUE!	1417.72	2980690590	0	0.001675	High	36	0.00239885	High	28.69	0.0129123	22.8	0.0501191	35.29	0.00278053	2	859369315	4.335e+08	5.00397e+07	High	High
	THLQSALDLDAQR	7	1	1	J9VLP9		#VALUE!	#VALUE!	1467.75	7.60422e+08	0	2.699e-06	High	78.95	1.06974e-07	High	74.05	3.20743e-07	52.27	4.92128e-05	10.6	0.731609	0	1.61019e+08	3.23881e+08	3.76878e+07	High	High
	KAFPCWDEPLIK	6	1	1	J9VLP9	C5(Carbamidomethyl)	#VALUE!	#VALUE!	1503.77	3.64049e+08	0	3.516e-06	High	57.61	1.82916e-05	High	58.21	1.59313e-05	58.46	1.48263e-05			1	1.265e+08	82934471	0	High
	LGFENAKDDAPDVK	4	1	1	J9VLP9		#VALUE!	#VALUE!	1518.74	9.86169e+06	0	0.00186	High	64.36	3.44451e-06				46.35	0.000208566	14.54	0.312889	1	0	2.79006e+08	4.29681e+07	High	High
	ILEVFNKPSNPSTK	5	1	1	J9VLP9		#VALUE!	#VALUE!	1573.86	1.39138e+08	0	1.797e-07	High	58.52	1.32168e-05	High	11.09	0.739135	53.27	4.40364e-05			0	4.18667e+07	3.42514e+08	0	High
	IESSTGSDDWHITK	8	1	1	J9VLP9		#VALUE!	#VALUE!	1575.73	1.15371e+09	0	9.466e-07	High	71.51	3.67285e-07	High	92.05	3.24342e-09	88.61	7.16149e-09	25.69	0.0140282	0	7.09733e+08	3.0213e+08	42275249	High	High
	LSAAWWEQPEDVR	3	1	1	J9VLP9		#VALUE!	#VALUE!	1586.76	2.75005e+07	0	0.0001978	High	33.65	0.00228705				25.88	0.013686			0	0	5.30856e+07	0	High
	VDESADGKITVTQNR	5	1	1	J9VLP9		#VALUE!	#VALUE!	1632.82	8246986	0	2.57e-10	High	51.03	8.51969e-05	High	52.83	5.73314e-05	58.58	1.5185e-05			1	2.08994e+06	6.20207e+06	0	High
	KPIYGLTQFEATAAR	5	1	1	J9VLP9		#VALUE!	#VALUE!	1665.9	310206569	0	2.115e-09	High	89.98	8.99131e-09	High	75.15	2.55086e-07					0	1.01496e+08	0	0
	DLWEGISEASGLDVAK	6	1	1	J9VLP9		#VALUE!	#VALUE!	1689.83	748615928	0	2.105e-08	High	30.99	0.00720524	High	2.78	4.87688	68.39	1.33287e-06	37.24	0.00170863	0	1.80296e+08	358052616	57489632	High	High
	LSAAWWEQPEDVRK	5	1	1	J9VLP9		#VALUE!	#VALUE!	1714.86	173998176	0	9.174e-06	High	26.02	0.021378	High	14.32	0.316203	43.23	0.000406412	3.87	3.50725	1	4.6522e+07	3.47432e+08	48596960	High	High
	FESELHASMFGYYR	9	1	1	J9VLP9		#VALUE!	#VALUE!	1736.77	1.99793e+09	0	1.396e-09	High	75.94	7.38581e-08	High	79.65	2.9808e-08	78.41	4.18213e-08			0	5.09979e+08	2.83109e+08	0	High
	FESELHASMFGYYR	2	1	1	J9VLP9	M9(Oxidation)	#VALUE!	#VALUE!	1752.77	1.73263e+07	0	8.491e-07	High	17.73	0.0345743								0	0	0	0
	LPTSVYPNHYDIVIK	8	1	1	J9VLP9		#VALUE!	#VALUE!	1758.94	1.46887e+09	0	0.0001321	High	43.39	0.000481049	High	28.42	0.0152513	29.68	0.0111952	23.49	0.0470099	0	2.88832e+08	2.95379e+08	39983538	High	High
	TTAYLYDPEKSPLSAK	12	1	1	J9VLP9		#VALUE!	#VALUE!	1783.91	9.54298e+08	0	3.818e-08	High	63.94	3.7539e-06	High	56.78	2.00449e-05	67.64	1.60995e-06	54.21	3.52763e-05	1	2.33446e+08	3.19921e+08	4.73208e+07	High	High
	TEGKIESSTGSDDWHITK	9	1	1	J9VLP9		#VALUE!	#VALUE!	1990.94	2.22756e+08	0	1.092e-10	High	63.14	3.03305e-06	High	48.37	8.95107e-05	62.48	3.44612e-06	35.97	0.00153023	1	170474488	7.11822e+07	7.77071e+06	High	High
	NGNTNLSNMPEISSKPWK	8	1	1	J9VLP9		#VALUE!	#VALUE!	2016.98	719366125	0	1.426e-07	High	58.92	1.1028e-05	High	17.88	0.139305	30.86	0.00709604	23.8	0.035017	0	2.27785e+08	1.50408e+08	1.91428e+07	High	High
	VKDQDLYIFFFGFGSNK	5	1	1	J9VLP9		#VALUE!	#VALUE!	2025.01	6.36236e+07	0	2.454e-08	High	52.43	5.71479e-05				78.19	1.52464e-07	57.67	1.71857e-05	1	0	1.46424e+08	2.4799e+07	High	High
	ELVVATAAAAEDPEVIQEMK	7	1	1	J9VLP9		#VALUE!	#VALUE!	2114.07	135860654	0	3.999e-08	High	73.11	5.93713e-07	High	95.93	3.1143e-09	71.64	8.32868e-07	92.02	7.66231e-09	0	3.9266e+07	3.40828e+08	5.42598e+07	High	High
	LAVAQTCDSIQAAANWIER	7	1	1	J9VLP9	C7(Carbamidomethyl)	#VALUE!	#VALUE!	2117.05	3.21101e+07	0	5.689e-09	High	58.09	1.4282e-05				62.63	5.02097e-06	63.71	4.08574e-06	0	0	1.03254e+08	1.73233e+07	High	High
	WALPIYEEIFDIPYALPK	6	1	1	J9VLP9		#VALUE!	#VALUE!	2178.15	1876954126	0	8.749e-11	High	71.28	6.85153e-07	High	89.35	1.07434e-08	80	9.25e-08	103.98	3.71949e-10	0	733620387	444431206	66494745	High	High
	KWALPIYEEIFDIPYALPK	4	1	1	J9VLP9		#VALUE!	#VALUE!	2306.25	3.84112e+08	0	4.098e-05	High	44.37	0.000294304	High	3.73	3.34678	24.04	0.0311621			1	1.28484e+08	9.0213e+07	0	High
	ELVVATAAAAEDPEVIQEMKDR	4	1	1	J9VLP9		#VALUE!	#VALUE!	2385.2	40861057	0	1.805e-06	High	32.21	0.00715397	High	20.49	0.105857	27.59	0.0206404	33.42	0.00536886	1	12196552	1.62633e+08	2.26205e+07	High	High
	VAVVQCHELAHMWFGDIVTMK	4	1	1	J9VLP9	C6(Carbamidomethyl)	#VALUE!	#VALUE!	2471.2	345232236	0	1.819e-11	High	50.52	8.02876e-05	High	71.47	6.45132e-07					0	1.75452e+07	0	0
	LDTLVAHDFDAGAMENWGLITGR	8	1	1	J9VLP9		#VALUE!	#VALUE!	2502.21	2.39862e+09	0	1.952e-08	High	104.36	3.13304e-10	High	78.87	1.1026e-07	84.5	3.0514e-08			0	8.31147e+08	9.13618e+08	0	High
	LDTLVAHDFDAGAMENWGLITGR	5	1	1	J9VLP9	M14(Oxidation)	#VALUE!	#VALUE!	2518.2	3.19234e+08	0	1.687e-05	High	31.4	0.00550571	High	8.96	1.04187	9.47	0.920784			0	40581856	5.60842e+07	0	High
	SEGDADENGKKPIYGLTQFEATAAR	11	1	1	J9VLP9		#VALUE!	#VALUE!	2668.28	939848316	0	6.082e-10	High	66.43	1.82008e-06	High	76.96	1.62105e-07	63.39	3.82548e-06	18.67	0.107986	1	3.55428e+08	6.3123e+07	29719782	High	High
	WWDNLWLNEAFATLMGELIILER	1	1	1	J9VLP9		#VALUE!	#VALUE!	2833.44	0	0	2.069e-06	High	32.92	0.00645789								0	0	0	0
	APSNASIEQVFSSSYELGSLLGGSSSFAK	8	1	1	J9VLP9		#VALUE!	#VALUE!	2920.42	334221755	0	8.95e-08	High	108.41	1.37001e-10	High	97	1.92543e-09	53.5	4.24349e-05			0	9.93808e+07	173632123	0	High
	SSHPIEVDCPDSNQIAQIFDSISYSK	11	1	1	J9VLP9	C9(Carbamidomethyl)	#VALUE!	#VALUE!	2937.36	1.0084e+09	0	2.131e-10	High	75.55	1.21196e-07	High	78.7	6.00288e-08	74.25	1.50335e-07	77.34	8.11807e-08	0	262968555	5.75369e+08	1.05548e+08	High	High
	FETSPLMSTYLVAYASGEFVSLESEHK	10	1	1	J9VLP9		#VALUE!	#VALUE!	3022.44	4.84039e+09	0	2.443e-12	High	70.99	4.4983e-07	High	98.6	7.73015e-10	33.24	0.00286916	78.38	8.27704e-08	0	1939633172	8.41801e+08	138461507	High	High
	FETSPLMSTYLVAYASGEFVSLESEHK	3	1	1	J9VLP9	M7(Oxidation)	#VALUE!	#VALUE!	3038.43	4.97073e+08	0	7.991e-10	High	31.16	0.0047467	High	32.84	0.00319798					0	129869460	0	0
	TSGSLSLIHELGAAETEFLPWSQIGSALSR	4	1	1	J9VLP9		#VALUE!	#VALUE!	3157.62	4.14147e+08	0	7.252e-10	High	76.07	2.48408e-07	High	8.01	1.58915	72.51	5.63853e-07	72.47	5.57746e-07	0	107075331	1019764407	127031519	High	High
	FLSTGDVKPEEDETLWYVPLEIATLDNGK	3	1	1	J9VLP9		#VALUE!	#VALUE!	3279.63	196628382	0	4.074e-08	High	15.83	0.254686	High	16.73	0.205955	44.64	0.000333251			0	0	0	0	High
	TDLLSSPPTFSGEALITLDVNSSTSELVFHLNK	4	1	1	J9VLP9		#VALUE!	#VALUE!	3532.81	549350580	0	8.89e-06	High	51.81	5.83369e-05	High	5.53	2.4771					0	2.86194e+08	0	0
	VAYSPER	3	1	1	J9VLP9		#VALUE!	#VALUE!	821.415	0	0	0.01245				High	18.31	0.132814	31.78	0.00597369	26.1	0.0220924	0	2.89709e+07	1.41818e+08	2.10396e+07	High	High
	QAQFALDIK	3	1	1	J9VLP9		#VALUE!	#VALUE!	1033.57	0	0	0.0001222				High	42.26	0.000552692	60.41	8.46219e-06	27.73	0.0156849	0	129762516	9.16948e+07	1.05129e+07	High	High
	KVANYFK	1	1	1	J9VLP9		#VALUE!	#VALUE!	869.488	0	0	0.01242							35.4	0.00136991			1	0	1.10306e+07	0	High
	ANYDSLIK	2	1	1	J9VLP9		#VALUE!	#VALUE!	923.483	0	0	0.003694							47.57	0.000120739	46.69	0.000147859	0	0	8.65895e+07	1.22275e+07	High	High
	LNASTIGVFR	2	1	1	J9VLP9		#VALUE!	#VALUE!	1077.61	0	0	1.566e-07							82.22	3.83866e-08	68.14	1.08958e-06	0	0	2.0445e+08	2.81583e+07	High	High
	ELSITNIAISTSDLK	3	1	1	J9VLP9		#VALUE!	#VALUE!	1604.87	0	0	2.035e-07							2.75	4.30016	61.75	5.84801e-06	0	0	1.0853e+08	13514535	High	High
	DQDLYIFFFGFGSNK	2	1	1	J9VLP9		#VALUE!	#VALUE!	1797.85	0	0	0.002136							5.25	1.82108	8.96	0.77505	0	0	6.39258e+07	7.42178e+06	High	High
	KVKDQDLYIFFFGFGSNK	1	1	1	J9VLP9		#VALUE!	#VALUE!	2153.11	0	0	4.805e-05							27.56	0.0162234			2	0	2.40638e+07	0	High
	IMANWTLK	1	1	1	J9VLP9	M2(Oxidation)	#VALUE!	#VALUE!	992.523	3.57828e+07	0.001	0.01693	High	5.53	2.79898								0	0	0	0
	VWPEWNPR	2	1	1	J9VLP9		#VALUE!	#VALUE!	1083.54	7.14821e+08	0.001	0.008058	High	12.49	0.377637						6.76	1.41278	0	0	0	3.71971e+07		High
	DEALLDR	1	1	1	J9VLP9		#VALUE!	#VALUE!	831.42	0	0.001	0.01954							29.44	0.010068			0	0	78696355	0	High
	HVYNNAETK	1	1	1	J9VLP9		#VALUE!	#VALUE!	1075.52	766927	0.002	0.02567	High	19.28	0.0867536								0	0	0	0
	SQFLK	1	3	2	J9VLP9;J9VGF6		#VALUE!	#VALUE!	622.356	2.24577e+08	0.006	0.07628	High	21.98	0.0288411								0	0	0	0
	TFAMLEK	1	1	1	J9VLP9		#VALUE!	#VALUE!	839.433	48649404	0.009	0.1216	High	16.54	0.11091								0	0	0	0
J9VZ70	Hsp71-like protein OS=Cryptococcus neoformans var. grubii serotype A (strain H99 / ATCC 208821 / CBS 10515 / FGSC 9487) GN=CNAG_01727 PE=3 SV=1 - [J9VZ70_CRYNH]	70.45	848420163	5.41997e+08	4.24771e+08	2.53133e+08	0.500661	0.467039	2	15	45	255	nucleotide binding			Pf00012; Pf06723		[GO:0000166]; GO:0036094; GO:1901265; GO:0005488; GO:0097159; GO:1901363; GO:0003674 [GO:0005524]; GO:0032550; GO:0032559; GO:0035639; GO:0001883; GO:0032549; GO:0030554; GO:0032555; GO:0043168; GO:1901265; GO:0001882; GO:0017076; GO:0032553; GO:0043167; GO:0097159; GO:1901363; GO:0036094; GO:0097367; GO:0000166; GO:0005488; GO:0003674	1793.86	1739.73	1759.63	1698.06	62.99	67.81	61.9	68.74	35	37	35	38	65	61	63	66	643	69.5313	5.07178
	Sequence	# PSMs	# Proteins	# Protein Groups	Protein Group Accessions	Modifications	#VALUE!	#VALUE!	MH+ [Da]	A5: Area	q-Value	PEP	A18	IonScore A18	Exp Value A18	B18	IonScore B18	Exp Value B18	IonScore C18	Exp Value C18	IonScore D18	Exp Value D18	# Missed Cleavages	B5: Area	C5: Area	D5: Area	C18	D18
	MLAEAEK	2	2	2	J9VZ70;J9VU43		#VALUE!	#VALUE!	791.397	5.50185e+07	0	0.01237	High	26.91	0.019963				30.24	0.00927312			0	0	9.46906e+07	0	High
	LSKEEIER	9	3	3	CON_00711031.1;J9VZ70;J9VU43		#VALUE!	#VALUE!	1003.54	8.34489e+07	0	0.0002027	High	49.17	0.000184011	High	54.93	4.88476e-05	44.7	0.00052182	57.07	3.02357e-05	1	7.5716e+07	1.18094e+08	6.21238e+07	High	High
	TKDCNLLGK	9	2	2	J9VZ70;J9VU43	C4(Carbamidomethyl)	#VALUE!	#VALUE!	1048.55	24279722	0	0.002704	High	26.97	0.0241091	High	30.88	0.00979899	27.1	0.0233981	30.56	0.0105483	1	2.22873e+07	33569004	2.04989e+07	High	High
	FDLSGIPPAPR	5	1	1	J9VZ70		#VALUE!	#VALUE!	1169.63	15243371	0	1.229e-05	High	27.61	0.0132636	High	49.52	8.71153e-05	11.84	0.510616	53.08	3.83791e-05	0	41185205	6.86859e+07	22765245	High	High
	DAGAIAGLDVLR	3	2	2	J9VZ70;J9VU43		#VALUE!	#VALUE!	1170.65	4.20785e+08	0	2.394e-07	High	65.35	2.29018e-06	High	34.12	0.00303997			59.35	9.11737e-06	0	2.81934e+08	0	1.35859e+08		High
	VEIIANDQGNR	6	6	5	J9VZ70;J9VU43;CON_00711031.1;J9VEL7;J9VW24		#VALUE!	#VALUE!	1228.63	2.37549e+08	0	2.709e-07	High	60.43	7.11e-06	High	61.46	5.50162e-06	68.29	1.14154e-06	57.44	1.38832e-05	0	1.53006e+08	194738073	129138970	High	High
	SGKPAIQVEYR	10	1	1	J9VZ70		#VALUE!	#VALUE!	1247.67	2.4286e+08	0	0.000148	High	40.51	0.000893647	High	21.16	0.0777081	37.94	0.00162301	36.54	0.00227365	0	1.45592e+08	18811212	0	High	High
	LVNHFVQEFK	7	2	2	J9VZ70;J9VU43		#VALUE!	#VALUE!	1260.67	6.08812e+08	0	5.095e-05	High	42.74	0.000758254	High	46.5	0.000319018	49.57	0.000156227	50.91	0.000115562	0	118317166	2.08999e+08	1.14623e+08	High	High
	AEDEAAAATVQAK	5	2	2	J9VZ70;J9VU43		#VALUE!	#VALUE!	1274.62	4.77528e+06	0	1.718e-07	High	66.2	1.89508e-06	High	83.3	3.69511e-08	67.5	1.40484e-06	66.77	1.7251e-06	0	4.39999e+06	9578103	4.80322e+06	High	High
	FEDAEVQADMK	3	1	1	J9VZ70		#VALUE!	#VALUE!	1282.56	1.52661e+07	0	4.686e-07	High	35.29	0.000857824	High	61.42	2.09121e-06	9.46	0.300086			0	11539387	9.31194e+06	0	High
	ELEAVANPIMTK	4	1	1	J9VZ70		#VALUE!	#VALUE!	1315.69	5.75925e+07	0	1.254e-06	High	69.08	1.48932e-06	High	67.06	2.3713e-06	68.65	1.58974e-06	68.93	1.54165e-06	0	8.75807e+07	1.90698e+08	9.7055e+07	High	High
	ETAEAYLGGTVSK	4	2	2	J9VZ70;J9VU43		#VALUE!	#VALUE!	1325.66	6.92054e+07	0	2.12e-05	High	48.38	9.22091e-05	High	66.34	1.62592e-06	61.51	4.94422e-06	65.92	1.79101e-06	0	28921559	2.87981e+07	1.59902e+07	High	High
	FEELCQDLFR	4	2	2	J9VZ70;J9VU43	C5(Carbamidomethyl)	#VALUE!	#VALUE!	1356.63	66687029	0	0.0001465	High	66.18	9.88061e-07	High	66.49	9.19992e-07	37.84	0.000674192	61.59	2.84305e-06	0	4.0176e+07	2.24009e+07	9.99852e+06	High	High
	KFEDAEVQADMK	6	1	1	J9VZ70		#VALUE!	#VALUE!	1410.66	1.47346e+08	0	2.469e-07	High	89.8	5.44507e-09	High	84.72	1.77076e-08	79.4	5.9704e-08	77.35	9.2959e-08	1	8.58731e+07	1.01378e+08	5.56352e+07	High	High
	SSVNEIVLVGGSTR	4	2	2	J9VZ70;J9VU43		#VALUE!	#VALUE!	1417.76	5.43489e+08	0	6.114e-09	High	94.8	3.59277e-09	High	99.38	1.28033e-09	104.92	3.57539e-10	75.04	3.39962e-07	0	3.99383e+08	2.37877e+08	1.30055e+08	High	High
	TTPSYVAFNDSER	5	2	2	J9VZ70;J9VU43		#VALUE!	#VALUE!	1486.68	4.07451e+08	0	1.717e-05	High	69.09	4.37752e-07	High	53.63	1.56064e-05	52.15	2.22481e-05	49.21	4.25822e-05	0	2.3543e+08	2.5096e+08	1.54931e+08	High	High
	FKAEDEAAAATVQAK	9	2	2	J9VZ70;J9VU43		#VALUE!	#VALUE!	1549.79	1.24831e+08	0	3.801e-09	High	92.94	5.20863e-09	High	89.41	1.17415e-08	100.28	9.51625e-10	88.21	1.54783e-08	1	1.42093e+08	2.48956e+08	1.49758e+08	High	High
	AVVTVPAYFNDSQR	11	3	3	J9VZ70;J9VU43;J9VEL7		#VALUE!	#VALUE!	1566.79	7.40359e+08	0	6.099e-05	High	31.76	0.00610128	High	26.06	0.0224207	15.89	0.234445	17.54	0.159459	0	4.83456e+08	4.71933e+08	3.00368e+08	High	High
	ARFEELCQDLFR	6	2	2	J9VZ70;J9VU43	C7(Carbamidomethyl)	#VALUE!	#VALUE!	1583.76	72797576	0	8.04e-07	High	57.55	1.07233e-05	High	55.18	1.8355e-05	48.06	9.76967e-05			1	0	2.06678e+07	0	High
	MKETAEAYLGGTVSK	8	2	2	J9VZ70;J9VU43		#VALUE!	#VALUE!	1584.79	3.26189e+08	0	1.357e-09	High	89.63	8.33032e-09	High	91.88	4.96205e-09	90.85	6.00237e-09	87.38	1.3985e-08	1	1.95605e+08	174148252	8.39408e+07	High	High
	IFTPEEISSMVLIK	6	1	1	J9VZ70		#VALUE!	#VALUE!	1606.88	656581542	0	1.749e-07	High	40.96	0.000649359	High	47.97	0.000129266	63.01	4.05028e-06	73.52	3.60151e-07	0	451020402	3.19728e+08	2.04533e+08	High	High
	IINEPTAAAIAYGLDK	6	3	2	J9VZ70;J9VU43		#VALUE!	#VALUE!	1659.9	2.68618e+08	0	1.997e-09	High	50.82	8.94178e-05	High	68.17	1.64598e-06	57.49	1.90715e-05	71.64	7.33472e-07	0	1.7487e+08	1.33223e+08	7.38095e+07	High	High
	ATAGDTHLGGEDFDNR	8	3	3	CON_00711031.1;J9VZ70;J9VU43		#VALUE!	#VALUE!	1675.73	1118255211	0	3.831e-08	High	59.24	2.97811e-06	High	63.57	1.07688e-06	60.37	2.204e-06	50.87	2.00524e-05	0	6.2543e+08	4.25211e+08	2.36685e+08	High	High
	SGKPAIQVEYRGEEK	12	1	1	J9VZ70		#VALUE!	#VALUE!	1690.88	1.01936e+08	0	0.0001287	High	29.87	0.0108706	High	34.13	0.00396026	27.52	0.0181436	24.37	0.0374735	1	6.90069e+07	5.95226e+07	2.9936e+07	High	High
	NQVAMNPYNTVFDAK	4	2	2	J9VZ70;J9VU43		#VALUE!	#VALUE!	1711.81	4.32032e+08	0	6.128e-07	High	68.62	8.51906e-07	High	59.74	6.58251e-06	54.73	2.05272e-05	56.15	1.49237e-05	0	287087863	2.88423e+08	1.63574e+08	High	High
	NQVAMNPYNTVFDAK	5	2	2	J9VZ70;J9VU43	M5(Oxidation)	#VALUE!	#VALUE!	1727.81	37094915	0	3.339e-06	High	18.35	0.0774954	High	15.3	0.156414	15.52	0.148688	12.33	0.309939	0	2.51763e+07	12078301	0	High	High
	IDKSSVNEIVLVGGSTR	4	2	2	J9VZ70;J9VU43		#VALUE!	#VALUE!	1773.97	191822178	0	1.669e-09	High	83.73	3.41033e-08	High	83.46	3.92211e-08			11.78	0.570819	1	20431843	0	4.75545e+07		High
	IINEPTAAAIAYGLDKK	5	3	2	J9VZ70;J9VU43		#VALUE!	#VALUE!	1787.99	6.86646e+08	0	2.957e-09	High	24	0.0326448	High	9.69	0.864561	87.66	1.31975e-08	14.02	0.315041	1	5.17105e+08	377167890	2.19266e+08	High	High
	SEVFSTYSDNQPGVLIQVFEGER	10	2	2	J9VZ70;J9VU43		#VALUE!	#VALUE!	2601.24	8.78888e+07	0	1.13e-09	High	57.41	1.3344e-05	High	73.5	3.41713e-07	102.29	4.33798e-10	76.77	1.57783e-07	0	1.07386e+08	96682761	1.09146e+08	High	High
	KSEVFSTYSDNQPGVLIQVFEGER	7	2	2	J9VZ70;J9VU43		#VALUE!	#VALUE!	2729.34	2.5363e+08	0	2.406e-08	High	55.76	2.44224e-05	High	50.91	7.46084e-05	47.88	0.000148266	34.47	0.00328691	1	287637530	3.45738e+08	2.22347e+08	High	High
	KVDEVISSLDTMQSASKEEFEGLQK	14	1	1	J9VZ70		#VALUE!	#VALUE!	2798.38	1.05037e+08	0	4.573e-14	High	66.61	2.30278e-06	High	58.29	1.55664e-05	73.54	4.69144e-07	85.4	3.02823e-08	2	1.53312e+08	2.99583e+08	1.79431e+08	High	High
	NVLIFDLGGGTFDVSLLTIEEGIFEVK	12	2	2	J9VZ70;J9VU43		#VALUE!	#VALUE!	2925.55	6.969e+07	0	2.377e-09	High	79.81	9.08907e-08	High	46.08	0.000207147	47.04	0.000173973	56.33	1.96724e-05	0	55342680	4.06115e+07	3.04308e+07	High	High
	TLSSAAQTSIEIDSLFDGIDFYTSITR	8	1	1	J9VZ70		#VALUE!	#VALUE!	2951.45	3.16698e+08	0	2.511e-08	High	123.29	3.72707e-12	High	86.33	1.86247e-08	99.67	8.57763e-10	77.87	1.28195e-07	0	214692281	153247350	7.98029e+07	High	High
	RTLSSAAQTSIEIDSLFDGIDFYTSITR	2	1	1	J9VZ70		#VALUE!	#VALUE!	3107.56	5.06707e+07	0	8.793e-05	High	54.53	3.40038e-05								1	0	0	0
	FYGAQGGAPGGAPGGFPGAGGAGGAPAHEEGPSVEEVD	9	1	1	J9VZ70		#VALUE!	#VALUE!	3381.5	5.809e+07	0	6.166e-12	High	75.47	7.23669e-08	High	73.39	1.3057e-07	45.44	7.42974e-05	95.7	6.99799e-10	0	126071224	2.94443e+08	1.87852e+08	High	High
	ITITNDKGR	3	4	3	J9VZ70;J9VU43;CON_00711031.1		#VALUE!	#VALUE!	1017.57	0	0	0.001434							34.16	0.00512249	47.26	0.000250889	1	0	1.30582e+07	1.3537e+06	High	High
	KVDEVISSLDTMQSASK	1	1	1	J9VZ70		#VALUE!	#VALUE!	1837.92	0	0	2.991e-09							88.28	1.57509e-08			1	0	7841642	0	High
	VDEVISSLDTMQSASKEEFEGLQK	2	1	1	J9VZ70		#VALUE!	#VALUE!	2670.28	0	0	3.555e-06							10.06	0.764367	42.06	0.000469837	1	0	1.89605e+07	7.03511e+06	High	High
	LVSDMFSGR	1	2	2	J9VZ70;J9VU43		#VALUE!	#VALUE!	1011.49	0	0	0.0002887									54.91	1.74339e-05	0	0	0	76942278		High
	ELEAVANPIMTK	1	1	1	J9VZ70	M10(Oxidation)	#VALUE!	#VALUE!	1331.69	0	0	0.003874									6.24	2.97105	0	0	0	1.06162e+07		High
	TTLSDNQDKFDSADHETLSKK	1	1	1	J9VZ70		#VALUE!	#VALUE!	2380.13	0	0	0.001373									1.2	5.95483	2	0	0	7.40785e+06		High
	KVDEVISSLDTMQSASKEEFEGLQK	2	1	1	J9VZ70	M12(Oxidation)	#VALUE!	#VALUE!	2814.37	0	0	2.1e-07									7.28	2.10452	2	0	0	0		High
	STMDPVEK	4	2	2	J9VZ70;J9VU43		#VALUE!	#VALUE!	906.424	3.48005e+08	0.001	0.02357	High	28.67	0.00774239	High	16.66	0.128386	30.03	0.00590904	25.7	0.0160146	0	2.13794e+08	1.11106e+08	6.07978e+07	High	High
	TTLSDNQDKFDSADHETLSK	1	1	1	J9VZ70		#VALUE!	#VALUE!	2252.07	0	0.001	0.02386				High	31.91	0.00499231					1	7.98911e+06	0	0
	HWPFK	3	3	3	J9VZ70;J9VU43;J9VW24		#VALUE!	#VALUE!	714.373	0	0.004	0.05878				High	18.86	0.0546071			15.16	0.128012	0	13775463	0	0		High
	LVNHFVQEFKR	1	2	2	J9VZ70;J9VU43		#VALUE!	#VALUE!	1416.77	0	0.004	0.06067				High	8.87	1.40095					1	9.57843e+06	0	0
	LVSDMFSGREPNR	2	2	2	J9VZ70;J9VU43		#VALUE!	#VALUE!	1507.73	0	0.004	0.04798				High	1.03	5.79812			8.86	0.955625	1	1.53002e+08	0	4.92787e+07		High
	ITITNDK	1	4	3	J9VZ70;J9VU43;CON_00711031.1		#VALUE!	#VALUE!	804.446	0	0.004	0.04666									19.46	0.118902	0	0	0	37445639		High
J9VWK6	Plasma-membrane proton-efflux P-type ATPase OS=Cryptococcus neoformans var. grubii serotype A (strain H99 / ATCC 208821 / CBS 10515 / FGSC 9487) GN=CNAG_06400 PE=3 SV=1 - [J9VWK6_CRYNH]	53.61	1.84804e+08	4.21151e+08	3.40269e+08	2.88801e+08	1.84124	0.685741	1	46	47	238	nucleotide binding; catalytic activity; transporter activity; metal ion binding	membrane	metabolic process; transport	Pf00122; Pf00690; Pf00702; Pf08282; Pf12710		[GO:0000166]; GO:0036094; GO:1901265; GO:0005488; GO:0097159; GO:1901363; GO:0003674 [GO:0005524]; GO:0032550; GO:0032559; GO:0035639; GO:0001883; GO:0032549; GO:0030554; GO:0032555; GO:0043168; GO:1901265; GO:0001882; GO:0017076; GO:0032553; GO:0043167; GO:0097159; GO:1901363; GO:0036094; GO:0097367; GO:0000166; GO:0005488; GO:0003674 [GO:0006200]; GO:0009154; GO:0009169; GO:0009207; GO:0046034;…	1212.69	1518.38	1710.65	1986.26	42.08	39.88	48.2	48.4	35	32	39	42	55	51	62	70	998	108.469	5.43994
	Sequence	# PSMs	# Proteins	# Protein Groups	Protein Group Accessions	Modifications	#VALUE!	#VALUE!	MH+ [Da]	A5: Area	q-Value	PEP	A18	IonScore A18	Exp Value A18	B18	IonScore B18	Exp Value B18	IonScore C18	Exp Value C18	IonScore D18	Exp Value D18	# Missed Cleavages	B5: Area	C5: Area	D5: Area	C18	D18
	TEITYR	4	1	1	J9VWK6		#VALUE!	#VALUE!	782.404	1.40152e+07	0	0.00737	High	9.48	0.304343	High	20.85	0.0222006	11.17	0.206236	23.08	0.0132851	0	1.62862e+07	1.51717e+07	1.03097e+07	High	High
	FGVEPLK	6	1	1	J9VWK6		#VALUE!	#VALUE!	789.451	3.23295e+07	0	0.002235	High	28.88	0.0144303	High	26.04	0.0277508	25.31	0.0328303	28.17	0.0169932	0	5.4521e+07	2.62975e+07	2.06401e+07	High	High
	KTVIAALQR	3	1	1	J9VWK6		#VALUE!	#VALUE!	999.631	6.33295e+06	0	0.004998	High	26.04	0.0136887	High	23.33	0.0255483					1	6.19489e+06	0	0
	HESLYSNR	6	1	1	J9VWK6		#VALUE!	#VALUE!	1005.47	38991576	0	0.002067	High	34.51	0.00265498	High	27.67	0.0128251			30.54	0.0066231	0	5.10416e+06	0	3.60044e+06		High
	VGHTEEVPTK	6	1	1	J9VWK6		#VALUE!	#VALUE!	1096.56	3.13274e+06	0	5.651e-05	High	30.77	0.00506705	High	21.01	0.0479463	43.59	0.000264701	37.1	0.00117966	0	3.99786e+06	7.24636e+07	5.6196e+07	High	High
	TIDDAMALGVK	4	1	1	J9VWK6		#VALUE!	#VALUE!	1133.59	6.20763e+07	0	6.448e-06	High	12.66	0.612461	High	57.71	1.76211e-05	59.32	1.19874e-05	28.22	0.0170247	0	6.92269e+07	81525010	6.39263e+07	High	High
	AGPAVADAALHR	4	1	1	J9VWK6		#VALUE!	#VALUE!	1148.62	1.06211e+07	0	8.239e-06	High	35.4	0.00285519	High	51.37	7.22163e-05	52.47	5.60577e-05			0	0	1.17329e+07	0	High
	LGLGDHMYPAK	3	1	1	J9VWK6		#VALUE!	#VALUE!	1201.6	5.29743e+07	0	0.007	High	12.02	0.508727				14.13	0.312957	15.81	0.212562	0	0	6.7911e+07	5.19549e+07	High	High
	HGDVCPSDCR	8	1	1	J9VWK6	C5(Carbamidomethyl); C9(Carbamidomethyl)	#VALUE!	#VALUE!	1202.47	21517839	0	4.763e-06	High	42.67	5.39473e-05	High	40.43	9.03587e-05	33.2	0.000477496	47.36	1.83219e-05	0	1.3319e+07	3.76501e+07	3.4661e+07	High	High
	ISMSQNELQR	4	1	1	J9VWK6		#VALUE!	#VALUE!	1205.59	3.31502e+07	0	3.209e-05	High	35.21	0.0028021				59.25	1.08748e-05	46.44	0.000207693	0	0	8.33411e+07	6.78965e+07	High	High
	ISMSQNELQR	2	1	1	J9VWK6	M3(Oxidation)	#VALUE!	#VALUE!	1221.59	4415154	0	2.907e-05	High	17.02	0.164846						22.8	0.0380485	0	0	0	4.09619e+06		High
	KTIDDAMALGVK	3	1	1	J9VWK6		#VALUE!	#VALUE!	1261.68	1.3287e+07	0	0.001963	High	16.56	0.240673				27.81	0.0198692	36.58	0.00245061	1	0	1.42821e+07	1.06163e+07	High	High
	KAGPAVADAALHR	8	1	1	J9VWK6		#VALUE!	#VALUE!	1276.71	6.62474e+07	0	3.18e-08	High	29.57	0.00767335	High	62.71	3.99169e-06	66.32	1.71509e-06	70.42	6.85405e-07	1	5.70652e+07	66620046	5.18755e+07	High	High
	IGIFGPNKLEEK	5	1	1	J9VWK6		#VALUE!	#VALUE!	1344.75	6.86267e+07	0	0.0002892	High	1.13	8.24867	High	2.89	5.50027	28.94	0.0136579	28.63	0.0146684	1	9.05715e+07	1.77545e+07	1.09297e+08	High	High
	GMTGIIIELCSR	4	1	1	J9VWK6	C10(Carbamidomethyl)	#VALUE!	#VALUE!	1349.69	2.80773e+07	0	4.425e-06	High	48.57	0.000158455	High	56.69	2.4429e-05	59	1.43517e-05	71.13	8.7883e-07	0	3.00688e+07	3.32575e+07	30403416	High	High
	RLGLGDHMYPAK	3	1	1	J9VWK6		#VALUE!	#VALUE!	1357.7	0	0	0.006079	High	21.84	0.0671002				24.75	0.034334	24.41	0.0389411	1	0	35368302	2.6234e+07	High	High
	ANVGIAVEGATDAAR	5	1	1	J9VWK6		#VALUE!	#VALUE!	1414.73	1.40688e+08	0	8.597e-09	High	91.39	6.1356e-09	High	85.71	2.26912e-08	81.55	6.12362e-08	118.2	1.27896e-11	0	191095148	1.4277e+08	1.07188e+08	High	High
	SEGDECFSGSTCK	4	1	1	J9VWK6	C6(Carbamidomethyl); C12(Carbamidomethyl)	#VALUE!	#VALUE!	1463.54	5.60773e+07	0	1.414e-08	High	77.26	1.87487e-08	High	104.21	3.78416e-11	76.23	2.37668e-08	79.71	1.06652e-08	0	63648776	9.73404e+07	68887279	High	High
	TEITYRDDMDGGK	11	1	1	J9VWK6		#VALUE!	#VALUE!	1500.66	7.88176e+07	0	0.0001157	High	53.51	1.06957e-05	High	47.95	3.84779e-05	51.14	1.96128e-05	50.03	2.53245e-05	1	1.02561e+08	8.96126e+07	10073525	High	High
	TEITYRDDMDGGK	1	1	1	J9VWK6	M9(Oxidation)	#VALUE!	#VALUE!	1516.66	9.43675e+06	0	0.0006516	High	2.56	0.85967								1	0	0	0
	FSSIQAQQSGAALTR	3	1	1	J9VWK6		#VALUE!	#VALUE!	1564.81	1.91957e+07	0	2.126e-08	High	77.18	1.91426e-07				82.44	5.70164e-08	78.86	1.30017e-07	0	0	141994233	1.24238e+08	High	High
	WDVEGVCLLAAYASR	6	1	1	J9VWK6	C7(Carbamidomethyl)	#VALUE!	#VALUE!	1709.83	4.62582e+07	0	4.618e-08	High	62.94	3.60793e-06	High	59.64	8.03955e-06	62.75	3.74274e-06	84.87	2.29715e-08	0	6.19827e+07	4.70297e+07	3.92601e+07	High	High
	GGIQLLDFKPFNPVDK	10	1	1	J9VWK6		#VALUE!	#VALUE!	1787.97	1.43955e+07	0	4.72e-05	High	30.74	0.00801168	High	14.86	0.311891	27.17	0.018707	18.33	0.146158	0	22659838	3.24143e+07	1.84746e+07	High	High
	ITAIEELAGVTILCSDK	9	1	1	J9VWK6	C14(Carbamidomethyl)	#VALUE!	#VALUE!	1832.97	6.817e+07	0	6.003e-10	High	58.67	1.62998e-05	High	72.01	7.61702e-07	92.35	6.95613e-09	77.63	2.06238e-07	0	7.48602e+07	6.40428e+07	4.95431e+07	High	High
	GGIQLLDFKPFNPVDKR	6	1	1	J9VWK6		#VALUE!	#VALUE!	1944.07	1.22013e+08	0	8.121e-08	High	44.89	0.00027731	High	29.2	0.0103395	42.74	0.000452292	39.08	0.00105056	1	181709674	224065896	1.50802e+08	High	High
	QGEAEGIVIATGPNTFFGR	7	1	1	J9VWK6		#VALUE!	#VALUE!	1963.99	7.77196e+07	0	1.356e-09	High	64.47	3.80496e-06	High	67.39	1.95157e-06	82.4	6.15721e-08	64.1	4.10443e-06	0	8.6046e+07	1.15479e+08	8.76331e+07	High	High
	TNELEDQLEADVEEFAR	6	1	1	J9VWK6		#VALUE!	#VALUE!	2007.91	7.31363e+07	0	5.417e-12	High	84.68	1.59992e-08	High	102.15	2.86482e-10	97.63	8.11144e-10	51.29	3.49219e-05	0	105916007	9.20845e+07	7.18583e+07	High	High
	TENQDAIDGCVVGTLPDPK	7	1	1	J9VWK6	C10(Carbamidomethyl)	#VALUE!	#VALUE!	2028.95	112025729	0	3.768e-11	High	78.6	8.90348e-08	High	104.13	2.49207e-10	79.78	6.94295e-08	72.59	3.60779e-07	0	1.39486e+08	119343645	9.76557e+07	High	High
	GKTNELEDQLEADVEEFAR	5	1	1	J9VWK6		#VALUE!	#VALUE!	2193.03	1.46494e+08	0	1.745e-09	High	23.02	0.0314297	High	88.73	8.64091e-09			95.8	1.69652e-09	1	191412020	0	1.28689e+08		High
	AATLVGQDNDQVGHLQQVLAR	8	1	1	J9VWK6		#VALUE!	#VALUE!	2233.17	2.53924e+08	0	2.02e-07	High	41.33	0.000773017	High	48.69	0.000141292	40.14	0.00102637	74.78	3.49293e-07	0	2.98702e+08	3.42347e+08	3.08212e+08	High	High
	GAADIVLTEPGLSTIVHAIYGSR	12	1	1	J9VWK6		#VALUE!	#VALUE!	2340.26	2.71584e+07	0	2.691e-09	High	56.76	1.79233e-05	High	82.14	5.22355e-08	106.36	1.97682e-10	111.98	5.3562e-11	0	773339047	4.30531e+08	3.47203e+08	High	High
	IQNLGHLCAMTGDGANDAPALSR	5	1	1	J9VWK6	C8(Carbamidomethyl)	#VALUE!	#VALUE!	2382.13	1.06575e+08	0	4.128e-12	High	54.44	2.46428e-05	High	74.03	2.70826e-07	51.96	4.20285e-05	55.02	2.15621e-05	0	1.23266e+08	1.58692e+08	1.39895e+08	High	High
	IQNLGHLCAMTGDGANDAPALSR	7	1	1	J9VWK6	C8(Carbamidomethyl); M10(Oxidation)	#VALUE!	#VALUE!	2398.13	9.8101e+06	0	3.926e-10	High	16.66	0.137017	High	25.38	0.0183981	24.55	0.0208697	36.27	0.0014635	0	8.61645e+06	1.12456e+07	1.19113e+07	High	High
	HANLDEMIMDADGFAGVFPEHK	7	1	1	J9VWK6		#VALUE!	#VALUE!	2444.1	1.53993e+08	0	4.804e-14	High	79.53	3.95575e-08	High	64.07	1.52779e-06	75.02	1.22762e-07	79.93	3.55687e-08	0	171375099	2.47928e+08	1.62089e+08	High	High
	ALAVAYEDVAGDDPSAEGNGFELVGLLSIFDPPR	2	1	1	J9VWK6		#VALUE!	#VALUE!	3504.72	17200137	0	0.001874	High	9.96	0.989068				13.87	0.399949			0	0	5.21885e+07	0	High
	MVTGDQLAIAK	5	1	1	J9VWK6		#VALUE!	#VALUE!	1146.62	0	0	4.556e-06				High	53.09	6.79907e-05	31.74	0.00847404	64.04	5.42379e-06	0	9.57764e+07	1.28906e+08	86559724	High	High
	EIESAELVPGDLIAFK	3	1	1	J9VWK6		#VALUE!	#VALUE!	1730.92	0	0	7.468e-06				High	21.05	0.0891242			38.65	0.0015488	0	1.33203e+08	0	2.10988e+08		High
	VQGEDVPAAAAAADEEPR	6	1	1	J9VWK6		#VALUE!	#VALUE!	1795.85	0	0	2.4e-11				High	104.24	2.3544e-10	100.72	5.16809e-10	111.06	4.89644e-11	0	7.72437e+06	144559334	109243807	High	High
	VGHTEEVPTKESSLENK	1	1	1	J9VWK6		#VALUE!	#VALUE!	1883.93	0	0	2.183e-05							38.98	0.0011762			1	0	8.2913e+06	0	High
	VQGEDVPAAAAAADEEPRK	3	1	1	J9VWK6		#VALUE!	#VALUE!	1923.94	0	0	5.1e-06							19.64	0.0961487	31.26	0.00647167	1	0	3.91327e+07	3.15718e+07	High	High
	LVEAIDVSMDQAALTGESLPVGK	5	1	1	J9VWK6		#VALUE!	#VALUE!	2343.21	0	0	3.774e-09							63.85	4.28581e-06	75.35	3.09247e-07	0	0	1.03046e+08	97980402	High	High
	VDMNTIQFTAADLYDKDK	1	1	1	J9VWK6		#VALUE!	#VALUE!	2087.99	0	0	0.0007772									14.56	0.244962	1	0	0	1.39857e+07		High
	ESSLENKVQGEDVPAAAAAADEEPR	1	1	1	J9VWK6		#VALUE!	#VALUE!	2583.22	0	0	1.995e-05									47.32	0.000148283	1	0	0	8.86707e+06		High
	FEIVK	5	2	2	J9VF33;J9VWK6		#VALUE!	#VALUE!	635.377	2.14692e+07	0.001	0.01209	High	20.26	0.0395594	High	21.26	0.0314231	27.56	0.0073663	17.89	0.068273	0	22402741	2.12449e+07	1.72193e+07	High	High
	TNFLTR	3	1	1	J9VWK6		#VALUE!	#VALUE!	751.41	3.9489e+07	0.001	0.01655	High	31.27	0.00503853				13.57	0.292295	25.4	0.0191788	0	0	41483055	3.35584e+07	High	High
	LTIDKENVK	5	1	1	J9VWK6		#VALUE!	#VALUE!	1059.6	2.91438e+07	0.001	0.009835	High	27.64	0.0179074	High	28.58	0.0144223	20.86	0.0853166	33.16	0.00478228	1	3.09295e+07	2.06501e+07	1.59624e+07	High	High
	ALMDSLAPK	1	1	1	J9VWK6		#VALUE!	#VALUE!	945.507	0	0.002	0.06063							22.86	0.0771234			0	0	7.0747e+07	0	High
	RTEITYRDDMDGGK	1	1	1	J9VWK6		#VALUE!	#VALUE!	1656.76	0	0.002	0.0206									6.65	1.00566	2	0	0	3.63952e+06		High
	VLKEGPEAGGK	3	1	1	J9VWK6		#VALUE!	#VALUE!	1084.6	0	0.003	0.03319				High	17.91	0.104366	14.49	0.229382	19.26	0.0764821	1	2.83273e+06	3.30972e+06	2.6817e+06	High	High
	FEIVKR	1	1	1	J9VWK6		#VALUE!	#VALUE!	791.477	0	0.007	0.1111									19.3	0.0505206	1	0	0	10937563		High
J9W0K1	ATP-citrate synthase subunit 1 OS=Cryptococcus neoformans var. grubii serotype A (strain H99 / ATCC 208821 / CBS 10515 / FGSC 9487) GN=CNAG_04640 PE=4 SV=1 - [J9W0K1_CRYNH]	76.07	5.04655e+08	4.05262e+08	1.21933e+08	5.73401e+07	0.241617	0.141489	1	63	63	223	catalytic activity; nucleotide binding	cytoplasm; membrane	metabolic process	Pf00285; Pf00549; Pf02629		[GO:0003824]; GO:0003674 [GO:0003878]; GO:0046912; GO:0016746; GO:0016740; GO:0003824; GO:0003674 [GO:0004775]; GO:0004774; GO:0016405; GO:0016878; GO:0016877; GO:0016874; GO:0003824; GO:0003674 [GO:0005524]; GO:0032550; GO:0032559; GO:0035639; GO:0001883; GO:0032549; GO:0030554; GO:0032555; GO:0043168; GO:1901265; GO:0001882; GO:0017076; GO:0032553; GO:0043167; GO:0097159; GO:1901363; GO:0036094…	1690.77	1617.99	905.953	900.875	62.84	66.93	38.03	43.86	51	53	32	32	73	75	37	38	1149	124.711	7.1665
	Sequence	# PSMs	# Proteins	# Protein Groups	Protein Group Accessions	Modifications	#VALUE!	#VALUE!	MH+ [Da]	A5: Area	q-Value	PEP	A18	IonScore A18	Exp Value A18	B18	IonScore B18	Exp Value B18	IonScore C18	Exp Value C18	IonScore D18	Exp Value D18	# Missed Cleavages	B5: Area	C5: Area	D5: Area	C18	D18
	SPTPIPCK	4	1	1	J9W0K1	C7(Carbamidomethyl)	#VALUE!	#VALUE!	899.466	4.90611e+07	0	0.006298	High	35.77	0.00176125	High	31.52	0.00468621	17.67	0.113716	24.95	0.017274	0	2.304e+07	1.75934e+07	7.94796e+06	High	High
	AGKPVTVEK	2	1	1	J9W0K1		#VALUE!	#VALUE!	928.546	1.58075e+06	0	5.233e-05	High	28.14	0.0137348	High	15.91	0.230804					0	293933	0	0
	LDASTGASLK	3	1	1	J9W0K1		#VALUE!	#VALUE!	962.515	1.11409e+08	0	0.0001676	High	22.73	0.0581335	High	33.71	0.00463902			42.34	0.000635955	0	7.08093e+07	0	1.41295e+07		High
	TIIDLMTR	3	1	1	J9W0K1		#VALUE!	#VALUE!	962.533	1.33458e+08	0	0.002624	High	27.68	0.0169755	High	32.38	0.00520286	18.52	0.125841			0	114246168	43286718	0	High
	RLPAYACK	2	1	1	J9W0K1	C7(Carbamidomethyl)	#VALUE!	#VALUE!	978.519	14477713	0	0.00533	High	20.28	0.102663	High	19.93	0.111279					1	13692780	0	0
	LTVLNSEGR	3	1	1	J9W0K1		#VALUE!	#VALUE!	988.542	98902902	0	6.033e-05	High	61.16	1.11777e-05	High	47.23	0.000276282	54.99	4.62757e-05			0	73662010	3.04343e+07	0	High
	AVYNQLVTK	2	1	1	J9W0K1		#VALUE!	#VALUE!	1035.58	107506402	0	0.000732	High	28.52	0.00752235	High	22.11	0.0332196					0	89910440	0	0
	YEADPECR	5	1	1	J9W0K1	C7(Carbamidomethyl)	#VALUE!	#VALUE!	1039.41	4.27471e+07	0	0.01182	High	22.34	0.00582063	High	17.41	0.0181121	27.71	0.00169032	23.05	0.00494277	0	4.60226e+07	1.12e+07	5.08723e+06	High	High
	VVLVVDFVR	3	1	1	J9W0K1		#VALUE!	#VALUE!	1045.64	1.44221e+08	0	0.0008451	High	22.85	0.01297	High	31.78	0.00162617	27.17	0.00479667			0	1.63432e+08	51822530	0	High
	AGPNYQEGLK	5	1	1	J9W0K1		#VALUE!	#VALUE!	1076.54	8.81671e+07	0	0.001565	High	40.88	0.000812499	High	48.51	0.000147975			32.3	0.00591788	0	7.30086e+07	0	6.30137e+06		High
	EQPNDQIVR	5	1	1	J9W0K1		#VALUE!	#VALUE!	1098.55	8.12316e+07	0	0.000635	High	45.97	0.000158081	High	34.63	0.00225549	43.8	0.000260543	23.59	0.0273451	0	4.30336e+07	3.83772e+07	1.54127e+07	High	High
	LVGKPDQLIK	4	1	1	J9W0K1		#VALUE!	#VALUE!	1110.69	731349740	0	0.0001277	High	43.33	8.59353e-05	High	35.49	0.000522603	33.03	0.000920814			0	2.11398e+07	7.2422e+06	0	High
	GQELMYAGMR	4	1	1	J9W0K1		#VALUE!	#VALUE!	1155.53	8.68853e+07	0	3.979e-05	High	37.35	0.000736309	High	11.12	0.309072			8.82	0.52488	0	7.23077e+07	0	12221120		High
	DVSSTTSGATGIK	6	1	1	J9W0K1		#VALUE!	#VALUE!	1223.61	1.90301e+08	0	2.428e-06	High	74.07	3.44733e-07	High	57.77	1.52069e-05	47.21	0.000172998	36.09	0.00223893	0	1.26585e+08	5.62604e+07	2.50984e+07	High	High
	AIGIIAEGVPER	3	1	1	J9W0K1		#VALUE!	#VALUE!	1224.69	347417846	0	1.513e-06	High	25.68	0.0148718	High	50.52	4.87936e-05	33.06	0.00271871			0	3.59156e+08	79441911	0	High
	LCGESLGVFMK	3	1	1	J9W0K1	C2(Carbamidomethyl)	#VALUE!	#VALUE!	1240.61	7.23524e+07	0	0.0003098	High	21.28	0.0510141	High	27.16	0.0125963			22.7	0.0357126	0	61923981	0	1.07666e+07		High
	VAQVQWDPATK	4	1	1	J9W0K1		#VALUE!	#VALUE!	1242.65	1.44423e+08	0	6.783e-06	High	38.91	0.00105394	High	39.64	0.000901733	36.59	0.0017981	67.31	1.57913e-06	0	7.5607e+07	51815660	21140456	High	High
	QDVLCDFLIR	2	1	1	J9W0K1	C5(Carbamidomethyl)	#VALUE!	#VALUE!	1278.65	3.10868e+07	0	6.72e-05	High	29.21	0.012055								0	0	0	0
	LYRPGSVGYVSK	9	1	1	J9W0K1		#VALUE!	#VALUE!	1325.72	2.63961e+08	0	2.025e-07	High	37.36	0.00152433	High	38.05	0.0013004	14.1	0.320962	43.51	0.00036321	0	1.98754e+08	6.2802e+07	2.74961e+07	High	High
	DLTKEEAYIQK	6	1	1	J9W0K1		#VALUE!	#VALUE!	1337.69	8.11424e+07	0	7.685e-05	High	43.1	0.00037713	High	50.96	6.17292e-05	45.95	0.000199466	38.78	0.00103299	1	4.20997e+07	2.80661e+07	1.16323e+07	High	High
	LLIAVGEEFPTR	4	1	1	J9W0K1		#VALUE!	#VALUE!	1344.75	2.89596e+08	0	5.519e-07	High	73.3	5.00477e-07	High	52.17	6.49208e-05	50.55	9.42722e-05	61.28	7.96863e-06	0	347217418	7.71941e+07	3.41562e+07	High	High
	SIGFIGHYLDQR	3	1	1	J9W0K1		#VALUE!	#VALUE!	1405.73	1.05849e+08	0	0.002978	High	3.51	5.52614				26.9	0.0256238	23.47	0.0557727	0	0	29254526	1.14889e+07	High	High
	KPAAFISTISDER	4	1	1	J9W0K1		#VALUE!	#VALUE!	1434.76	30330720	0	4.199e-06	High	60.03	1.06263e-05	High	38.23	0.00163842	52.67	5.78607e-05			0	1.53987e+07	5.17541e+06	0	High
	GWEETGAWIEER	4	1	1	J9W0K1		#VALUE!	#VALUE!	1462.66	148164395	0	7.707e-05	High	13.44	0.163043	High	50.63	3.24363e-05	8.78	0.470141			0	155766907	49312575	0	High
	HPDVDVVVNFASSR	2	1	1	J9W0K1		#VALUE!	#VALUE!	1541.77	3.68336e+07	0	0.0001369	High	12.55	0.483637								0	0	0	0
	IGNTGGMMDNLIACK	5	1	1	J9W0K1	C14(Carbamidomethyl)	#VALUE!	#VALUE!	1594.74	1.20934e+08	0	2.791e-09	High	91.08	3.86016e-09	High	97.3	9.49664e-10	53.08	2.4848e-05	86.46	1.14102e-08	0	1.31332e+08	3.64473e+07	1.67884e+07	High	High
	IGNTGGMMDNLIACK	3	1	1	J9W0K1	M7(Oxidation); C14(Carbamidomethyl)	#VALUE!	#VALUE!	1610.73	1.05757e+07	0	3.957e-05	High	21.46	0.0267936								0	0	0	0
	AIQGMLDFDFSCGR	5	1	1	J9W0K1	C12(Carbamidomethyl)	#VALUE!	#VALUE!	1616.72	1.09999e+08	0	2.028e-08	High	32.91	0.00115128	High	26.01	0.00563875	86.23	5.36022e-09	83.33	1.04516e-08	0	7.38962e+07	33314541	14744320	High	High
	ETLLPVYTSVGEAIK	3	1	1	J9W0K1		#VALUE!	#VALUE!	1619.89	312732668	0	4.915e-08	High	17.3	0.147105	High	67.57	1.39988e-06			41.75	0.000534675	0	2.78766e+08	0	3.63786e+07		High
	DLISSLVAGLLTIGDR	1	1	1	J9W0K1		#VALUE!	#VALUE!	1642.94	3.623e+07	0	4.711e-07	High	66.36	1.4566e-06								0	0	0	0
	KHPDVDVVVNFASSR	5	1	1	J9W0K1		#VALUE!	#VALUE!	1669.87	2.76851e+08	0	1.616e-06	High	25.23	0.0260927	High	40.64	0.000750791			38.81	0.00114425	1	2.74076e+08	0	3.2244e+07		High
	MLLLLGEVGGTEEYR	5	1	1	J9W0K1		#VALUE!	#VALUE!	1679.87	2.46165e+08	0	8.97e-11	High	59.3	1.18077e-05	High	65.72	2.71936e-06	103.46	4.53071e-10	64.86	3.24955e-06	0	257455192	6.88125e+07	2.80781e+07	High	High
	SVYASTLEILSFPQIK	5	1	1	J9W0K1		#VALUE!	#VALUE!	1795.99	314772961	0	2.106e-05	High	9.86	0.774571	High	21.13	0.0578178	5.17	2.28066	13.48	0.332072	0	3.34914e+08	8.40753e+07	3.91337e+07	High	High
	VLIIGGGAANFSDVAATFK	4	1	1	J9W0K1		#VALUE!	#VALUE!	1851	3.56394e+08	0	2.106e-13	High	122.98	4.15388e-12	High	129.52	9.21412e-13	102.44	4.70386e-10	103.8	3.43917e-10	0	3.19203e+08	1.01897e+08	5.41824e+07	High	High
	AGKDLISSLVAGLLTIGDR	2	1	1	J9W0K1		#VALUE!	#VALUE!	1899.09	2.95134e+07	0	8.931e-05	High	46.01	0.000120293	High	9.61	0.525099					1	4.34579e+07	0	0
	AAGFIVPDTFEDLPDTLK	6	1	1	J9W0K1		#VALUE!	#VALUE!	1948.99	3.41435e+08	0	5.233e-08	High	65.18	3.30694e-06	High	71.71	7.35236e-07	83.13	5.30184e-08	52.07	6.8606e-05	0	3.53819e+08	142356495	59788034	High	High
	LDQTADFLCGPMWAVAR	5	1	1	J9W0K1	C9(Carbamidomethyl)	#VALUE!	#VALUE!	1950.92	1.0576e+08	0	2.866e-08	High	98.94	7.53099e-10	High	74.48	2.10306e-07	81.03	4.65427e-08	82.55	3.22424e-08	0	1.07659e+08	3.62381e+07	1.34161e+07	High	High
	QVIIIGPATVGGIKPGCFR	2	1	1	J9W0K1	C17(Carbamidomethyl)	#VALUE!	#VALUE!	1983.12	1.29138e+08	0	0.0002317	High	23.25	0.0231844	High	27.02	0.00983117					0	132179166	0	0
	AEIEPPQIPMDYQWASK	5	1	1	J9W0K1		#VALUE!	#VALUE!	2002.96	147358537	0	8.238e-05	High	25.32	0.0217386	High	35.58	0.00206137	28.37	0.0105521			0	1.27197e+08	62819364	0	High
	KVPSVAAMIYPFGGHHIQK	3	1	1	J9W0K1		#VALUE!	#VALUE!	2080.12	1.65233e+08	0	0.0001019	High	32.36	0.00470419	High	12.78	0.427056					1	38075083	0	0
	QLSPPIRPGQGLPDWVFSSK	2	1	1	J9W0K1		#VALUE!	#VALUE!	2209.18	2.09747e+08	0	2.178e-05	High	10.94	0.740948	High	24.51	0.0322138					0	1.12848e+08	0	0
	FGGALDGAAAEFSNGLTSGQTPR	4	1	1	J9W0K1		#VALUE!	#VALUE!	2224.07	2.96848e+07	0	2.419e-10	High	121.4	4.74506e-12	High	121.88	4.6053e-12					0	0	0	0
	EGDWILFTHEGGVDVGDVDAK	6	1	1	J9W0K1		#VALUE!	#VALUE!	2259.06	4.26221e+08	0	4.887e-10	High	66.69	1.46788e-06	High	82.43	3.77176e-08	70.53	6.06304e-07	57.64	1.15365e-05	0	5.02812e+08	1.21546e+08	58049913	High	High
	ISDVFKEEIGIGGVISLLWFK	5	1	1	J9W0K1		#VALUE!	#VALUE!	2350.31	1.28077e+08	0	8.827e-07	High	31.96	0.00347054	High	34.4	0.00197878	38.84	0.000711863	5.46	1.55023	1	1.78458e+08	6.65694e+07	2.5823e+07	High	High
	MFTSEVQFGHAGSMANSDMETADAK	4	1	1	J9W0K1		#VALUE!	#VALUE!	2662.12	2.10079e+08	0	3.556e-13	High	55.8	2.62404e-06	High	80.29	9.3319e-09	54.22	3.77546e-06	49.3	1.17211e-05	0	2.32776e+08	9.30457e+07	3.50638e+07	High	High
	MFTSEVQFGHAGSMANSDMETADAK	5	1	1	J9W0K1	M19(Oxidation)	#VALUE!	#VALUE!	2678.11	4.35333e+07	0	3.442e-09	High	24.87	0.00325065	High	24.96	0.00318398					0	5.14085e+07	0	0
	VYGPESPITAIVPMALGIERPPTAITR	8	1	1	J9W0K1		#VALUE!	#VALUE!	2849.56	1.68911e+08	0	2.215e-07	High	39.22	0.000556484	High	21.46	0.0335813	28.87	0.00603188	61.43	3.34544e-06	0	1.41047e+08	100188900	41004412	High	High
	FIEMVLQLTADHGPAVSGAMNTIITAR	5	1	1	J9W0K1		#VALUE!	#VALUE!	2856.48	83585561	0	2.325e-08	High	45.82	0.000293236	High	40.78	0.000940053			8.72	1.55089	0	85715046	0	0		High
	TTGTLNTFIIEPFCPHPAETEYYVCINSAR	5	1	1	J9W0K1	C14(Carbamidomethyl); C25(Carbamidomethyl)	#VALUE!	#VALUE!	3501.66	98721636	0	4.7e-06	High	42.13	0.000373534	High	45.03	0.000190001			48.88	8.34756e-05	0	1.22503e+08	0	2.5098e+07		High
	VWTMVAGGGASVVYSDAIAAAGFAHELANYGEYSGAPTEGQTYEYAK	3	1	1	J9W0K1		#VALUE!	#VALUE!	4830.23	134140503	0	3.706e-05	High	4.84	1.09912	High	31.75	0.00223895					0	9.03641e+07	0	0
	AGLLCLNK	3	1	1	J9W0K1	C5(Carbamidomethyl)	#VALUE!	#VALUE!	888.497	0	0	0.002465				High	13.67	0.618532	2.17	6.88646	20.87	0.117859	0	4.22705e+07	1.6103e+07	6.70054e+06	High	High
	RAGPNYQEGLK	2	1	1	J9W0K1		#VALUE!	#VALUE!	1232.64	0	0	0.001202				High	20.88	0.0979899	13.43	0.54473			1	20759953	5.80401e+06	0	High
	KPIVAWAIGTCAK	1	1	1	J9W0K1	C11(Carbamidomethyl)	#VALUE!	#VALUE!	1414.79	0	0	9.951e-08				High	71.58	6.81124e-07					0	3.9692e+07	0	0
	YPGTSFIDHLLR	2	1	1	J9W0K1		#VALUE!	#VALUE!	1418.74	0	0	2.279e-05				High	29.35	0.0131244					0	5.13628e+07	0	0
	HPHDDIFYPSAER	3	1	1	J9W0K1		#VALUE!	#VALUE!	1583.72	0	0	1.903e-07				High	28.88	0.00537091			30.06	0.00409306	0	72603105	0	33163649		High
	TLDFALAVEDVTTQK	1	1	1	J9W0K1		#VALUE!	#VALUE!	1650.86	0	0	2.691e-05				High	10.48	0.971471					0	1.42503e+07	0	0
	ETIISTLLANVAPAK	1	1	1	J9W0K1		#VALUE!	#VALUE!	1540.89	0	0	0.0008106									24.5	0.017031	0	0	0	2.68398e+07		High
	TDTSFTAVK	1	1	1	J9W0K1		#VALUE!	#VALUE!	969.488	0	0.002	0.03219				High	20.48	0.0358146					0	3.53253e+07	0	0
	ADRGPPMVWPAPFGR	1	1	1	J9W0K1		#VALUE!	#VALUE!	1653.83	0	0.002	0.05634							5.42	2.7416			1	0	24119688	0	High
	ELLHLALKK	2	1	1	J9W0K1		#VALUE!	#VALUE!	1064.68	1.21856e+07	0.003	0.03834	High	26.99	0.00199512	High	14.46	0.0357248					1	1.12918e+07	0	0
	FYWGTK	1	1	1	J9W0K1		#VALUE!	#VALUE!	801.393	0	0.003	0.05226				High	8.29	0.422518					0	6.61736e+07	0	0
	QLVSYWLNR	1	1	1	J9W0K1		#VALUE!	#VALUE!	1178.63	0	0.004	0.08432							4.59	3.54487			0	0	1.86222e+07	0	High
	SGSLILNVDGAIAASFCDLVSGCGAFTEEEAQEYLK	1	1	1	J9W0K1	C17(Carbamidomethyl); C23(Carbamidomethyl)	#VALUE!	#VALUE!	3821.79	0	0.004	0.05019									1.21	3.97337	0	0	0	0		High
	LLKQPLYR	1	1	1	J9W0K1		#VALUE!	#VALUE!	1030.66	8611927	0.006	0.08341	High	22.03	0.0109657								1	0	0	0
	ELLHLALK	1	1	1	J9W0K1		#VALUE!	#VALUE!	936.589	4.63176e+07	0.009	0.1427	High	17.96	0.0183949								0	0	0	0
J9VEL7	Hsp75-like protein OS=Cryptococcus neoformans var. grubii serotype A (strain H99 / ATCC 208821 / CBS 10515 / FGSC 9487) GN=CNAG_00334 PE=3 SV=1 - [J9VEL7_CRYNH]	73.13	4.05153e+08	3.34869e+08	3.83973e+08	2.55692e+08	0.947723	0.763557	1	37	39	211	nucleotide binding	membrane		Pf00012; Pf06723		[GO:0000166]; GO:0036094; GO:1901265; GO:0005488; GO:0097159; GO:1901363; GO:0003674 [GO:0005524]; GO:0032550; GO:0032559; GO:0035639; GO:0001883; GO:0032549; GO:0030554; GO:0032555; GO:0043168; GO:1901265; GO:0001882; GO:0017076; GO:0032553; GO:0043167; GO:0097159; GO:1901363; GO:0036094; GO:0097367; GO:0000166; GO:0005488; GO:0003674 [GO:0016021]; GO:0031224; GO:0044425; GO:0005575; GO:0016020	1235.77	1483.43	1762.69	1539.05	56.68	60.75	66.61	67.1	25	31	33	32	46	52	61	52	614	67.0865	5.51611
	Sequence	# PSMs	# Proteins	# Protein Groups	Protein Group Accessions	Modifications	#VALUE!	#VALUE!	MH+ [Da]	A5: Area	q-Value	PEP	A18	IonScore A18	Exp Value A18	B18	IonScore B18	Exp Value B18	IonScore C18	Exp Value C18	IonScore D18	Exp Value D18	# Missed Cleavages	B5: Area	C5: Area	D5: Area	C18	D18
	LDISDDAR	5	1	1	J9VEL7		#VALUE!	#VALUE!	904.437	58861189	0	7.048e-05	High	42.03	0.000454295	High	44.21	0.000275003	43.32	0.00032591	61.36	5.30076e-06	0	6.20912e+07	5.2944e+07	3.39904e+07	High	High
	AAVESEIAK	4	1	1	J9VEL7		#VALUE!	#VALUE!	917.494	7.11191e+07	0	0.0107	High	42.2	0.000894801	High	35.71	0.00398774	36.89	0.00303897	36.35	0.00344133	0	8.65479e+07	1.3535e+08	9.63227e+07	High	High
	MKEIAEAK	1	1	1	J9VEL7		#VALUE!	#VALUE!	919.491	1.99449e+06	0	0.00195	High	30.63	0.00839019								1	0	0	0
	NADKDFSAR	2	1	1	J9VEL7		#VALUE!	#VALUE!	1023.48	1.79077e+07	0	0.00778	High	12.99	0.29387	High	15.84	0.15246					1	1.33781e+06	0	0
	TKLDISDDAR	7	1	1	J9VEL7		#VALUE!	#VALUE!	1133.58	8.84998e+07	0	0.001135	High	32.44	0.0069275	High	1.21	9.23336	45.43	0.000347998	32.86	0.00649597	1	7.02729e+07	6.79628e+07	5.0753e+07	High	High
	AQITIQNSVGR	6	1	1	J9VEL7		#VALUE!	#VALUE!	1186.65	1.26685e+07	0	6.146e-07	High	64.92	3.76865e-06	High	67.21	2.22426e-06	73.66	5.03716e-07	58.03	1.84156e-05	0	1.91246e+07	26702247	1.76845e+07	High	High
	VEIIANDQGNR	6	6	5	J9VZ70;J9VU43;CON_00711031.1;J9VEL7;J9VW24		#VALUE!	#VALUE!	1228.63	2.37549e+08	0	2.709e-07	High	60.43	7.11e-06	High	61.46	5.50162e-06	68.29	1.14154e-06	57.44	1.38832e-05	0	1.53006e+08	194738073	129138970	High	High
	KAQITIQNSVGR	10	1	1	J9VEL7		#VALUE!	#VALUE!	1314.75	6.86417e+07	0	3.702e-06	High	60.85	8.71577e-06	High	62.25	6.28424e-06	62.98	5.31193e-06	58.34	1.54615e-05	1	8.76842e+07	1.07934e+08	8.15787e+07	High	High
	IQSLVSEYFGGR	4	1	1	J9VEL7		#VALUE!	#VALUE!	1355.7	1.66531e+08	0	1.04e-06	High	61.55	5.7737e-06	High	59.79	8.65873e-06	60.18	7.91506e-06	62.13	5.05189e-06	0	1.75107e+08	3.29092e+08	2.21375e+08	High	High
	ARFEEINAVAFK	7	1	1	J9VEL7		#VALUE!	#VALUE!	1394.74	6.20997e+07	0	8.853e-06	High	64.71	3.1271e-06	High	60.18	8.73055e-06	51.99	5.78657e-05	64.15	3.51901e-06	1	4.91047e+07	106820928	6.40404e+07	High	High
	TTPSYVAFTEGER	6	1	1	J9VEL7		#VALUE!	#VALUE!	1457.69	129792985	0	2.125e-06	High	50.24	5.29893e-05	High	77.55	9.84437e-08	55.75	1.4767e-05	53.72	2.37787e-05	0	1.3027e+08	272479895	2.00627e+08	High	High
	TFSPQEISAMVLTK	8	1	1	J9VEL7		#VALUE!	#VALUE!	1551.81	1.04968e+08	0	5.317e-09	High	49.64	0.000105926	High	51.8	6.4748e-05	94.23	3.70021e-09	60.68	8.37965e-06	0	1.03644e+08	1.55944e+08	120692286	High	High
	AVVTVPAYFNDSQR	11	3	3	J9VZ70;J9VU43;J9VEL7		#VALUE!	#VALUE!	1566.79	7.40359e+08	0	6.099e-05	High	31.76	0.00610128	High	26.06	0.0224207	15.89	0.234445	17.54	0.159459	0	4.83456e+08	4.71933e+08	3.00368e+08	High	High
	DGSPYVEVDYLNEK	5	1	1	J9VEL7		#VALUE!	#VALUE!	1627.75	1.55845e+07	0	5.205e-07	High	41.9	0.00024212	High	29.59	0.00412127	71.86	2.44361e-07	75.97	9.48487e-08	0	39219286	6.69289e+07	4.7489e+07	High	High
	NQSAMNPLNTIFDAK	5	1	1	J9VEL7		#VALUE!	#VALUE!	1663.81	1.34352e+08	0	8.788e-08	High	43.11	0.000434901	High	17.37	0.16216	15.6	0.239618	22.34	0.0507597	0	109071996	2.5167e+08	1.6279e+08	High	High
	IINEPTAAAIAYGLDEK	11	1	1	J9VEL7		#VALUE!	#VALUE!	1788.94	1.43359e+08	0	6.536e-13	High	92.84	5.61596e-09	High	97.64	1.87684e-09	117.75	1.8299e-11	106.23	2.57291e-10	0	1.74376e+08	2.18406e+08	1.50389e+08	High	High
	ALEKLEQEDATADELKK	12	1	1	J9VEL7		#VALUE!	#VALUE!	1931	5.86655e+07	0	5.331e-07	High	12.94	0.551353	High	30.2	0.0102662	17.82	0.179238	38.05	0.00169992	2	69014313	123552627	83513865	High	High
	NVLIFDLGGGTFDVSLLTIQGK	4	1	1	J9VEL7		#VALUE!	#VALUE!	2307.26	58484543	0	1.136e-12	High	101.24	4.13393e-10	High	69.36	6.54709e-07	59.97	5.53812e-06	186.02	1.37519e-18	0	90722971	8.90123e+07	92807925	High	High
	ATAGDTHLGGEDFDNNLLEHFK	5	1	1	J9VEL7		#VALUE!	#VALUE!	2401.11	2.35169e+08	0	1.387e-12	High	55.25	1.67181e-05	High	71.27	4.06815e-07	62.89	2.85294e-06	56.1	1.33782e-05	0	2.54519e+08	268432772	2.06704e+08	High	High
	IINEPTAAAIAYGLDEKTEEER	6	1	1	J9VEL7		#VALUE!	#VALUE!	2433.21	2.3755e+08	0	1.307e-06	High	10.68	0.910646	High	35.44	0.00305762	20.1	0.104564	46.56	0.000235153	1	2.66633e+08	3.50892e+08	2.45332e+08	High	High
	VFTTVEDNQTTVMFPVYEGER	9	1	1	J9VEL7		#VALUE!	#VALUE!	2462.15	1.49501e+08	0	1.19e-07	High	47.47	0.000100274	High	79.95	5.61427e-08	47.29	0.00010545	70.9	4.51121e-07	0	184776622	2.77214e+08	166119918	High	High
	SINPDEAVAYGAAVQAAVLTGQTSDK	9	1	1	J9VEL7		#VALUE!	#VALUE!	2576.28	1.05033e+08	0	7.461e-12	High	108.63	1.3983e-10	High	133.04	5.06524e-13	132.67	5.54273e-13	167.76	1.71682e-16	0	6.21547e+07	271810144	77863724	High	High
	HWPFSVIDKDGSPYVEVDYLNEK	14	1	1	J9VEL7		#VALUE!	#VALUE!	2737.32	1.13328e+08	0	5.202e-12	High	77.98	1.39318e-07	High	70.84	7.17e-07	68.96	1.11175e-06	85.33	2.56453e-08	1	6.45964e+07	1.66634e+08	1.45593e+08	High	High
	TLSSVTQTTVEVDSLYQGTDFSSNITR	13	1	1	J9VEL7		#VALUE!	#VALUE!	2949.43	5.58667e+07	0	4.482e-05	High	82.87	4.23461e-08	High	80.49	7.41444e-08	83.03	4.05656e-08	55.89	2.21564e-05	0	4.0707e+07	130135812	57309498	High	High
	TADLLLLDVAPLSLGVAMQGDIFGVVLPR	8	1	1	J9VEL7		#VALUE!	#VALUE!	2993.67	81389274	0	2.722e-05	High	9.93	0.259143	High	25.38	0.00782283	41.29	0.000200615	14.66	0.0889147	0	1.34468e+08	1.92718e+08	1.66404e+08	High	High
	STVDPVEK	2	1	1	J9VEL7		#VALUE!	#VALUE!	874.451	0	0	0.003699				High	27.96	0.0241533	28.1	0.0233871			0	8.28945e+07	1.27385e+08	0	High
	FEEINAVAFK	3	1	1	J9VEL7		#VALUE!	#VALUE!	1167.6	0	0	8.934e-06				High	17.36	0.146005	52.64	4.3288e-05			0	5.37188e+07	8.10455e+07	0	High
	VDDIVLVGGSTR	3	1	1	J9VEL7		#VALUE!	#VALUE!	1230.67	0	0	1.247e-06				High	10.41	0.996355	18.18	0.1665	70.54	9.62557e-07	0	1.49124e+08	226652772	1.66385e+08	High	High
	LSSEEIQAMIK	2	1	1	J9VEL7		#VALUE!	#VALUE!	1248.65	0	0	9.429e-06				High	42.27	0.00059589	76.57	2.19191e-07			0	119308008	1.69795e+08	0	High
	LEQEDATADELKK	1	1	1	J9VEL7		#VALUE!	#VALUE!	1489.74	0	0	0.0001426				High	15.37	0.309278					1	7.41528e+07	0	0
	HWPFSVIDKDGSPYVEVDYLNEKK	3	1	1	J9VEL7		#VALUE!	#VALUE!	2865.41	0	0	5.363e-10				High	27.32	0.0188133			29.89	0.0103591	2	4.1043e+07	0	5.23576e+07		High
	RTLSSVTQTTVEVDSLYQGTDFSSNITR	4	1	1	J9VEL7		#VALUE!	#VALUE!	3105.53	0	0	5.127e-10				High	54.83	3.10765e-05	40.36	0.000879029			1	3.5733e+07	6.35423e+07	0	High
	DAGAIAGLEVLR	2	1	1	J9VEL7		#VALUE!	#VALUE!	1184.66	0	0	3.555e-06							45.07	0.000200706	24.3	0.023964	0	0	220612795	1.62619e+08	High	High
	LLGEFELSGIPPMPR	2	1	1	J9VEL7		#VALUE!	#VALUE!	1655.89	0	0	0.004374							18.85	0.111421	38.29	0.00131944	0	0	36662663	0	High	High
	KTFSPQEISAMVLTK	2	1	1	J9VEL7		#VALUE!	#VALUE!	1679.9	0	0	5.93e-07							61.34	6.05974e-06	6.51	1.85386	1	0	2.79741e+07	5.33951e+07	High	High
	GQAELVCTFEVDANGLLK	3	1	1	J9VEL7	C7(Carbamidomethyl)	#VALUE!	#VALUE!	1963.98	0	0	4.473e-08							38.74	0.00142347	75.32	3.05516e-07	0	0	20424225	1.49669e+07	High	High
	KAVVTVPAYFNDSQR	2	1	1	J9VEL7		#VALUE!	#VALUE!	1694.89	0	0	3.51e-08									40.11	0.00104811	1	0	0	8.24462e+07		High
	VFTTVEDNQTTVMFPVYEGER	1	1	1	J9VEL7	M13(Oxidation)	#VALUE!	#VALUE!	2478.15	0	0	5.929e-06									11.29	0.419806	0	0	0	1.12331e+07		High
	HWPFSVIDK	2	1	1	J9VEL7		#VALUE!	#VALUE!	1128.58	0	0.002	0.04752							8.07	1.09948	11.15	0.525643	0	0	0	8.07788e+06	High	High
	SDLEAYLHTCEQSISAPELSMK	1	1	1	J9VEL7	C10(Carbamidomethyl)	#VALUE!	#VALUE!	2509.16	0	0.004	0.05082									4.08	2.03237	0	0	0	1.32067e+08		High
J9VU43	Hsp72-like protein OS=Cryptococcus neoformans var. grubii serotype A (strain H99 / ATCC 208821 / CBS 10515 / FGSC 9487) GN=CNAG_01750 PE=3 SV=1 - [J9VU43_CRYNH]	56.39	848420163	5.41997e+08	4.24771e+08	2.53133e+08	0.500661	0.467039	2	5	35	200	nucleotide binding			Pf00012; Pf06723		[GO:0000166]; GO:0036094; GO:1901265; GO:0005488; GO:0097159; GO:1901363; GO:0003674 [GO:0005524]; GO:0032550; GO:0032559; GO:0035639; GO:0001883; GO:0032549; GO:0030554; GO:0032555; GO:0043168; GO:1901265; GO:0001882; GO:0017076; GO:0032553; GO:0043167; GO:0097159; GO:1901363; GO:0036094; GO:0097367; GO:0000166; GO:0005488; GO:0003674	1305.15	1211.25	1335.7	1184.48	50.16	52.18	49.38	48.91	28	30	27	30	51	47	52	50	642	69.4703	5.16064
	Sequence	# PSMs	# Proteins	# Protein Groups	Protein Group Accessions	Modifications	#VALUE!	#VALUE!	MH+ [Da]	A5: Area	q-Value	PEP	A18	IonScore A18	Exp Value A18	B18	IonScore B18	Exp Value B18	IonScore C18	Exp Value C18	IonScore D18	Exp Value D18	# Missed Cleavages	B5: Area	C5: Area	D5: Area	C18	D18
	MLAEAEK	2	2	2	J9VZ70;J9VU43		#VALUE!	#VALUE!	791.397	5.50185e+07	0	0.01237	High	26.91	0.019963				30.24	0.00927312			0	0	9.46906e+07	0	High
	LSKEEIER	9	3	3	CON_00711031.1;J9VZ70;J9VU43		#VALUE!	#VALUE!	1003.54	8.34489e+07	0	0.0002027	High	49.17	0.000184011	High	54.93	4.88476e-05	44.7	0.00052182	57.07	3.02357e-05	1	7.5716e+07	1.18094e+08	6.21238e+07	High	High
	TKDCNLLGK	9	2	2	J9VZ70;J9VU43	C4(Carbamidomethyl)	#VALUE!	#VALUE!	1048.55	24279722	0	0.002704	High	26.97	0.0241091	High	30.88	0.00979899	27.1	0.0233981	30.56	0.0105483	1	2.22873e+07	33569004	2.04989e+07	High	High
	DAGAIAGLDVLR	3	2	2	J9VZ70;J9VU43		#VALUE!	#VALUE!	1170.65	4.20785e+08	0	2.394e-07	High	65.35	2.29018e-06	High	34.12	0.00303997			59.35	9.11737e-06	0	2.81934e+08	0	1.35859e+08		High
	VEIIANDQGNR	6	6	5	J9VZ70;J9VU43;CON_00711031.1;J9VEL7;J9VW24		#VALUE!	#VALUE!	1228.63	2.37549e+08	0	2.709e-07	High	60.43	7.11e-06	High	61.46	5.50162e-06	68.29	1.14154e-06	57.44	1.38832e-05	0	1.53006e+08	194738073	129138970	High	High
	LVNHFVQEFK	7	2	2	J9VZ70;J9VU43		#VALUE!	#VALUE!	1260.67	6.08812e+08	0	5.095e-05	High	42.74	0.000758254	High	46.5	0.000319018	49.57	0.000156227	50.91	0.000115562	0	118317166	2.08999e+08	1.14623e+08	High	High
	FNDAEVQADMK	1	1	1	J9VU43		#VALUE!	#VALUE!	1267.56	19497397	0	3.244e-05	High	29.03	0.00350073								0	0	0	0
	AEDEAAAATVQAK	5	2	2	J9VZ70;J9VU43		#VALUE!	#VALUE!	1274.62	4.77528e+06	0	1.718e-07	High	66.2	1.89508e-06	High	83.3	3.69511e-08	67.5	1.40484e-06	66.77	1.7251e-06	0	4.39999e+06	9578103	4.80322e+06	High	High
	ETAEAYLGGTVSK	4	2	2	J9VZ70;J9VU43		#VALUE!	#VALUE!	1325.66	6.92054e+07	0	2.12e-05	High	48.38	9.22091e-05	High	66.34	1.62592e-06	61.51	4.94422e-06	65.92	1.79101e-06	0	28921559	2.87981e+07	1.59902e+07	High	High
	FEELCQDLFR	4	2	2	J9VZ70;J9VU43	C5(Carbamidomethyl)	#VALUE!	#VALUE!	1356.63	66687029	0	0.0001465	High	66.18	9.88061e-07	High	66.49	9.19992e-07	37.84	0.000674192	61.59	2.84305e-06	0	4.0176e+07	2.24009e+07	9.99852e+06	High	High
	SSVNEIVLVGGSTR	4	2	2	J9VZ70;J9VU43		#VALUE!	#VALUE!	1417.76	5.43489e+08	0	6.114e-09	High	94.8	3.59277e-09	High	99.38	1.28033e-09	104.92	3.57539e-10	75.04	3.39962e-07	0	3.99383e+08	2.37877e+08	1.30055e+08	High	High
	TTPSYVAFNDSER	5	2	2	J9VZ70;J9VU43		#VALUE!	#VALUE!	1486.68	4.07451e+08	0	1.717e-05	High	69.09	4.37752e-07	High	53.63	1.56064e-05	52.15	2.22481e-05	49.21	4.25822e-05	0	2.3543e+08	2.5096e+08	1.54931e+08	High	High
	FKAEDEAAAATVQAK	9	2	2	J9VZ70;J9VU43		#VALUE!	#VALUE!	1549.79	1.24831e+08	0	3.801e-09	High	92.94	5.20863e-09	High	89.41	1.17415e-08	100.28	9.51625e-10	88.21	1.54783e-08	1	1.42093e+08	2.48956e+08	1.49758e+08	High	High
	AVVTVPAYFNDSQR	11	3	3	J9VZ70;J9VU43;J9VEL7		#VALUE!	#VALUE!	1566.79	7.40359e+08	0	6.099e-05	High	31.76	0.00610128	High	26.06	0.0224207	15.89	0.234445	17.54	0.159459	0	4.83456e+08	4.71933e+08	3.00368e+08	High	High
	TFTPEEISSMVLTK	10	1	1	J9VU43		#VALUE!	#VALUE!	1582.8	83287336	0	2.933e-06	High	34.62	0.00298549	High	52.62	4.73169e-05	50.68	7.35357e-05	43.85	0.000358525	0	5.35797e+07	40341843	2.12024e+07	High	High
	ARFEELCQDLFR	6	2	2	J9VZ70;J9VU43	C7(Carbamidomethyl)	#VALUE!	#VALUE!	1583.76	72797576	0	8.04e-07	High	57.55	1.07233e-05	High	55.18	1.8355e-05	48.06	9.76967e-05			1	0	2.06678e+07	0	High
	MKETAEAYLGGTVSK	8	2	2	J9VZ70;J9VU43		#VALUE!	#VALUE!	1584.79	3.26189e+08	0	1.357e-09	High	89.63	8.33032e-09	High	91.88	4.96205e-09	90.85	6.00237e-09	87.38	1.3985e-08	1	1.95605e+08	174148252	8.39408e+07	High	High
	IINEPTAAAIAYGLDK	6	3	2	J9VZ70;J9VU43		#VALUE!	#VALUE!	1659.9	2.68618e+08	0	1.997e-09	High	50.82	8.94178e-05	High	68.17	1.64598e-06	57.49	1.90715e-05	71.64	7.33472e-07	0	1.7487e+08	1.33223e+08	7.38095e+07	High	High
	ATAGDTHLGGEDFDNR	8	3	3	CON_00711031.1;J9VZ70;J9VU43		#VALUE!	#VALUE!	1675.73	1118255211	0	3.831e-08	High	59.24	2.97811e-06	High	63.57	1.07688e-06	60.37	2.204e-06	50.87	2.00524e-05	0	6.2543e+08	4.25211e+08	2.36685e+08	High	High
	NQVAMNPYNTVFDAK	4	2	2	J9VZ70;J9VU43		#VALUE!	#VALUE!	1711.81	4.32032e+08	0	6.128e-07	High	68.62	8.51906e-07	High	59.74	6.58251e-06	54.73	2.05272e-05	56.15	1.49237e-05	0	287087863	2.88423e+08	1.63574e+08	High	High
	NQVAMNPYNTVFDAK	5	2	2	J9VZ70;J9VU43	M5(Oxidation)	#VALUE!	#VALUE!	1727.81	37094915	0	3.339e-06	High	18.35	0.0774954	High	15.3	0.156414	15.52	0.148688	12.33	0.309939	0	2.51763e+07	12078301	0	High	High
	IDKSSVNEIVLVGGSTR	4	2	2	J9VZ70;J9VU43		#VALUE!	#VALUE!	1773.97	191822178	0	1.669e-09	High	83.73	3.41033e-08	High	83.46	3.92211e-08			11.78	0.570819	1	20431843	0	4.75545e+07		High
	IINEPTAAAIAYGLDKK	5	3	2	J9VZ70;J9VU43		#VALUE!	#VALUE!	1787.99	6.86646e+08	0	2.957e-09	High	24	0.0326448	High	9.69	0.864561	87.66	1.31975e-08	14.02	0.315041	1	5.17105e+08	377167890	2.19266e+08	High	High
	TTLSDNKDKFDSADHETLSK	14	1	1	J9VU43		#VALUE!	#VALUE!	2252.07	1.36034e+08	0	0.0001382	High	48.38	7.33316e-05	High	44.4	0.00018517	44.96	0.000162768	55.93	1.30188e-05	2	192393752	333284607	2.04594e+08	High	High
	SEVFSTYSDNQPGVLIQVFEGER	10	2	2	J9VZ70;J9VU43		#VALUE!	#VALUE!	2601.24	8.78888e+07	0	1.13e-09	High	57.41	1.3344e-05	High	73.5	3.41713e-07	102.29	4.33798e-10	76.77	1.57783e-07	0	1.07386e+08	96682761	1.09146e+08	High	High
	KSEVFSTYSDNQPGVLIQVFEGER	7	2	2	J9VZ70;J9VU43		#VALUE!	#VALUE!	2729.34	2.5363e+08	0	2.406e-08	High	55.76	2.44224e-05	High	50.91	7.46084e-05	47.88	0.000148266	34.47	0.00328691	1	287637530	3.45738e+08	2.22347e+08	High	High
	NVLIFDLGGGTFDVSLLTIEEGIFEVK	12	2	2	J9VZ70;J9VU43		#VALUE!	#VALUE!	2925.55	6.969e+07	0	2.377e-09	High	79.81	9.08907e-08	High	46.08	0.000207147	47.04	0.000173973	56.33	1.96724e-05	0	55342680	4.06115e+07	3.04308e+07	High	High
	TLSSAAQTTIEIDSLFDGIDFYTSITR	4	1	1	J9VU43		#VALUE!	#VALUE!	2965.47	73145066	0	2.932e-07	High	64.71	3.04258e-06	High	43.1	0.000438352	3.54	4.00542			0	3.96048e+07	1.8617e+07	0	High
	ELEGVANPIMTK	3	1	1	J9VU43		#VALUE!	#VALUE!	1301.68	0	0	1.977e-05				High	27.4	0.0221094	45.73	0.00032477	62.75	6.45025e-06	0	0	14858198	1.14584e+07	High	High
	ITITNDKGR	3	4	3	J9VZ70;J9VU43;CON_00711031.1		#VALUE!	#VALUE!	1017.57	0	0	0.001434							34.16	0.00512249	47.26	0.000250889	1	0	1.30582e+07	1.3537e+06	High	High
	LVSDMFSGR	1	2	2	J9VZ70;J9VU43		#VALUE!	#VALUE!	1011.49	0	0	0.0002887									54.91	1.74339e-05	0	0	0	76942278		High
	STMDPVEK	4	2	2	J9VZ70;J9VU43		#VALUE!	#VALUE!	906.424	3.48005e+08	0.001	0.02357	High	28.67	0.00774239	High	16.66	0.128386	30.03	0.00590904	25.7	0.0160146	0	2.13794e+08	1.11106e+08	6.07978e+07	High	High
	HWPFK	3	3	3	J9VZ70;J9VU43;J9VW24		#VALUE!	#VALUE!	714.373	0	0.004	0.05878				High	18.86	0.0546071			15.16	0.128012	0	13775463	0	0		High
	LVNHFVQEFKR	1	2	2	J9VZ70;J9VU43		#VALUE!	#VALUE!	1416.77	0	0.004	0.06067				High	8.87	1.40095					1	9.57843e+06	0	0
	LVSDMFSGREPNR	2	2	2	J9VZ70;J9VU43		#VALUE!	#VALUE!	1507.73	0	0.004	0.04798				High	1.03	5.79812			8.86	0.955625	1	1.53002e+08	0	4.92787e+07		High
	ITITNDK	1	4	3	J9VZ70;J9VU43;CON_00711031.1		#VALUE!	#VALUE!	804.446	0	0.004	0.04666									19.46	0.118902	0	0	0	37445639		High
J9VXF1	5-methyltetrahydropteroyltriglutamate-homocysteine S-methyltransferase OS=Cryptococcus neoformans var. grubii serotype A (strain H99 / ATCC 208821 / CBS 10515 / FGSC 9487) GN=CNAG_01890 PE=3 SV=1 - [J9VXF1_CRYNH]	71.82	1.95999e+08	2.01227e+08	7.62348e+07	9.57873e+07	0.388955	0.476016	1	48	48	188	catalytic activity; metal ion binding		metabolic process	Pf01717; Pf08267		[GO:0003871]; GO:0008172; GO:0042085; GO:0008168; GO:0016741; GO:0016740; GO:0003824; GO:0003674 [GO:0008168]; GO:0016741; GO:0016740; GO:0003824; GO:0003674 [GO:0008270]; GO:0046914; GO:0046872; GO:0043169; GO:0043167; GO:0005488; GO:0003674 [GO:0008652]; GO:0006520; GO:0046394; GO:1901566; GO:0019752; GO:0044238; GO:1901564; GO:0016053; GO:1901576; GO:0043436; GO:0008152; GO:0006807; GO:0071704…	1300.26	1187.16	497.569	1043.95	57.01	58.06	40.5	53.6	36	35	27	35	55	51	34	48	763	85.3224	6.16357
	Sequence	# PSMs	# Proteins	# Protein Groups	Protein Group Accessions	Modifications	#VALUE!	#VALUE!	MH+ [Da]	A5: Area	q-Value	PEP	A18	IonScore A18	Exp Value A18	B18	IonScore B18	Exp Value B18	IonScore C18	Exp Value C18	IonScore D18	Exp Value D18	# Missed Cleavages	B5: Area	C5: Area	D5: Area	C18	D18
	LLDVFK	4	1	1	J9VXF1		#VALUE!	#VALUE!	734.445	5.94759e+07	0	0.005618	High	3.97	1.18256	High	34.66	0.00100884	19.28	0.0383604	34.03	0.00128494	0	4.40649e+07	9.40528e+06	10608580	High	High
	AMENEIK	4	1	1	J9VXF1		#VALUE!	#VALUE!	834.402	5.53071e+07	0	0.009071	High	19.34	0.0908018	High	22.5	0.0438626	22.77	0.0412187	21.05	0.0612484	0	2.95851e+07	1.04918e+07	1.20444e+07	High	High
	VPGEQEIK	3	1	1	J9VXF1		#VALUE!	#VALUE!	899.483	33397651	0	0.01071	High	25.54	0.0178723	High	28.51	0.00901945			15.83	0.167178	0	2.06552e+07	0	5.59043e+06		High
	AIAELGADR	5	1	1	J9VXF1		#VALUE!	#VALUE!	915.489	5.47191e+07	0	5.374e-05	High	41.05	0.00061641	High	29.6	0.00860735	23.69	0.0335637	37.29	0.00146511	0	3.13278e+07	1.89766e+07	1.63757e+07	High	High
	ITVTSAYGR	4	1	1	J9VXF1		#VALUE!	#VALUE!	967.521	5.87278e+07	0	2.569e-05	High	61.28	4.05879e-06	High	18.8	0.071845	8.75	0.726769	54.05	2.14485e-05	0	4.21547e+07	2.35606e+07	2.36369e+07	High	High
	AIEAYWAGK	2	1	1	J9VXF1		#VALUE!	#VALUE!	1008.51	39918380	0	0.001105	High	36.86	0.00170002						12.67	0.446122	0	0	0	1.99704e+07		High
	VAAITEEQLK	5	1	1	J9VXF1		#VALUE!	#VALUE!	1101.61	1.00735e+08	0	0.0001622	High	62.94	6.55526e-06	High	46.08	0.000318119	49.96	0.000130194	52.13	7.89932e-05	0	7.14397e+07	2.80416e+07	3.00334e+07	High	High
	AIQVDEPAIR	2	1	1	J9VXF1		#VALUE!	#VALUE!	1111.61	127899806	0	9.448e-05	High	50.85	4.81012e-05						52.25	3.48462e-05	0	0	0	2.85521e+07		High
	AESQAELFKK	6	1	1	J9VXF1		#VALUE!	#VALUE!	1150.61	2.44013e+07	0	0.00127	High	24.41	0.0286172	High	34.47	0.00317973			41.65	0.000608681	1	1.79402e+07	0	1.02228e+07		High
	TYEALAPVAPK	5	1	1	J9VXF1		#VALUE!	#VALUE!	1159.64	6.79528e+07	0	0.001512	High	42.86	0.000647009	High	35.4	0.00360504	35.01	0.00392798	48.64	0.000170966	0	4.89984e+07	2.52899e+07	2.82983e+07	High	High
	GIDVVACEMGK	5	1	1	J9VXF1	C7(Carbamidomethyl)	#VALUE!	#VALUE!	1178.55	3.33824e+07	0	3.594e-05	High	34.7	0.00189753	High	32.35	0.00325978	6.64	1.21391	70.72	4.74447e-07	0	23819457	1.05896e+07	1.1335e+07	High	High
	VDHSPETEFK	7	1	1	J9VXF1		#VALUE!	#VALUE!	1188.55	59229125	0	1.65e-05	High	7.6	0.877589	High	30.59	0.00440851	20.88	0.0412374	19.47	0.0570547	0	4.82047e+07	1.4029e+07	1.54831e+07	High	High
	ISAEELQTTAK	4	1	1	J9VXF1		#VALUE!	#VALUE!	1190.63	9.10932e+07	0	2.219e-06	High	71.77	7.55085e-07	High	74.56	3.97188e-07	69.99	1.13762e-06	74.77	3.78439e-07	0	62288756	27355685	33169405	High	High
	GEITQEEYEK	5	1	1	J9VXF1		#VALUE!	#VALUE!	1225.56	9.06261e+07	0	6.048e-05	High	45.08	9.15845e-05	High	44.91	9.36263e-05	42.54	0.000161584	45.37	8.42167e-05	0	5.23311e+07	2.16211e+07	2.27276e+07	High	High
	LDADVISIEASK	5	1	1	J9VXF1		#VALUE!	#VALUE!	1260.67	129848838	0	4.864e-06	High	75.68	3.37995e-07	High	88.79	1.65162e-08	63.51	5.86038e-06	69.78	1.31495e-06	0	1.01144e+08	2.48041e+07	2.79322e+07	High	High
	FFDSNYHIVK	4	1	1	J9VXF1		#VALUE!	#VALUE!	1269.63	8.74768e+07	0	0.0001774	High	18.6	0.0869642	High	3.68	2.657	15.39	0.179222			0	5.7133e+07	2.14859e+07	0	High
	LNNNQALSEYK	5	1	1	J9VXF1		#VALUE!	#VALUE!	1293.64	5.44611e+07	0	4.353e-06	High	55.77	2.43662e-05	High	58.88	1.17125e-05	20.25	0.0826053	46.69	0.000188574	0	47159655	1.75834e+07	1.96298e+07	High	High
	LDPLDTYFAMGR	4	1	1	J9VXF1		#VALUE!	#VALUE!	1398.67	1.02267e+08	0	1.568e-06	High	33.79	0.00238163	High	62.24	3.4031e-06	31.9	0.00368023	63.34	2.66482e-06	0	92023009	34470242	3.84569e+07	High	High
	FPTTTIGSFPQTK	7	1	1	J9VXF1		#VALUE!	#VALUE!	1424.74	180456620	0	4.527e-06	High	45.52	0.000231448	High	48.78	0.000109258	44.46	0.000307963	51.44	6.10125e-05	0	1.19963e+08	4.69171e+07	49833884	High	High
	QLEEVVAAIKPTK	3	1	1	J9VXF1		#VALUE!	#VALUE!	1425.83	4.61136e+07	0	0.001574	High	18.3	0.0687785	High	15.24	0.13914					0	3.51052e+07	0	0
	FSKGEITQEEYEK	4	1	1	J9VXF1		#VALUE!	#VALUE!	1587.75	2.79019e+07	0	1.965e-05	High	17.86	0.109667	High	22.21	0.0402786	6.36	1.5722	20.79	0.055023	1	1.61665e+07	3.79559e+06	5.82176e+06	High	High
	QLALALRDEVVDLAK	2	1	1	J9VXF1		#VALUE!	#VALUE!	1653.95	7.73709e+07	0	6.484e-05	High	42.14	0.000302416								1	0	0	0
	WSSYAQSLTEKPMK	5	1	1	J9VXF1		#VALUE!	#VALUE!	1655.81	8.34338e+06	0	2.508e-07	High	72.09	4.91323e-07	High	8.76	1.05106	7.84	1.3155	17.58	0.13792	0	3.66787e+07	2.54188e+07	3.2256e+07	High	High
	VLPADLMVVNPDCGLK	5	1	1	J9VXF1	C13(Carbamidomethyl)	#VALUE!	#VALUE!	1740.9	8.44018e+07	0	3.249e-06	High	30.65	0.00671575	High	54.41	2.8255e-05					0	50350893	0	0
	VSVSTSSSLLHTPISVK	5	1	1	J9VXF1		#VALUE!	#VALUE!	1741.97	1.12129e+07	0	4.912e-06	High	87.54	1.61221e-08	High	24.37	0.0347315			47.57	0.000166235	0	83353262	0	7.02774e+07		High
	LTAEQLSWLSFAEEK	2	1	1	J9VXF1		#VALUE!	#VALUE!	1751.89	6.19252e+07	0	4.27e-10	High	76.43	2.17272e-07	High	91.23	7.19455e-09					0	34919919	0	0
	GMLTGPVTILNWSFPR	1	1	1	J9VXF1	M2(Oxidation)	#VALUE!	#VALUE!	1804.94	1.73935e+07	0	0.0001281	High	30.13	0.0116461								0	0	0	0
	ADWDNYLTWAVDSFR	4	1	1	J9VXF1		#VALUE!	#VALUE!	1858.84	3.88317e+07	0	7.144e-10	High	88.91	3.66307e-09	High	60.63	2.46516e-06			18.82	0.0360855	0	23333031	0	9.68011e+06		High
	KADWDNYLTWAVDSFR	9	1	1	J9VXF1		#VALUE!	#VALUE!	1986.93	1.19586e+08	0	5.863e-10	High	91.76	4.26756e-09	High	79.22	7.5993e-08	17.15	0.121434	28.39	0.00934458	1	91236434	1.84433e+07	2.81953e+07	High	High
	EAGVEEVQLDEPILVMDK	8	1	1	J9VXF1		#VALUE!	#VALUE!	2014.01	107210058	0	5.357e-09	High	95.97	2.51665e-09	High	117.66	1.68825e-11	79.8	1.04189e-07	100.42	9.1236e-10	0	9.7392e+07	44150902	53865003	High	High
	SYGYSNEIGPGVYDIHSPR	9	1	1	J9VXF1		#VALUE!	#VALUE!	2110.98	235570567	0	2.046e-08	High	58.2	8.6273e-06	High	66.51	1.2508e-06	49.16	6.91632e-05	38.46	0.000812596	0	1.93882e+08	52306966	6.4203e+07	High	High
	YVRPPIVVSDVSRPTPMTVK	6	1	1	J9VXF1		#VALUE!	#VALUE!	2241.24	1.11798e+08	0	3.256e-08	High	28.93	0.00729247	High	10.79	0.47103			24.05	0.0222356	0	17380183	0	3.25424e+07		High
	ELGITTRPVLFGPITYLSLVR	3	1	1	J9VXF1		#VALUE!	#VALUE!	2345.36	171970234	0	1.052e-05	High	38.57	0.000236292						7.97	0.271299	0	0	0	64093792		High
	NAGVDTIPSGEFTLYDHLLDHSFNFGVIPER	12	1	1	J9VXF1		#VALUE!	#VALUE!	3460.68	67795818	0	0.0002043	High	27.12	0.0149448	High	27.65	0.0127984	25.43	0.0217678	15.07	0.23649	0	2.89836e+08	1.2948e+08	152881337	High	High
	SIEFLK	1	1	1	J9VXF1		#VALUE!	#VALUE!	736.424	0	0	0.004393				High	33.44	0.00217391					0	2.01892e+07	0	0
	GMLTGPVTILNWSFPR	6	1	1	J9VXF1		#VALUE!	#VALUE!	1788.95	0	0	1.565e-08				High	44.63	0.000371898	80.81	9.00388e-08	57.74	1.85935e-05	0	6.71316e+07	26501819	32075820	High	High
	GWKETEESLANLVAAAK	1	1	1	J9VXF1		#VALUE!	#VALUE!	1816.95	0	0	2.136e-08				High	69.41	1.25434e-06					1	10344134	0	0
	DLPVFALHLDLDREPK	2	1	1	J9VXF1		#VALUE!	#VALUE!	1878.01	0	0	0.007048				High	11.33	0.828233			15.22	0.338184	1	4.5124e+07	0	30990931		High
	AESQAELFK	1	1	1	J9VXF1		#VALUE!	#VALUE!	1022.51	0	0	0.001732							18.04	0.109925			0	0	1.2878e+07	0	High
	ANSAPAEFQPLDLLDK	1	1	1	J9VXF1		#VALUE!	#VALUE!	1728.88	0	0	0.001625							15.09	0.283414			0	0	9.84711e+06	0	High
	VPGEQEIKDR	1	1	1	J9VXF1		#VALUE!	#VALUE!	1170.61	0	0	8.477e-05									42.56	0.000360507	1	0	0	0		High
	ETEESLANLVAAAK	1	1	1	J9VXF1		#VALUE!	#VALUE!	1445.75	0	0	6.496e-08									69.85	1.18006e-06	0	0	0	2.04796e+07		High
	KANSAPAEFQPLDLLDK	1	1	1	J9VXF1		#VALUE!	#VALUE!	1856.98	0	0.001	0.02995							4.94	3.65515			1	0	2.82939e+07	0	High
	LSTSGVEDDIQVHSHFCYSDFGDIFPSIQR	1	1	1	J9VXF1	C17(Carbamidomethyl)	#VALUE!	#VALUE!	3456.58	0	0.002	0.0353				High	2.4	2.64702					0	88146095	0	0
	AVVDFQEK	1	1	1	J9VXF1		#VALUE!	#VALUE!	935.482	0	0.002	0.06165							13.42	0.375365			0	0	15208248	0	High
	LHLELGVVSGR	1	1	1	J9VXF1		#VALUE!	#VALUE!	1179.68	0	0.002	0.03097									7.87	0.530742	0	0	0	1.01945e+07		High
	HLNLPK	4	1	1	J9VXF1		#VALUE!	#VALUE!	721.436	5.30997e+07	0.003	0.03594	High	26.47	0.0110458	High	28.54	0.00685798	15.33	0.143614	21.47	0.0349298	0	3.11162e+07	1.18663e+07	1.26439e+07	High	High
	IAAMVK	1	1	1	J9VXF1		#VALUE!	#VALUE!	632.38	3.06033e+07	0.004	0.0496	High	32.34	0.00866416								0	0	0	0
	EGLPLR	1	1	1	J9VXF1		#VALUE!	#VALUE!	684.404	0	0.007	0.1044									20.66	0.0283474	0	0	0	6199741		High
J9W2T4	Heat shock 70kDa protein 4 OS=Cryptococcus neoformans var. grubii serotype A (strain H99 / ATCC 208821 / CBS 10515 / FGSC 9487) GN=CNAG_06208 PE=3 SV=1 - [J9W2T4_CRYNH]	73.87	3.22238e+08	1.57189e+08	3.13043e+07	2.11225e+07	0.0971466	0.134376	1	48	48	186	nucleotide binding		response to stimulus	Pf00012; Pf06723		[GO:0000166]; GO:0036094; GO:1901265; GO:0005488; GO:0097159; GO:1901363; GO:0003674 [GO:0005524]; GO:0032550; GO:0032559; GO:0035639; GO:0001883; GO:0032549; GO:0030554; GO:0032555; GO:0043168; GO:1901265; GO:0001882; GO:0017076; GO:0032553; GO:0043167; GO:0097159; GO:1901363; GO:0036094; GO:0097367; GO:0000166; GO:0005488; GO:0003674 [GO:0006950]; GO:0050896; GO:0008150	2371.47	2002.83	579.325	519.34	71.02	62.61	24.71	32.99	45	38	15	19	74	68	20	24	773	85.638	5.21143
	Sequence	# PSMs	# Proteins	# Protein Groups	Protein Group Accessions	Modifications	#VALUE!	#VALUE!	MH+ [Da]	A5: Area	q-Value	PEP	A18	IonScore A18	Exp Value A18	B18	IonScore B18	Exp Value B18	IonScore C18	Exp Value C18	IonScore D18	Exp Value D18	# Missed Cleavages	B5: Area	C5: Area	D5: Area	C18	D18
	LTDHLLSR	3	1	1	J9W2T4		#VALUE!	#VALUE!	954.537	37889348	0	0.0002005	High	57.11	1.09913e-05	High	47.28	0.000105694					0	53461489	0	0
	LRDTTAAELK	2	1	1	J9W2T4		#VALUE!	#VALUE!	1117.62	2.68577e+07	0	0.005426	High	42.48	0.000652502	High	26.37	0.0271043					1	8.50018e+06	0	0
	LVMETEDRK	4	1	1	J9W2T4		#VALUE!	#VALUE!	1120.57	1.39214e+07	0	0.005031	High	28.54	0.0140659	High	8.29	1.37133					1	1.07378e+07	0	0
	YSHIEESEK	6	1	1	J9W2T4		#VALUE!	#VALUE!	1121.51	6.6926e+06	0	0.0003903	High	13.87	0.209204	High	20.28	0.0482844	5.23	1.66454	7.38	0.959753	0	5.23468e+06	1.52588e+06	952329	High	High
	VNDLTEKEGK	5	1	1	J9W2T4		#VALUE!	#VALUE!	1132.58	4.36947e+06	0	4.314e-05	High	66.01	2.85696e-06	High	38.52	0.00160289					1	3.74875e+06	0	0
	YKIDVLSSPK	6	1	1	J9W2T4		#VALUE!	#VALUE!	1149.65	163613687	0	4.335e-05	High	65.02	1.99882e-06	High	65.66	1.90151e-06	45.88	0.000180758	45.28	0.000188267	1	7.23781e+07	9.1778e+06	7075579	High	High
	YANYVQASEK	6	1	1	J9W2T4		#VALUE!	#VALUE!	1172.56	3.35914e+07	0	1.506e-05	High	52.11	2.70678e-05	High	50.57	3.8588e-05	56.21	1.05306e-05	49.39	5.06352e-05	0	2.91839e+07	7.93085e+06	4.68751e+06	High	High
	ADLPESTEAPR	7	1	1	J9W2T4		#VALUE!	#VALUE!	1185.57	215546656	0	1.306e-06	High	93.8	2.18856e-09	High	70.4	4.92486e-07	49.81	5.64149e-05	59.25	6.23964e-06	0	8.56127e+07	1.66663e+07	1.26921e+07	High	High
	WKESEDRPR	5	1	1	J9W2T4		#VALUE!	#VALUE!	1202.59	33143885	0	0.001308	High	15.69	0.190191	High	11.39	0.511905	21.91	0.0454139	26.58	0.0154949	1	2.81164e+07	7.66323e+06	5.30529e+06	High	High
	GIDIIVNEVSNR	2	1	1	J9W2T4		#VALUE!	#VALUE!	1328.72	53217846	0	0.0008922	High	9.48	1.28501						27.38	0.0195607	0	0	0	1.19336e+07		High
	NALEEYVYDTR	4	1	1	J9W2T4		#VALUE!	#VALUE!	1372.64	8.24457e+07	0	3.859e-07	High	57.62	7.00576e-06	High	84.04	1.59755e-08			65.21	1.22027e-06	0	5.8208e+07	0	9.14834e+06		High
	NVNPVITSAEINR	4	1	1	J9W2T4		#VALUE!	#VALUE!	1426.77	5.83902e+07	0	1.528e-07	High	17.73	0.137454	High	14.18	0.317014	76.93	1.65256e-07	77.31	1.53269e-07	0	3.01232e+07	22589783	1.40317e+07	High	High
	SVEKPASGDLSIVK	3	1	1	J9W2T4		#VALUE!	#VALUE!	1429.79	7.27025e+07	0	1.486e-07	High	67.85	1.87027e-06	High	54.71	3.85394e-05					0	9.2082e+07	0	0
	EFAVHDIAAYPIK	2	1	1	J9W2T4		#VALUE!	#VALUE!	1473.77	8.9974e+07	0	1.237e-07	High	67.81	2.05315e-06	High	58.85	1.63547e-05					0	30337151	0	0
	GATFACASLSPVFR	2	1	1	J9W2T4	C6(Carbamidomethyl)	#VALUE!	#VALUE!	1483.74	9.7299e+07	0	0.001411	High	20.73	0.0714261	High	21.39	0.061356					0	43982215	0	0
	ALLDAANIAGLNALR	5	1	1	J9W2T4		#VALUE!	#VALUE!	1495.86	198452883	0	1.38e-09	High	82.88	2.34429e-08	High	54.42	1.62634e-05	42.15	0.000280387	20	0.045	0	6.59606e+07	1.81882e+07	8.801e+06	High	High
	KNALEEYVYDTR	3	1	1	J9W2T4		#VALUE!	#VALUE!	1500.73	1.79006e+07	0	4.645e-07	High	70.61	6.12617e-07	High	67.29	1.3158e-06					1	13149531	0	0
	VTTETPQQPPAQEK	7	1	1	J9W2T4		#VALUE!	#VALUE!	1553.78	1.93039e+07	0	2.508e-05	High	55.81	1.87632e-05	High	47.85	0.000118943	44.81	0.000239518	48.51	0.000100764	0	6.10325e+06	7.23422e+06	6.03861e+06	High	High
	SFNDPEVEEYEKK	8	1	1	J9W2T4		#VALUE!	#VALUE!	1613.73	1.41937e+08	0	0.0002826	High	24.23	0.010572	High	22.16	0.0170278	14.18	0.106944	9.99	0.280645	1	44633177	1.87001e+07	1.38089e+07	High	High
	RALLDAANIAGLNALR	1	1	1	J9W2T4		#VALUE!	#VALUE!	1651.96	1.52796e+07	0	0.007002	High	3.75	1.53919								1	0	0	0
	LINDNTAVALGYGITK	8	1	1	J9W2T4		#VALUE!	#VALUE!	1662.91	2.50752e+08	0	1.279e-08	High	115.87	2.22586e-11	High	113.54	3.65135e-11	109.42	9.82875e-11	103.38	3.97206e-10	0	1.11296e+08	2.90441e+07	1.85091e+07	High	High
	FINAQLVDVNGEIGVK	4	1	1	J9W2T4		#VALUE!	#VALUE!	1715.93	4.28731e+07	0	3.427e-10	High	94.43	3.53367e-09	High	63.92	3.99426e-06					0	11739238	0	0
	VREFAVHDIAAYPIK	1	1	1	J9W2T4		#VALUE!	#VALUE!	1728.94	5.78685e+07	0	5.509e-08	High	46.39	0.000226171								1	0	0	0
	EALNTYLTAAQGEEEK	1	1	1	J9W2T4		#VALUE!	#VALUE!	1766.85	16361405	0	9.918e-07	High	72.94	3.40467e-07								0	0	0	0
	MHAEDKLVMETEDRK	7	1	1	J9W2T4		#VALUE!	#VALUE!	1831.87	3.34004e+07	0	1.111e-06	High	30.84	0.00519207	High	26.3	0.0142998	28.55	0.00851785	18.74	0.0828689	2	2.42169e+07	6.72811e+06	4.5193e+06	High	High
	MHAEDKLVMETEDRK	1	1	1	J9W2T4	M1(Oxidation)	#VALUE!	#VALUE!	1847.86	3.48962e+06	0	0.00776	High	3.24	3.17742								2	0	0	0
	DFDYALVQHFAEEFK	8	1	1	J9W2T4		#VALUE!	#VALUE!	1858.86	2.78647e+08	0	3.992e-08	High	80.3	5.08624e-08	High	80.17	5.14463e-08	18.79	0.0720106	32.42	0.00312174	0	1.45135e+08	19628596	1.30591e+07	High	High
	QGAFELEAAYADPASLPK	3	1	1	J9W2T4		#VALUE!	#VALUE!	1877.93	1.30668e+08	0	8.241e-06	High	55.04	3.03929e-05	High	47.1	0.000193035					0	4.67822e+07	0	0
	KGDCPVVSQYTGLVQDK	5	1	1	J9W2T4	C4(Carbamidomethyl)	#VALUE!	#VALUE!	1893.94	135562372	0	6.278e-07	High	39.26	0.00124506	High	35.59	0.002871			40.61	0.000899374	1	90535353	0	15990698		High
	AGLTIDQIDAVELVGGSTR	5	1	1	J9W2T4		#VALUE!	#VALUE!	1915.01	3.43187e+08	0	1.125e-11	High	73.78	3.93666e-07	High	119.32	1.07009e-11	116.44	2.08828e-11			0	1.34752e+08	2.62728e+07	0	High
	QSVSDVVIAVPGWFTDVQR	4	1	1	J9W2T4		#VALUE!	#VALUE!	2103.09	1.60028e+08	0	1.948e-10	High	54.32	3.93867e-05	High	79.24	1.26867e-07					0	6.52431e+07	0	0
	HVVFVDVGHSDYSVAVVAFSK	5	1	1	J9W2T4		#VALUE!	#VALUE!	2262.16	198729134	0	5.088e-09	High	86.51	2.23357e-08	High	79.13	1.24013e-07					0	5.76667e+07	0	0
	VNYLGEPTDFSFTQLVAAYLGK	5	1	1	J9W2T4		#VALUE!	#VALUE!	2433.23	1.70052e+08	0	1.098e-07	High	85.95	2.75696e-08	High	68.04	1.67244e-06			24.92	0.0349486	0	5.53589e+07	0	1.44239e+07		High
	VTTETPQQPPAQEKTEEEPEAR	5	1	1	J9W2T4		#VALUE!	#VALUE!	2495.19	5.83824e+07	0	5.447e-09	High	49.46	8.7761e-05	High	25.51	0.0224952	17.53	0.144815	7.07	1.58051	1	2.77403e+07	3.25162e+07	2.35012e+07	High	High
	EAGNPDEDTELVVFGTANPIPSTK	6	1	1	J9W2T4		#VALUE!	#VALUE!	2501.21	1.92299e+08	0	4.947e-10	High	96.2	2.27889e-09	High	108.24	1.4322e-10			82.56	5.26894e-08	0	1.19895e+08	0	2.13571e+07		High
	DALLQGLQEAEDWLYSEEGEDATK	3	1	1	J9W2T4		#VALUE!	#VALUE!	2710.24	3.16132e+07	0	3.094e-08	High	14.43	0.189304	High	25.3	0.0154938					0	2.84375e+07	0	0
	EALNTYLTAAQGEEEKYSHIEESEK	4	1	1	J9W2T4		#VALUE!	#VALUE!	2869.33	5.29481e+07	0	1.004e-05	High	45.61	0.00014976	High	45.12	0.000186104					1	4.18867e+07	0	0
	VLSANTEAPINVESLMNDIDATSTLTR	4	1	1	J9W2T4		#VALUE!	#VALUE!	2875.43	8.64053e+07	0	1.895e-07	High	87.55	1.80187e-08	High	84.45	3.6969e-08					0	4.7726e+07	0	0
	KVLSANTEAPINVESLMNDIDATSTLTR	4	1	1	J9W2T4		#VALUE!	#VALUE!	3003.53	8.2163e+07	0	3.708e-08	High	53.47	5.26242e-05	High	53.73	4.93544e-05					1	5.59329e+07	0	0
	LNLHGIMNFEGAYCVEEVEKEEEVTVGEGEDAKTEK	5	1	1	J9W2T4	C14(Carbamidomethyl)	#VALUE!	#VALUE!	4082.89	1.59083e+08	0	1.037e-12	High	71.67	2.85923e-07								2	0	0	0
	IQQFFGGK	1	1	1	J9W2T4		#VALUE!	#VALUE!	924.494	0	0	0.001632				High	31.13	0.00416288					0	7.70085e+07	0	0
	LVMETEDR	1	1	1	J9W2T4		#VALUE!	#VALUE!	992.471	0	0	0.0006773				High	24.5	0.0248369					0	7.61817e+06	0	0
	VLNFTLNQDEAIAR	3	1	1	J9W2T4		#VALUE!	#VALUE!	1603.85	0	0	1.545e-06				High	88.52	1.59586e-08	4	4.51852			0	1.91681e+08	3.23526e+07	0	High
	DTTAAELK	2	1	1	J9W2T4		#VALUE!	#VALUE!	848.436	2.26074e+07	0.001	0.01478	High	8.86	1.39118	High	30.02	0.0106508					0	5.54069e+06	0	0
	IDVLSSPK	1	1	1	J9W2T4		#VALUE!	#VALUE!	858.493	3.85775e+07	0.001	0.01701	High	25.69	0.0365544								0	0	0	0
	ASVVGIDLGNLSSK	1	1	1	J9W2T4	N-Term(Acetyl)	#VALUE!	#VALUE!	1401.76	2.88805e+07	0.001	0.01439	High	9.48	1.35827								0	0	0	0
	VSVPLAEALEK	2	1	1	J9W2T4		#VALUE!	#VALUE!	1155.66	3.4488e+08	0.004	0.04829	High	12.7	0.287312						8.96	0.679757	0	0	0	9.85506e+06		High
	ISWEK	1	1	1	J9W2T4		#VALUE!	#VALUE!	662.351	8.21528e+07	0.008	0.1171	High	19.8	0.117802								0	0	0	0
	GQLTIK	1	1	1	J9W2T4		#VALUE!	#VALUE!	659.409	6.77805e+07	0.009	0.1264	High	29.34	0.0133292								0	0	0	0
J9VW13	Argonaute OS=Cryptococcus neoformans var. grubii serotype A (strain H99 / ATCC 208821 / CBS 10515 / FGSC 9487) GN=CNAG_04609 PE=1 SV=2 - [J9VW13_CRYNH]	60.19	1.1612e+08	2.37188e+08	3.77268e+07	8.69711e+07	0.324894	0.366677	1	45	45	177	protein binding					[GO:0003676]; GO:0097159; GO:1901363; GO:0005488; GO:0003674 [GO:0005515]; GO:0005488; GO:0003674	746.396	1185.86	320.243	1020.4	45.74	56.63	27.62	51.78	32	41	18	38	47	58	20	52	927	102.099	9.43701
	Sequence	# PSMs	# Proteins	# Protein Groups	Protein Group Accessions	Modifications	#VALUE!	#VALUE!	MH+ [Da]	A5: Area	q-Value	PEP	A18	IonScore A18	Exp Value A18	B18	IonScore B18	Exp Value B18	IonScore C18	Exp Value C18	IonScore D18	Exp Value D18	# Missed Cleavages	B5: Area	C5: Area	D5: Area	C18	D18
	VFSIIK	3	1	1	J9VW13		#VALUE!	#VALUE!	706.45	26026274	0	0.006456	High	21.78	0.0109518	High	26.14	0.00242644			30.75	0.0013883	0	35085282	0	15637894		High
	FGNYNPK	5	1	1	J9VW13		#VALUE!	#VALUE!	839.405	2.97387e+07	0	0.003214	High	21.72	0.0269191	High	25.31	0.0117777	28.01	0.00632499	24.87	0.0130335	0	5.60817e+07	8.07584e+06	1.72396e+07	High	High
	NAYMETK	2	1	1	J9VW13		#VALUE!	#VALUE!	856.387	1.92786e+07	0	0.00585	High	19.19	0.0150629	High	20.74	0.0105417					0	1.15613e+07	0	0
	FTMSGAAGR	4	1	1	J9VW13		#VALUE!	#VALUE!	897.424	28686523	0	0.0002856	High	51.99	2.24506e-05	High	38.48	0.000510861	41.69	0.000240563	42.44	0.000205259	0	3.72314e+07	6.30335e+06	1.98423e+07	High	High
	FTMSGAAGR	4	1	1	J9VW13	M3(Oxidation)	#VALUE!	#VALUE!	913.42	2.52579e+06	0	0.001025	High	10.07	0.354244	High	12.91	0.184205			16.67	0.0775001	0	1.32401e+06	0	1.76487e+06		High
	CTVPDLQK	2	1	1	J9VW13	C1(Carbamidomethyl)	#VALUE!	#VALUE!	960.482	0	0	0.00856	High	17.32	0.171452						17.21	0.17585	0	0	0	2.03916e+06		High
	LPCVQYGK	3	1	1	J9VW13	C3(Carbamidomethyl)	#VALUE!	#VALUE!	964.492	3.02773e+07	0	0.001238	High	22.28	0.0490996	High	13.18	0.399097			27.97	0.0132458	0	4.34379e+07	0	20901868		High
	LTSQPADNIK	4	1	1	J9VW13		#VALUE!	#VALUE!	1086.58	5.36465e+07	0	8.477e-05	High	34.52	0.00323163	High	49.47	0.000103376	41.61	0.000631569	40.56	0.000804306	0	85606215	1.49273e+07	3.85062e+07	High	High
	AVIQPAENMK	4	1	1	J9VW13		#VALUE!	#VALUE!	1100.58	4.33655e+07	0	0.0001473	High	18.45	0.116455	High	4.23	3.07721	22.34	0.0487177	29.56	0.00901898	0	6.6407e+07	1.00521e+07	3.1287e+07	High	High
	ITPDQTAEIIK	3	1	1	J9VW13		#VALUE!	#VALUE!	1228.68	5.95602e+07	0	0.000493	High	33.88	0.00419492	High	34.15	0.00394207			36.41	0.00234274	0	9.45542e+07	0	4.15249e+07		High
	FFASSDADKDR	10	1	1	J9VW13		#VALUE!	#VALUE!	1258.57	5.20938e+07	0	1.552e-06	High	61.63	2.19862e-06	High	81.83	2.09966e-08	15.45	0.0883816	63.21	1.48034e-06	1	1.00463e+08	15580674	4.08161e+07	High	High
	LAPQGDVTSAFSK	4	1	1	J9VW13		#VALUE!	#VALUE!	1320.68	3.62526e+07	0	4.181e-06	High	22.97	0.0542511	High	56.72	2.28775e-05	27.97	0.0171557	48.46	0.000153253	0	38139987	16896120	5.74009e+07	High	High
	GITVNANMFMAR	4	1	1	J9VW13		#VALUE!	#VALUE!	1324.65	26991908	0	2.817e-06	High	48.01	0.000118594	High	44.98	0.000228735			74.52	2.43696e-07	0	28026339	0	19377171		High
	LEPFNSIPMMR	3	1	1	J9VW13		#VALUE!	#VALUE!	1334.66	3.32341e+07	0	4.844e-05	High	8.26	1.50772	High	37.95	0.00161928			14.04	0.398402	0	61495132	0	3.01857e+07		High
	EALEAAAYDQQK	4	1	1	J9VW13		#VALUE!	#VALUE!	1336.64	4.63322e+07	0	6.261e-07	High	43.31	0.000298662	High	68.59	9.40825e-07	56.81	1.35492e-05	14.67	0.232011	0	5.1321e+07	1.32663e+07	3.8347e+07	High	High
	GIEQYCGNVAMK	4	1	1	J9VW13	C6(Carbamidomethyl)	#VALUE!	#VALUE!	1369.62	3.39549e+07	0	9.034e-05	High	58.78	5.62845e-06	High	57.99	6.75132e-06	55.91	1.08991e-05	48.5	6.00328e-05	0	7.40416e+07	1.21977e+07	2.32597e+07	High	High
	VLPAPSVIYEGNK	5	1	1	J9VW13		#VALUE!	#VALUE!	1386.76	1.15121e+08	0	9.963e-06	High	39	0.00147294	High	42.4	0.000684774	16.03	0.291868	33.6	0.00519454	0	1.63821e+08	3.15131e+07	7.47563e+07	High	High
	ANPQIIFCILPK	3	1	1	J9VW13	C8(Carbamidomethyl)	#VALUE!	#VALUE!	1413.79	23743450	0	9.945e-06	High	50.57	8.41921e-05	High	50.06	9.07377e-05			62.77	4.91454e-06	0	5.40441e+07	0	1.99928e+07		High
	TTMMVGADTGHPPAK	5	1	1	J9VW13		#VALUE!	#VALUE!	1513.71	7832322	0	2.116e-07	High	49.85	5.38274e-05	High	71.96	3.31134e-07	22.29	0.0250835	60.73	4.39545e-06	0	21828058	0	6.3094e+06	High	High
	IWNQMVADATGPVK	5	1	1	J9VW13		#VALUE!	#VALUE!	1529.78	5.36944e+07	0	4.411e-07	High	74.8	2.83117e-07	High	77.58	1.49268e-07			90.69	7.16604e-09	0	65657909	0	4.24664e+07		High
	SFYTPHTLPMEGGK	3	1	1	J9VW13		#VALUE!	#VALUE!	1564.75	3.91053e+07	0	0.0006511	High	31.94	0.00447814	High	2.41	3.9614					0	2.7572e+07	0	0
	LGGLTHQVSHQLER	8	1	1	J9VW13		#VALUE!	#VALUE!	1574.84	4.89951e+07	0	1e-06	High	50.84	8.44742e-05	High	59.37	1.18502e-05	5.96	2.59851	45.11	0.000316027	0	1.29686e+08	1.26601e+07	3.95986e+07	High	High
	AWQVEVNTNMMAVPAR	3	1	1	J9VW13		#VALUE!	#VALUE!	1816.88	3.47188e+07	0	2.516e-07	High	42.15	0.000633918	High	38.56	0.00145585			1.15	8.2875	0	5.91198e+07	0	2.77435e+07		High
	SVSLVPVAYYADIVAEK	5	1	1	J9VW13		#VALUE!	#VALUE!	1823.98	71430984	0	1.19e-06	High	26.99	0.0172988	High	46.63	0.000187939	49.64	9.39758e-05	39.05	0.00105161	0	8.23802e+07	25384383	7.34899e+07	High	High
	RFESNPEFNSVAWFM	3	1	1	J9VW13		#VALUE!	#VALUE!	1860.84	1.45299e+07	0	0.002055	High	20.29	0.0289976						36.04	0.000796434	1	0	0	2.96782e+07		High
	DGVSEGQYAHCVNQELK	7	1	1	J9VW13	C11(Carbamidomethyl)	#VALUE!	#VALUE!	1933.87	5.75482e+07	0	0.0002359	High	17.69	0.0587245	High	27.92	0.00556954	24.78	0.0116431	24.56	0.0117232	0	1.14972e+08	1.76892e+07	4.7769e+07	High	High
	QGLSVNHYDIEINPVIK	4	1	1	J9VW13		#VALUE!	#VALUE!	1939.03	5.27211e+07	0	5.134e-05	High	7.85	1.53395	High	13.1	0.457943			29.82	0.00969355	0	4.38e+07	0	42253719		High
	GMQETLDGCPPRPGYGSSGK	9	1	1	J9VW13	C9(Carbamidomethyl)	#VALUE!	#VALUE!	2093.94	0	0	0.0001572	High	33.38	0.00156127	High	39.27	0.000425895	5.21	1.02442	34.75	0.00120588	0	5.46591e+07	4.24219e+06	0	High	High
	FVTYFVNVLGQYNCPVQNK	5	1	1	J9VW13	C14(Carbamidomethyl)	#VALUE!	#VALUE!	2290.13	4.59278e+07	0	1.934e-07	High	76.52	1.87189e-07	High	38.59	0.0012037			92.91	4.29813e-09	0	9.14795e+07	0	2.86567e+07		High
	ACAAEQLFKPVVTQCLQSLK	4	1	1	J9VW13	C2(Carbamidomethyl); C15(Carbamidomethyl)	#VALUE!	#VALUE!	2291.19	6.62781e+07	0	4.198e-10	High	34.35	0.00374628	High	66.04	2.60086e-06	29.37	0.0120814	39.75	0.00108044	0	1.43082e+08	2.73579e+07	5.81513e+07	High	High
	VEIIQDLENMMATHIQTFEK	5	1	1	J9VW13		#VALUE!	#VALUE!	2390.17	161807995	0	1.745e-07	High	54.46	3.47354e-05	High	62.97	4.94568e-06	49.71	0.000104767	50.24	9.27312e-05	0	4.0466e+08	5.43092e+07	112667196	High	High
	RPVCFQYNPNAGGPNMGIKPALQQAAK	6	1	1	J9VW13	C4(Carbamidomethyl)	#VALUE!	#VALUE!	2927.48	3.65345e+07	0	7.344e-11	High	11.04	0.842139	High	48.69	0.000144672	15.22	0.32165	21.17	0.0824943	0	1.28765e+08	1.89731e+07	4.89596e+07	High	High
	GFQQSFR	3	1	1	J9VW13		#VALUE!	#VALUE!	869.426	0	0	0.007178				High	9.27	0.425895			18.55	0.0502693	0	15217565	0	1.88742e+07		High
	LSFGELPR	2	1	1	J9VW13		#VALUE!	#VALUE!	918.504	0	0	0.0008068				High	18.12	0.178837			42.62	0.000634539	0	3.32071e+07	0	26286179		High
	DAAKPPPMR	5	1	1	J9VW13		#VALUE!	#VALUE!	982.515	0	0	0.0004305				High	24.52	0.0188953			27.29	0.00998513	0	2.62976e+07	0	1.11972e+07		High
	ANFGGWNMK	3	1	1	J9VW13		#VALUE!	#VALUE!	1024.47	0	0	3.353e-05				High	42.8	0.00013645	24.17	0.00995344	30.66	0.00223344	0	3.31444e+07	1.10999e+07	1.79064e+07	High	High
	KDPSIYQAIK	3	1	1	J9VW13		#VALUE!	#VALUE!	1162.65	0	0	0.002518				High	26.53	0.0195651			32.81	0.00460768	1	7.00984e+07	0	1.967e+07		High
	VEQMSFDALR	3	1	1	J9VW13		#VALUE!	#VALUE!	1195.58	0	0	2.921e-06				High	28.99	0.0080126			52.68	3.39892e-05	0	2.60912e+07	0	2.62644e+07		High
	GIEQYCGNVAMK	1	1	1	J9VW13	C6(Carbamidomethyl); M11(Oxidation)	#VALUE!	#VALUE!	1385.62	0	0	0.0001182				High	6.38	0.598375					0	8.41694e+06	0	0
	NTGAKPLSILFFR	2	1	1	J9VW13		#VALUE!	#VALUE!	1463.84	0	0	0.002975				High	24.73	0.0174986					0	8.41728e+07	0	0
	AGKPLVSWAVVSFDER	1	1	1	J9VW13		#VALUE!	#VALUE!	1760.93	0	0	4.053e-06				High	18.78	0.145678					0	101528916	0	0
	LKAWQVEVNTNMMAVPAR	1	1	1	J9VW13		#VALUE!	#VALUE!	2058.06	0	0	0.0002536				High	14.21	0.366039					1	14042988	0	0
	LEIIVGLVEDGIVPTDDRR	1	1	1	J9VW13		#VALUE!	#VALUE!	2109.15	0	0	1.377e-07				High	76.41	1.64563e-07					1	1.63583e+07	0	0
	EWIYNDDSETATVPSTASGSR	4	1	1	J9VW13		#VALUE!	#VALUE!	2286.02	0	0	1.047e-09				High	72.79	1.52545e-07			65.77	7.9455e-07	0	1.60875e+07	0	1.45093e+07		High
	TTMMVGADTGHPPAK	1	1	1	J9VW13	M3(Oxidation)	#VALUE!	#VALUE!	1529.71	0	0	0.0005646									3.49	1.79085	0	0	0	4.56417e+06		High
	AREWIYNDDSETATVPSTASGSR	1	1	1	J9VW13		#VALUE!	#VALUE!	2513.16	0	0	0.0012									2.5	2.83982	1	0	0	8.11957e+06		High
	RLNDILR	2	1	1	J9VW13		#VALUE!	#VALUE!	899.542	1.34709e+07	0.001	0.01825	High	25.89	0.0166173	High	27.05	0.0124263					1	1.62545e+07	0	0
	VTFVICAK	1	1	1	J9VW13	C6(Carbamidomethyl)	#VALUE!	#VALUE!	937.517	0	0.001	0.01031									26.08	0.0162759	0	0	0	9.63602e+06		High
J9VJJ6	Elongation factor 2 OS=Cryptococcus neoformans var. grubii serotype A (strain H99 / ATCC 208821 / CBS 10515 / FGSC 9487) GN=CNAG_06840 PE=4 SV=2 - [J9VJJ6_CRYNH]	59.31	2.82987e+08	3.35761e+08	8.21435e+07	4.59371e+07	0.290273	0.136815	2	40	41	174	nucleotide binding; RNA binding; catalytic activity		metabolic process			[GO:0000166]; GO:0036094; GO:1901265; GO:0005488; GO:0097159; GO:1901363; GO:0003674 [GO:0003746]; GO:0008135; GO:0003723; GO:0003676; GO:0097159; GO:1901363; GO:0005488; GO:0003674 [GO:0003924]; GO:0017111; GO:0016462; GO:0016818; GO:0016817; GO:0016787; GO:0003824; GO:0003674 [GO:0005525]; GO:0032550; GO:0032561; GO:0035639; GO:0001883; GO:0032549; GO:0019001; GO:0032555; GO:0043168; GO:1901265…	1099.48	1228.17	799.996	781.244	55.73	55.37	36.63	38.9	37	37	24	28	54	52	33	35	838	92.5362	6.3667
	Sequence	# PSMs	# Proteins	# Protein Groups	Protein Group Accessions	Modifications	#VALUE!	#VALUE!	MH+ [Da]	A5: Area	q-Value	PEP	A18	IonScore A18	Exp Value A18	B18	IonScore B18	Exp Value B18	IonScore C18	Exp Value C18	IonScore D18	Exp Value D18	# Missed Cleavages	B5: Area	C5: Area	D5: Area	C18	D18
	SDPVVGYR	3	2	1	J9VJJ6		#VALUE!	#VALUE!	892.452	85186753	0	0.00751	High	31.74	0.00606246	High	36.86	0.00192669			22.59	0.0515005	0	7.33715e+07	0	11433792		High
	GGGQIIPTAR	4	3	2	J9VJJ6;J9VTL0		#VALUE!	#VALUE!	969.547	185835302	0	0.0007157	High	38.57	0.000694976	High	28.56	0.00696578	38.12	0.00077085			0	1.89881e+08	40638053	0	High
	TNVLAVNIR	4	2	1	J9VJJ6		#VALUE!	#VALUE!	999.594	1.34178e+08	0	7.505e-05	High	42.01	0.000494162	High	36.77	0.00165147	15.04	0.245963	19.36	0.090964	0	101316315	44534064	2.40273e+07	High	High
	ALLELQVSK	3	2	1	J9VJJ6		#VALUE!	#VALUE!	1000.6	86779856	0	0.0001722	High	29.79	0.00787157	High	28.69	0.0101405			39.59	0.000824254	0	6.32719e+07	0	1.06754e+07		High
	VKPVLIINK	7	2	1	J9VJJ6		#VALUE!	#VALUE!	1023.69	5.39685e+07	0	0.0007188	High	39.56	0.0001104	High	30.87	0.000816526	19.85	0.0103269	5.89	0.257022	0	5.0603e+07	1.67275e+07	7.81144e+06	High	High
	STLTDSLVSK	4	2	1	J9VJJ6		#VALUE!	#VALUE!	1050.57	8.82585e+07	0	0.001299	High	18.78	0.121839	High	20.68	0.0786661	29.68	0.00898848	23.07	0.04118	0	25363201	3.92035e+07	23653155	High	High
	IQGPNFVPGK	4	2	1	J9VJJ6		#VALUE!	#VALUE!	1056.58	69563438	0	0.004699	High	33.77	0.00354696	High	28.4	0.012214	39.64	0.000793091	33.08	0.00359189	0	28395347	2.11696e+07	1.12266e+07	High	High
	VFSGTVSSGPK	9	2	1	J9VJJ6		#VALUE!	#VALUE!	1065.56	2.08679e+08	0	1.43e-05	High	61.48	6.29424e-06	High	64.24	3.0513e-06	55.8	2.15682e-05	53.55	3.57672e-05	0	1.44329e+08	5.17727e+07	2.81969e+07	High	High
	EGGVAEEPMR	5	2	1	J9VJJ6		#VALUE!	#VALUE!	1074.49	1.6924e+08	0	9.751e-05	High	41.14	0.000223048	High	41.37	0.000211543	25.85	0.00754046	26.13	0.00706965	0	1.63619e+08	3.52778e+07	1.78821e+07	High	High
	DIEEGKVAPR	2	2	1	J9VJJ6		#VALUE!	#VALUE!	1113.59	9.1163e+06	0	1.873e-06	High	55.42	1.99519e-05	High	75.97	1.75786e-07					1	9.26043e+06	0	0
	LFDSIMNFK	2	2	1	J9VJJ6		#VALUE!	#VALUE!	1114.56	112387759	0	0.00253	High	16.34	0.148655	High	11.85	0.395144					0	50565381	0	0
	AEPLGEELTR	5	2	1	J9VJJ6		#VALUE!	#VALUE!	1114.57	2.33783e+08	0	7.561e-05	High	20.48	0.0702861	High	41.59	0.000544339	30.85	0.0064546	25.8	0.0206476	0	2.05955e+08	5.9944e+07	27410559	High	High
	LSSEERDLEGK	2	2	1	J9VJJ6		#VALUE!	#VALUE!	1262.62	1.72127e+07	0	3.292e-05	High	49.23	0.00011522								1	0	0	0
	FTDTRQDEIDR	3	2	1	J9VJJ6		#VALUE!	#VALUE!	1395.65	3.9239e+07	0	0.0003569	High	4	2.30902	High	14.44	0.206856			19.32	0.0672462	1	2.78848e+07	0	9.13767e+06		High
	ETVTAESSMIALSK	5	2	1	J9VJJ6		#VALUE!	#VALUE!	1466.74	1.55211e+08	0	5.238e-08	High	59.01	1.00482e-05	High	82.17	4.88423e-08	64.15	3.07673e-06	84.74	2.6859e-08	0	1.54094e+08	5.81393e+07	3.23962e+07	High	High
	AFNMFVLDPIFR	2	2	1	J9VJJ6		#VALUE!	#VALUE!	1469.76	1.80333e+08	0	7.399e-05	High	1.18	6.47767	High	18.83	0.111935					0	69172764	0	0
	SGTLTTSETAHNMR	8	2	1	J9VJJ6		#VALUE!	#VALUE!	1505.7	200869488	0	7.713e-07	High	76.27	1.18024e-07	High	70.91	4.05481e-07	78.69	6.76036e-08	82.48	2.82468e-08	0	166268495	9.38103e+06	4.59025e+06	High	High
	FSVSPVVQVAVECK	4	2	1	J9VJJ6	C13(Carbamidomethyl)	#VALUE!	#VALUE!	1548.81	1.73793e+08	0	4.881e-09	High	81.48	8.21452e-08	High	81.34	8.48364e-08	87.61	2.01121e-08	76.86	2.38003e-07	0	1.34345e+08	4.90456e+07	2.93818e+07	High	High
	YLADTYGWDVTEAR	4	2	1	J9VJJ6		#VALUE!	#VALUE!	1659.76	3.22878e+08	0	1.108e-11	High	52.02	3.29731e-05	High	93.02	2.56926e-09	118.58	7.07245e-12	109.73	5.42713e-11	0	313650346	8.30457e+07	41477342	High	High
	AYLPVSESFGFNADLR	4	2	1	J9VJJ6		#VALUE!	#VALUE!	1785.88	2.923e+08	0	2.898e-09	High	73.35	4.09207e-07	High	70.5	7.66476e-07	44.62	0.000305452	104.17	3.388e-10	0	2.23007e+08	76525516	4.964e+07	High	High
	VETLYEGPMDDESAIGIR	5	2	1	J9VJJ6		#VALUE!	#VALUE!	1994.94	6.14894e+07	0	1.696e-10	High	71.78	4.3807e-07	High	84.29	2.38331e-08	62.25	3.75267e-06			0	5.4178e+07	2.19939e+07	0	High
	KGLKPDVPPYDTYYDKL	7	2	1	J9VJJ6		#VALUE!	#VALUE!	2012.04	1.08257e+08	0	3.172e-06	High	53.44	5.00452e-05	High	27.33	0.0202495	37.26	0.00205785	39.67	0.00118684	2	1.78461e+07	5.07836e+07	3.55627e+07	High	High
	GHVFSAEQRPGTPMYTLK	6	2	1	J9VJJ6		#VALUE!	#VALUE!	2019.01	2.25107e+08	0	9.534e-07	High	26.74	0.0200185	High	18.15	0.144688	22.69	0.0508665	25.5	0.0266337	0	2.38707e+08	7.72095e+07	3.5659e+07	High	High
	STAISMYFPLDKDDVAEIK	3	2	1	J9VJJ6		#VALUE!	#VALUE!	2143.06	173172036	0	6.593e-08	High	20.48	0.0904318	High	57.51	1.81854e-05	24.31	0.0368827			1	0	3.08436e+07	0	High
	RGHVFSAEQRPGTPMYTLK	6	2	1	J9VJJ6		#VALUE!	#VALUE!	2175.11	88759416	0	1.517e-07	High	19.53	0.130372	High	14.91	0.390648	17.86	0.199692	21.95	0.074996	1	1.28918e+08	3.64021e+07	2.05616e+07	High	High
	RGHVFSAEQRPGTPMYTLK	2	2	1	J9VJJ6	M15(Oxidation)	#VALUE!	#VALUE!	2191.11	7.20635e+06	0	0.00044	High	4.68	3.64237	High	9.46	1.21733					1	1.08594e+07	0	0
	YRVETLYEGPMDDESAIGIR	5	2	1	J9VJJ6		#VALUE!	#VALUE!	2314.1	224296865	0	1.838e-11	High	44.73	0.000272574	High	53.37	3.84314e-05	19.94	0.0816199	57.1	1.56962e-05	1	2.30314e+08	8.61752e+07	4.62107e+07	High	High
	FLPAGDSLLEMICINLPSPVTAQK	2	2	1	J9VJJ6	C13(Carbamidomethyl)	#VALUE!	#VALUE!	2614.36	3.70223e+07	0	1.823e-05	High	15.77	0.280741	High	10.24	1.00774					0	4.78303e+07	0	0
	VTDGALVVVDCVEGVCVQTETVLR	5	2	1	J9VJJ6	C11(Carbamidomethyl); C16(Carbamidomethyl)	#VALUE!	#VALUE!	2618.32	4.16134e+07	0	2.083e-10	High	84.62	3.48595e-08	High	114.96	3.23941e-11					0	24957732	0	0
	STEAIEDCPAGNIIGLVGVDQFLLK	2	2	1	J9VJJ6	C8(Carbamidomethyl)	#VALUE!	#VALUE!	2659.37	1.55371e+08	0	1.196e-10	High	52.16	6.56786e-05	High	34.42	0.00388516					0	454927480	0	0
	TEGNEFLINLIDSPGHVDFSSEVTAALR	9	2	1	J9VJJ6		#VALUE!	#VALUE!	3031.5	1.82657e+08	0	9.734e-12	High	59.2	1.23232e-05	High	74.62	3.52047e-07	71.63	7.04245e-07	47.82	0.0001685	0	133635315	74222234	41960550	High	High
	AATGGQAFPQAVFDHWEEMNSNPTEVGSK	8	2	1	J9VJJ6		#VALUE!	#VALUE!	3105.4	0	0	1.312e-06	High	52.36	1.85845e-05	High	62.88	1.67449e-06	46.23	8.57635e-05	38.77	0.000451314	0	1.57999e+08	55964898	0	High	High
	EDLYQSFCR	1	2	1	J9VJJ6	C8(Carbamidomethyl)	#VALUE!	#VALUE!	1217.53	0	0	1.697e-05				High	43.79	6.68529e-05					0	2.91552e+07	0	0
	LWGDNYFNPK	2	2	1	J9VJJ6		#VALUE!	#VALUE!	1253.59	0	0	1.087e-05				High	51.47	4.13455e-05			22.25	0.0351441	0	7.5701e+07	0	2.26641e+07		High
	SGTLTTSETAHNMR	1	2	1	J9VJJ6	M13(Oxidation)	#VALUE!	#VALUE!	1521.7	0	0	0.0007447				High	8.81	0.710221					0	1.37172e+06	0	0
	GHVFSAEQRPGTPMYTLK	1	2	1	J9VJJ6	M14(Oxidation)	#VALUE!	#VALUE!	2035.01	0	0	0.0003183				High	3.18	3.79863					0	2.46091e+07	0	0
	YRVETLYEGPMDDESAIGIR	1	2	1	J9VJJ6	M11(Oxidation)	#VALUE!	#VALUE!	2330.1	0	0	8.283e-08				High	23.82	0.0292543					1	17141398	0	0
	QKTEGNEFLINLIDSPGHVDFSSEVTAALR	3	2	1	J9VJJ6		#VALUE!	#VALUE!	3287.66	0	0	5.955e-05				High	17.27	0.187499			10.15	0.966051	1	62456021	0	1.56482e+07		High
	VNFTVDEIR	2	1	1	J9VJJ6		#VALUE!	#VALUE!	1092.57	0	0	0.0001051							35.21	0.0027569	39.74	0.000971451	0	0	4.23306e+07	2.5858e+07	High	High
	GPLMVYVSK	3	2	1	J9VJJ6		#VALUE!	#VALUE!	993.544	1.45375e+08	0.001	0.01452	High	31.39	0.00562732	High	15.34	0.226622			3.44	3.50996	0	1.23482e+08	0	1.9614e+07		High
	KSDPVVGYR	4	2	1	J9VJJ6		#VALUE!	#VALUE!	1020.55	4.30186e+07	0.001	0.02183	High	31.22	0.0069846	High	37.66	0.00158541	26.71	0.0197307	17.39	0.16871	1	4.01958e+07	12571751	5836158	High	High
	EGGVAEEPMR	2	2	1	J9VJJ6	M9(Oxidation)	#VALUE!	#VALUE!	1090.48	2.17382e+07	0.002	0.03141	High	10.07	0.285363	High	5.11	0.894125					0	0	0	0
	IQGPNFVPGKK	3	2	1	J9VJJ6		#VALUE!	#VALUE!	1184.68	85065537	0.002	0.02927	High	16.81	0.16259						21.2	0.0591691	1	0	0	1.41684e+07		High
	NMSVIAHVDHGK	3	2	1	J9VJJ6		#VALUE!	#VALUE!	1307.65	68913294	0.002	0.03006	High	5.52	2.04797	High	1.76	4.86769			1.22	5.51217	0	2.87346e+07	0	24856920		High
	FYAFGR	3	2	1	J9VJJ6		#VALUE!	#VALUE!	760.378	9.59469e+07	0.005	0.0913	High	18.99	0.0858043	High	12.85	0.345002	17.45	0.119625			0	6.29128e+07	20668787	0	High
	DSCVAAFQWATK	1	2	1	J9VJJ6	C3(Carbamidomethyl)	#VALUE!	#VALUE!	1383.63	64484985	0.008	0.1176	High	8.36	0.66376								0	0	0	0
J9VV68	Clathrin heavy chain OS=Cryptococcus neoformans var. grubii serotype A (strain H99 / ATCC 208821 / CBS 10515 / FGSC 9487) GN=CNAG_04904 PE=3 SV=1 - [J9VV68_CRYNH]	55.58	1.36939e+07	8.07063e+07	6.7226e+07	1.57675e+07	4.90918	0.195369	1	67	67	168	structural molecule activity; protein binding	membrane; cytoplasm; Golgi	transport	Pf00637; Pf09268		[GO:0005198]; GO:0003674 [GO:0005488]; GO:0003674 [GO:0005515]; GO:0005488; GO:0003674 [GO:0005905]; GO:0012505; GO:0044425; GO:0044464; GO:0005575; GO:0016020; GO:0005623 [GO:0006886]; GO:0015031; GO:0034613; GO:0046907; GO:0045184; GO:0071702; GO:0008104; GO:0070727; GO:0006810; GO:0051649; GO:0051234; GO:0033036; GO:0051641; GO:0008150; GO:0051179 [GO:0016020]; GO:0005575 [GO:0016021]; GO:0031…	161.369	1262.53	1228.52	370.696	9.14	41.98	41.09	15.8	12	54	47	21	12	70	61	25	1684	189.947	5.60498
	Sequence	# PSMs	# Proteins	# Protein Groups	Protein Group Accessions	Modifications	#VALUE!	#VALUE!	MH+ [Da]	A5: Area	q-Value	PEP	A18	IonScore A18	Exp Value A18	B18	IonScore B18	Exp Value B18	IonScore C18	Exp Value C18	IonScore D18	Exp Value D18	# Missed Cleavages	B5: Area	C5: Area	D5: Area	C18	D18
	HELLEFR	5	1	1	J9VV68		#VALUE!	#VALUE!	943.5	9.51928e+06	0	0.001812	High	3.58	3.13549	High	7.11	1.41039	13.39	0.332153	14.96	0.231386	0	2.54958e+07	1.80165e+07	5.24815e+06	High	High
	VMDGQAAPTK	4	1	1	J9VV68		#VALUE!	#VALUE!	1017.5	7.01838e+06	0	3.811e-05	High	30.73	0.00676223	High	34.93	0.00257093	44.48	0.000285161	28.62	0.0109923	0	1.22544e+07	2.06005e+07	6.60954e+06	High	High
	TPQTIETLK	4	1	1	J9VV68		#VALUE!	#VALUE!	1030.58	9.11785e+06	0	8.056e-05	High	23.36	0.0592793	High	22.26	0.077258	40.22	0.00122628	23.01	0.0650045	0	2.58354e+07	2.53285e+07	8.65793e+06	High	High
	HGILYLVTK	4	1	1	J9VV68		#VALUE!	#VALUE!	1043.62	8.32323e+06	0	8.181e-05	High	38.45	0.00115026	High	56.18	1.93997e-05	44.82	0.000265336	42.24	0.000480613	0	1.7007e+07	18443933	4.77369e+06	High	High
	QVNAACVDKK	6	1	1	J9VV68	C6(Carbamidomethyl)	#VALUE!	#VALUE!	1132.58	1.92205e+06	0	0.008079	High	17.56	0.168373	High	22.19	0.0609988	23.93	0.0410645	13.74	0.414215	1	6.53667e+06	1.32988e+06	1.0203e+06	High	High
	LIELFEQFK	5	1	1	J9VV68		#VALUE!	#VALUE!	1166.65	1.45464e+07	0	6.833e-05	High	8.39	0.941702	High	6.66	1.40253	39.79	0.000682203	15.38	0.188327	0	43813421	2.18624e+07	7.65762e+06	High	High
	ISIDSNNNPEK	5	1	1	J9VV68		#VALUE!	#VALUE!	1230.6	6.37567e+06	0	7.566e-05	High	58.52	8.43629e-06	High	54.78	1.99596e-05	57.44	1.08181e-05	59.75	6.6733e-06	0	3.19246e+07	1.96151e+07	6.51084e+06	High	High
	SSLETYDEYDAIK	6	1	1	J9VV68		#VALUE!	#VALUE!	1533.7	1.16136e+07	0	1.47e-06	High	62.67	1.81153e-06	High	43.03	0.000166742	64.85	1.08022e-06	40.71	0.00028023	0	5.03048e+07	31448697	1.1089e+07	High	High
	ALEHYEDINDIKR	4	1	1	J9VV68		#VALUE!	#VALUE!	1615.81	9.59689e+06	0	4.337e-08	High	33.61	0.00431157	High	53.29	4.21932e-05	68.14	1.38116e-06	63.05	5.00405e-06	1	2.656e+07	22078857	6.52215e+06	High	High
	VEQGSTDHAVYNAIAK	5	1	1	J9VV68		#VALUE!	#VALUE!	1702.84	1.27945e+07	0	2.99e-05	High	24.48	0.0288725	High	28.12	0.0124878	29.93	0.00838405	21.71	0.0556486	0	6.32993e+07	4.27335e+07	1.49084e+07	High	High
	IVDIFMSQNMLQQATSILLDALK	3	1	1	J9VV68		#VALUE!	#VALUE!	2592.38	0	0	2.928e-06	High	13.4	0.372527	High	24.75	0.0298119					0	1.1283e+07	0	0
	LNLAVINEAYNDLLIEEEDHITLR	5	1	1	J9VV68		#VALUE!	#VALUE!	2810.46	13740793	0	5.752e-07	High	12.59	0.473695	High	39.2	0.00114215	29.74	0.0101392			0	9.87579e+07	58949437	0	High
	IANLAEK	2	1	1	J9VV68		#VALUE!	#VALUE!	758.441	0	0	0.01243				High	25.52	0.0370317	19.51	0.145527			0	1.9398e+07	1.44061e+07	0	High
	YIQAATR	2	1	1	J9VV68		#VALUE!	#VALUE!	822.447	0	0	0.006948				High	32.27	0.00495093	31.35	0.00611908			0	2.21117e+07	1.39394e+07	0	High
	AVSFYLAR	1	1	1	J9VV68		#VALUE!	#VALUE!	926.509	0	0	0.002408				High	35.57	0.00120639					0	3.12834e+07	0	0
	DALETAAASK	2	1	1	J9VV68		#VALUE!	#VALUE!	976.495	0	0	1.457e-05				High	53.52	5.29111e-05	11.59	0.825177			0	2.77348e+07	1.9701e+07	0	High
	KAGNTQVWK	2	1	1	J9VV68		#VALUE!	#VALUE!	1031.56	0	0	0.001064				High	45.1	0.000344568					1	1.83543e+07	0	0
	VANMEIAYR	6	1	1	J9VV68		#VALUE!	#VALUE!	1066.53	0	0	1.034e-05				High	56.89	2.01575e-05	58.69	1.31827e-05			0	33536982	2.03318e+07	0	High
	INEPAVWSR	3	1	1	J9VV68		#VALUE!	#VALUE!	1071.56	0	0	3.092e-05				High	41.75	0.000474524			36.73	0.00151812	0	2.18026e+07	0	6.91376e+06		High
	ESNFYNPEK	2	1	1	J9VV68		#VALUE!	#VALUE!	1127.5	0	0	0.0006547				High	34.96	0.000861715	22.61	0.0148035			0	2.38979e+07	1.69876e+07	0	High
	GAMQLYSIER	3	1	1	J9VV68		#VALUE!	#VALUE!	1167.58	0	0	0.001704				High	10.67	0.655634	12.87	0.395059	27.68	0.0121985	0	13943470	1.92384e+07	5.62381e+06	High	High
	LSGYDVETIAK	2	1	1	J9VV68		#VALUE!	#VALUE!	1195.62	0	0	2.369e-05				High	36.71	0.00139714	53.94	2.56315e-05			0	27069058	2.69854e+07	0	High
	IDTELAYAYAK	1	1	1	J9VV68		#VALUE!	#VALUE!	1257.64	0	0	2.683e-06				High	58.86	1.07914e-05					0	3.78829e+07	0	0
	ADFVEEMSWR	2	1	1	J9VV68		#VALUE!	#VALUE!	1269.56	0	0	2.076e-05				High	45.5	6.05952e-05					0	1.82759e+07	0	0
	DPYLAYIAYAK	2	1	1	J9VV68		#VALUE!	#VALUE!	1287.66	0	0	1.169e-05				High	46.24	0.000257887					0	1.65704e+07	0	0
	LLFSSISNWAR	4	1	1	J9VV68		#VALUE!	#VALUE!	1293.69	0	0	1.036e-06				High	59.05	1.18229e-05	57.43	1.68067e-05	20.74	0.0784301	0	4.87777e+07	2.01239e+07	6.61775e+06	High	High
	ENNLYDPAIVGK	2	1	1	J9VV68		#VALUE!	#VALUE!	1332.68	0	0	0.002127				High	28.29	0.0160112	27.68	0.0180845			0	1.8183e+07	9.07876e+06	0	High
	SLQSLMFLTAIK	3	1	1	J9VV68		#VALUE!	#VALUE!	1351.77	0	0	2.26e-05				High	40.39	0.000502762	42.89	0.000277584			0	21311188	2.33476e+07	0	High
	CFDDELYQAAK	1	1	1	J9VV68	C1(Carbamidomethyl)	#VALUE!	#VALUE!	1359.59	0	0	1.411e-05				High	36.1	0.000368206					0	8.23856e+06	0	0
	IIIEPSPFSDNR	1	1	1	J9VV68		#VALUE!	#VALUE!	1387.72	0	0	0.001673				High	34.18	0.00443055					0	4.69169e+07	0	0
	LADWDHDQFKK	3	1	1	J9VV68		#VALUE!	#VALUE!	1402.67	0	0	3.346e-05				High	34.56	0.00218716					1	2.36895e+07	0	0
	LESSEELGDLCR	2	1	1	J9VV68	C11(Carbamidomethyl)	#VALUE!	#VALUE!	1407.64	0	0	2.108e-08				High	98.61	6.67947e-10	81.03	3.82597e-08			0	9.2361e+06	7.38621e+06	0	High
	QPTLLPDLLAALTPR	2	1	1	J9VV68		#VALUE!	#VALUE!	1618.95	0	0	1.128e-06				High	49.56	2.87722e-05	25.32	0.00822542			0	2.25134e+07	17418213	0	High
	AHMGMFTELSVLYAK	1	1	1	J9VV68		#VALUE!	#VALUE!	1697.84	0	0	9.345e-07				High	66.29	1.66824e-06					0	3.08305e+07	0	0
	ENKLESSEELGDLCR	2	1	1	J9VV68	C14(Carbamidomethyl)	#VALUE!	#VALUE!	1778.82	0	0	4.679e-05				High	18.14	0.0913097			16.71	0.12265	1	1.00102e+07	0	2.72396e+06		High
	ADDPSNFEEVIEIANR	3	1	1	J9VV68		#VALUE!	#VALUE!	1818.85	0	0	7.258e-07				High	44.82	0.000220839	47.71	0.000112673			0	3.19946e+07	4.57251e+07	0	High
	LHIVEIGHQAPNPPFQK	5	1	1	J9VV68		#VALUE!	#VALUE!	1925.04	0	0	2.047e-10				High	39.59	0.000741829	30.72	0.00567642	26.45	0.0152863	0	2.77831e+07	33211601	12324305	High	High
	VATEAGLYEEAFTIYQK	3	1	1	J9VV68		#VALUE!	#VALUE!	1932.96	0	0	6.115e-08				High	38.35	0.00154991	71.82	6.90541e-07	74.48	3.77838e-07	0	48488166	4.51013e+07	1.63182e+07	High	High
	KVGYTPDYAQLLQHLVR	2	1	1	J9VV68		#VALUE!	#VALUE!	2001.09	0	0	1.178e-09				High	53.86	3.22753e-05	70.22	7.41472e-07			1	3.29049e+07	2.26535e+07	0	High
	TPQVIGGLLDVDCDETTVK	1	1	1	J9VV68	C13(Carbamidomethyl)	#VALUE!	#VALUE!	2060.02	0	0	1.024e-11				High	110.94	7.6511e-11					0	3.20145e+07	0	0
	GELNKYESLELARPVVQQGK	2	1	1	J9VV68		#VALUE!	#VALUE!	2258.21	0	0	0.003358				High	5.41	3.03566	6.52	2.351			1	2.41948e+07	2.23868e+07	0	High
	ILQTEDHLPLAKPYLIATQK	3	1	1	J9VV68		#VALUE!	#VALUE!	2292.3	0	0	1.064e-06				High	18	0.0419997					0	54466011	0	0
	VVVHTNLFKPEWLVDYFGR	1	1	1	J9VV68		#VALUE!	#VALUE!	2319.23	0	0	3.811e-07				High	28.54	0.013436					0	2.43114e+07	0	0
	NLPAVPGTLTPILQYFGILLEK	3	1	1	J9VV68		#VALUE!	#VALUE!	2397.38	0	0	1.01e-08				High	60.46	1.70905e-06	68.39	2.75267e-07	27.47	0.00349168	0	5.28288e+07	6.14468e+07	1.51539e+07	High	High
	LHDMEEFLGMTNVADVLQVGEK	5	1	1	J9VV68		#VALUE!	#VALUE!	2475.19	0	0	4.588e-09				High	45.52	0.000189367	32.27	0.00406154	53.31	3.14995e-05	0	5.16491e+07	3.69834e+07	0	High	High
	INPDKGAEFATQLVNDENGPLVDLDR	2	1	1	J9VV68		#VALUE!	#VALUE!	2840.41	0	0	1.306e-09				High	45.93	0.000232296	45.2	0.000268776			1	4.73889e+07	3.67687e+07	0	High
	AAEQAHLWPELVFLYIVYDEPDNASLAMMER	1	1	1	J9VV68		#VALUE!	#VALUE!	3621.74	0	0	1.81e-06				High	17.73	0.136611					0	80061611	0	0
	IVDIFMSQNMLQQATSILLDALKDNKPEQGPLQTR	3	1	1	J9VV68		#VALUE!	#VALUE!	3956.07	0	0	5.401e-09				High	24.24	0.0229789	20.59	0.0532513			1	4.47233e+07	5.77465e+07	0	High
	LNSLWEESISLSK	1	1	1	J9VV68		#VALUE!	#VALUE!	1505.79	0	0	1.037e-05							46.98	0.00022851			0	0	3.6221e+07	0	High
	DVDLWTQVLNPESIHR	2	1	1	J9VV68		#VALUE!	#VALUE!	1921.98	0	0	0.0009116							4.64	3.55582			0	0	53230948	0	High
	TAEKEPDNEPSSLMGSGLGGR	2	1	1	J9VV68		#VALUE!	#VALUE!	2131.99	0	0	9.363e-09							42.37	0.000269434	33.84	0.00194132	1	0	48267033	1.58305e+07	High	High
	ETGDTPQVVIVNLNDAGDVVR	2	1	1	J9VV68		#VALUE!	#VALUE!	2211.13	0	0	2.297e-10							115.12	2.83001e-11			0	0	3.4278e+07	0	High
	HDMHAEAMSVLVEHMASIDR	1	1	1	J9VV68		#VALUE!	#VALUE!	2279.04	0	0	1.026e-06							35.16	0.00135631			0	0	4.20852e+07	0	High
	NLLMSVTGTFPIDDLVDEVEKR	1	1	1	J9VV68		#VALUE!	#VALUE!	2491.28	0	0	0.0007186							24.71	0.0346516			1	0	4.8965e+07	0	High
	LGTHLMNDDVTFWTWINDTTLGIVTER	1	1	1	J9VV68		#VALUE!	#VALUE!	3148.54	0	0	6.562e-07							35.87	0.0026141			0	0	5.39619e+07	0	High
	KGQVLSVSVDEQTVVPYIQQTLNNPELAIK	1	1	1	J9VV68		#VALUE!	#VALUE!	3310.79	0	0	0.0001571							35.32	0.00155695			1	0	2.13565e+07	0	High
	LLEMNLMSAPQVADAILGNEMFTHYDRPR	2	1	1	J9VV68		#VALUE!	#VALUE!	3332.63	0	0	3.977e-06							20.91	0.0681207			0	0	81281822	0	High
	LFWQR	1	1	1	J9VV68		#VALUE!	#VALUE!	749.409	0	0.001	0.02684				High	13.71	0.41283					0	1.44109e+07	0	0
	LMEHLK	2	1	1	J9VV68		#VALUE!	#VALUE!	770.423	0	0.001	0.03651				High	25.92	0.0170146	24.61	0.023005			0	0	0	0	High
	IAALLYR	1	1	1	J9VV68		#VALUE!	#VALUE!	819.509	0	0.001	0.02443							9.3	0.281975			0	0	1.30448e+07	0	High
	IAALEK	2	1	1	J9VV68		#VALUE!	#VALUE!	644.398	0	0.002	0.01703				High	14.01	0.502447			26.13	0.0308383	0	7.28791e+06	0	1.90774e+06		High
	LAQICGLNLVVHAEELPALLSLYER	1	1	1	J9VV68	C5(Carbamidomethyl)	#VALUE!	#VALUE!	2821.53	0	0.002	0.03011				High	1.15	4.41233					0	35602399	0	0
	LFAFAVR	1	1	1	J9VV68		#VALUE!	#VALUE!	823.482	0	0.003	0.06545							6.23	0.809989			0	0	17284213	0	High
	FLKENNLYDPAIVGK	1	1	1	J9VV68		#VALUE!	#VALUE!	1720.93	0	0.004	0.08947							3.35	3.79152			1	0	1.02553e+07	0	High
	LILPWLNNK	1	1	1	J9VV68		#VALUE!	#VALUE!	1110.67	0	0.005	0.06942				High	8.33	0.381921					0	28795115	0	0
	LDGAPNPTK	3	1	1	J9VV68		#VALUE!	#VALUE!	912.478	0	0.006	0.08787				High	20.14	0.0527711	16.37	0.125718	15.89	0.14041	0	1.34542e+07	1.60042e+07	5.25506e+06	High	High
	VVACFAELGQFDK	1	1	1	J9VV68	C4(Carbamidomethyl)	#VALUE!	#VALUE!	1483.73	0	0.006	0.1086							4.59	2.53701			0	0	1.56224e+07	0	High
J9VF80	Carbamoyl-phosphate synthase, large subunit OS=Cryptococcus neoformans var. grubii serotype A (strain H99 / ATCC 208821 / CBS 10515 / FGSC 9487) GN=CNAG_07373 PE=3 SV=1 - [J9VF80_CRYNH]	30.05	22804267	4.53385e+07	7.67206e+07	1.07778e+07	3.36431	0.237719	1	51	53	130	catalytic activity; nucleotide binding; metal ion binding	membrane	metabolic process	Pf00117; Pf00185; Pf00289; Pf00988; Pf02142; Pf02222; Pf02729; Pf02786; Pf02787; Pf07478; Pf07722		[GO:0003824]; GO:0003674 [GO:0004070]; GO:0016743; GO:0016741; GO:0016740; GO:0003824; GO:0003674 [GO:0005524]; GO:0032550; GO:0032559; GO:0035639; GO:0001883; GO:0032549; GO:0030554; GO:0032555; GO:0043168; GO:1901265; GO:0001882; GO:0017076; GO:0032553; GO:0043167; GO:0097159; GO:1901363; GO:0036094; GO:0097367; GO:0000166; GO:0005488; GO:0003674 [GO:0006207]; GO:0019856; GO:0006206; GO:0046112…	279.012	572.686	1353.89	380.365	6.73	16.2	26.32	8.27	14	29	45	16	15	36	57	22	2333	254.493	6.04932
	Sequence	# PSMs	# Proteins	# Protein Groups	Protein Group Accessions	Modifications	#VALUE!	#VALUE!	MH+ [Da]	A5: Area	q-Value	PEP	A18	IonScore A18	Exp Value A18	B18	IonScore B18	Exp Value B18	IonScore C18	Exp Value C18	IonScore D18	Exp Value D18	# Missed Cleavages	B5: Area	C5: Area	D5: Area	C18	D18
	HILSVK	1	1	1	J9VF80		#VALUE!	#VALUE!	696.44	4.2621e+06	0	0.003529	High	31.86	0.000650085								0	0	0	0
	SGSVDTLR	2	1	1	J9VF80		#VALUE!	#VALUE!	834.432	9.59461e+06	0	0.003083	High	40.63	0.000769821				30.35	0.00821089			0	0	1.32776e+07	0	High
	VPQFSFSR	5	1	1	J9VF80		#VALUE!	#VALUE!	967.499	8.15421e+06	0	0.001803	High	28.04	0.00808737	High	37.66	0.000882688	19.38	0.0594028	19.63	0.0560799	0	9.81986e+06	2.43072e+07	5.44129e+06	High	High
	TSTSFEAAMK	3	1	1	J9VF80		#VALUE!	#VALUE!	1072.5	1.00671e+07	0	0.004472	High	21.01	0.02536	High	21.66	0.0214937			24.66	0.0109433	0	1.71811e+07	0	3909099		High
	SSFTAEDAER	3	1	1	J9VF80		#VALUE!	#VALUE!	1112.49	4.26026e+06	0	5.475e-05	High	45.74	5.46706e-05				52.09	1.42144e-05	56.26	5.08673e-06	0	0	16215663	3.52455e+06	High	High
	MLSSNELAVR	5	1	1	J9VF80		#VALUE!	#VALUE!	1119.58	1.21427e+07	0	6.05e-07	High	39.17	0.00128929	High	54.3	3.95685e-05	67.22	1.92516e-06	50.12	0.000103598	0	1.61726e+07	27446102	5.50038e+06	High	High
	LGLNIPLNEIR	3	1	1	J9VF80		#VALUE!	#VALUE!	1251.74	2.21196e+07	0	0.0002331	High	27.51	0.00683063	High	25.59	0.00855779	18.58	0.0436828			0	3.33009e+07	3.58442e+07	0	High
	TPVVYTASTGSDKK	6	1	1	J9VF80		#VALUE!	#VALUE!	1453.75	7.96635e+06	0	1.314e-05	High	9.41	1.00232	High	30.94	0.00704706	46.9	0.000178652	30.11	0.00843366	1	1.68914e+07	29578487	7.40777e+06	High	High
	VYFLPVTPEFVLK	3	1	1	J9VF80		#VALUE!	#VALUE!	1551.88	2.69753e+07	0	0.0105	High	2.99	2.16007				5.48	1.2175	6.59	0.95387	0	0	5.14931e+07	9.46154e+06	High	High
	VLGTPIETIITTEDR	7	1	1	J9VF80		#VALUE!	#VALUE!	1657.9	1.9318e+07	0	1.819e-10	High	23.63	0.0453019	High	83.36	4.82077e-08	96.88	2.06142e-09	64.65	3.46195e-06	0	47669238	5.32247e+07	1.16166e+07	High	High
	VNEIDPEVDFDSKR	3	1	1	J9VF80		#VALUE!	#VALUE!	1662.8	7.98063e+06	0	0.0008715	High	11.56	0.586515						19.38	0.101504	1	0	0	5.88805e+06		High
	IYGTSPEMIDTAENR	6	1	1	J9VF80		#VALUE!	#VALUE!	1696.78	1.68614e+07	0	3.458e-09	High	91.14	3.11498e-09	High	85.26	1.14673e-08	102.61	2.22052e-10	94.97	1.2896e-09	0	3.91078e+07	4.35399e+07	1.07843e+07	High	High
	VKDLDYEIANPTDKR	6	1	1	J9VF80		#VALUE!	#VALUE!	1776.91	7.70708e+06	0	1.898e-08	High	15.58	0.311281	High	23.62	0.0480134	38.09	0.00171539	42.92	0.000564108	2	1.82617e+07	2.28885e+07	6.42387e+06	High	High
	VIECNLR	3	2	2	J9VF80;J9VY44	C4(Carbamidomethyl)	#VALUE!	#VALUE!	903.472	0	0	0.004573				High	35.38	0.00324502	18.78	0.148326	22.86	0.0569368	0	6.56769e+06	7.75043e+06	0	High	High
	ETVSNLSR	1	1	1	J9VF80		#VALUE!	#VALUE!	905.468	0	0	0.003894				High	36.35	0.00232898					0	1.56012e+07	0	0
	VMAIDVGMK	3	1	1	J9VF80		#VALUE!	#VALUE!	963.499	0	0	0.00097				High	41.07	0.000906688	32.81	0.00625703			0	13891211	14516788	0	High
	TFEETIQK	3	1	1	J9VF80		#VALUE!	#VALUE!	995.504	0	0	0.002882				High	24.41	0.025357	24.63	0.0244488			0	15691109	16514125	0	High
	SVGEVMAIGR	3	2	2	J9VF80;J9VY44		#VALUE!	#VALUE!	1018.53	0	0	0.002837				High	8.96	1.78516	2.78	7.40758	27.94	0.0225775	0	2.86011e+07	2.94357e+07	7306499	High	High
	DGQSGVLGGVQR	2	1	1	J9VF80		#VALUE!	#VALUE!	1172.6	0	0	1.669e-06				High	70.85	7.07129e-07	60.66	7.38752e-06			0	3.57204e+06	1.97368e+07	0	High
	AFATSPQVLVEK	3	1	1	J9VF80		#VALUE!	#VALUE!	1289.71	0	0	0.0002558				High	44.02	0.000416092	56.61	2.21547e-05	29.74	0.0105108	0	29173995	35248704	8.67748e+06	High	High
	GMNIPCTCATSGR	3	1	1	J9VF80	C6(Carbamidomethyl); C8(Carbamidomethyl)	#VALUE!	#VALUE!	1424.61	0	0	2.384e-05				High	31.72	0.000841221	48.44	1.5038e-05	16.67	0.0226042	0	1.25469e+07	1.81723e+07	3.08028e+06	High	High
	FTESFTLTDEIVSR	3	1	1	J9VF80		#VALUE!	#VALUE!	1644.81	0	0	5.442e-08				High	11.29	0.687293	73.11	4.4956e-07			0	1.614e+07	3.17866e+07	0	High
	LNEMSSIDPWFLTR	3	1	1	J9VF80		#VALUE!	#VALUE!	1708.84	0	0	1.349e-07				High	29.9	0.00823751	77.1	1.56962e-07			0	2.94209e+07	3.56861e+07	0	High
	IGQALNVTGPYNIQFIAK	3	1	1	J9VF80		#VALUE!	#VALUE!	1947.07	0	0	4.984e-06				High	38.78	0.00111907	49.28	9.26552e-05			0	45908442	4.92964e+07	0	High
	LISIDVPGGELAANIAAKPR	2	1	1	J9VF80		#VALUE!	#VALUE!	2005.14	0	0	0.001831				High	7.81	0.612635	5.58	1.02377			0	3.9024e+07	5.41036e+07	0	High
	SGKPFFSVQFHPESAPGPR	5	1	1	J9VF80		#VALUE!	#VALUE!	2072.03	0	0	4.194e-07				High	40.3	0.000919255	26.58	0.021539	12.28	0.585646	0	3.17012e+07	4.15621e+07	9.93258e+06	High	High
	DTEFLFDVFIQSIVNSAR	2	1	1	J9VF80		#VALUE!	#VALUE!	2101.06	0	0	4.499e-09				High	44.52	0.000460904	44.01	0.000518335			0	1.68379e+07	2.74005e+07	0	High
	CYITSQNHGYEVDVTTLK	3	1	1	J9VF80	C1(Carbamidomethyl)	#VALUE!	#VALUE!	2128	0	0	1.225e-07				High	29.95	0.00667642	19.13	0.0806388			0	1.31182e+07	1.191e+07	0	High
	ALKEEGIYTILVNPNIATIQTSK	4	1	1	J9VF80		#VALUE!	#VALUE!	2516.4	0	0	0.0003131				High	19.53	0.0495861	9.31	0.53921			1	42437782	61301278	0	High
	SSPVPILNAGDGIGEHPTQSLLDVFCIR	1	1	1	J9VF80	C26(Carbamidomethyl)	#VALUE!	#VALUE!	2992.52	0	0	2.199e-06				High	27.92	0.0171929					0	3.41734e+07	0	0
	YGLFVR	1	1	1	J9VF80		#VALUE!	#VALUE!	754.425	0	0	0.006108							31.98	0.001965			0	0	7.90695e+06	0	High
	LTLEDISLR	1	1	1	J9VF80		#VALUE!	#VALUE!	1059.6	0	0	1.734e-05							52.55	5.7814e-05			0	0	1.95216e+07	0	High
	IGVDQPLWR	1	1	1	J9VF80		#VALUE!	#VALUE!	1083.59	0	0	0.001185							25.75	0.0176938			0	0	2.33757e+07	0	High
	DISASGPRPAK	1	1	1	J9VF80		#VALUE!	#VALUE!	1098.59	0	0	0.0008517							41.7	0.000466497			0	0	6.1247e+06	0	High
	VTGVDAIEIATK	1	1	1	J9VF80		#VALUE!	#VALUE!	1216.68	0	0	2.283e-07							59.89	1.18976e-05			0	0	3.96636e+07	0	High
	RPASYISQGYK	1	1	1	J9VF80		#VALUE!	#VALUE!	1269.66	0	0	0.0001785							46.08	0.000215778			0	0	7.50949e+06	0	High
	DVEQLTELCGK	1	1	1	J9VF80	C9(Carbamidomethyl)	#VALUE!	#VALUE!	1291.62	0	0	0.0003429							28.81	0.00953538			0	0	1.71003e+07	0	High
	TPVVYTASTGSDK	1	1	1	J9VF80		#VALUE!	#VALUE!	1325.66	0	0	0.0001586							40.94	0.000527523			0	0	4.62788e+06	0	High
	VMLGLPVTPYPDVK	1	1	1	J9VF80		#VALUE!	#VALUE!	1528.85	0	0	0.0004953							30.72	0.00889589			0	0	4.16376e+07	0	High
	YLEQLGSENDLNPQKK	1	1	1	J9VF80		#VALUE!	#VALUE!	1875.95	0	0	0.00755							10.25	1.0007			1	0	35316397	0	High
	EDFETIPYYDPNQENLVAK	2	1	1	J9VF80		#VALUE!	#VALUE!	2285.06	0	0	1.254e-05							38.58	0.000804318			0	0	0	0	High
	TEQVISQYNASNVPSALVLNAK	2	1	1	J9VF80		#VALUE!	#VALUE!	2346.23	0	0	2.419e-11							100.03	1.2414e-09			0	0	2.03814e+07	0	High
	MGYNLFATAGTADFIQEHGIPVK	1	1	1	J9VF80		#VALUE!	#VALUE!	2480.23	0	0	1.063e-07							41.89	0.000640671			0	0	6.76881e+07	0	High
	EYSLSQHLANNLIDLYINLPSK	2	1	1	J9VF80		#VALUE!	#VALUE!	2545.33	0	0	0.002675							15.64	0.245608			0	0	24877345	0	High
	VLVLGSGGLSIGQAGEFDYSGSQAIK	2	1	1	J9VF80		#VALUE!	#VALUE!	2553.32	0	0	2.113e-11							78.03	1.36937e-07			0	0	1.95415e+07	0	High
	VSSVSQHFAAWPADKPIITDASATDLASILLLASLNNR	1	1	1	J9VF80		#VALUE!	#VALUE!	3993.11	0	0	0.00402							19.55	0.0743147			0	0	1.01172e+08	0	High
	KIEIATQK	4	1	1	J9VF80		#VALUE!	#VALUE!	930.561	5.9294e+06	0.001	0.01855	High	20.27	0.0902134	High	21.27	0.0716591	29.93	0.00975599	19.16	0.116485	1	1.38142e+07	15227800	4.02496e+06	High	High
	EIEYEVVR	1	1	1	J9VF80		#VALUE!	#VALUE!	1036.53	0	0.001	0.02071				High	14.84	0.316612					0	1.59721e+07	0	0
	GLVSVQTHPTFSR	1	1	1	J9VF80		#VALUE!	#VALUE!	1428.76	0	0.001	0.02389							5.81	2.74231			0	0	2.12212e+07	0	High
	TTAVNVIR	1	1	1	J9VF80		#VALUE!	#VALUE!	873.515	0	0.003	0.04819				High	16.73	0.343966					0	1.84748e+07	0	0
	GRDGQSGVLGGVQR	1	1	1	J9VF80		#VALUE!	#VALUE!	1385.72	0	0.004	0.07712							15.77	0.223798			1	0	8581558	0	High
	VLGTPIETIITTEDREMFAR	1	1	1	J9VF80		#VALUE!	#VALUE!	2292.19	0	0.006	0.07618				High	1.78	7.03568					1	0	0	0
	DHPVVISK	1	1	1	J9VF80		#VALUE!	#VALUE!	894.504	0	0.009	0.1826							13.96	0.186833			0	0	1.93078e+07	0	High
P48465	Actin OS=Cryptococcus neoformans var. grubii serotype A (strain H99 / ATCC 208821 / CBS 10515 / FGSC 9487) GN=CNAG_00483 PE=3 SV=2 - [ACT_CRYNH]	80.8	7.41751e+08	704584134	208416889	2.0197e+08	0.28098	0.286651	4	25	25	124	nucleotide binding	cytoplasm; cytoskeleton		Pf00022		[GO:0000166]; GO:0036094; GO:1901265; GO:0005488; GO:0097159; GO:1901363; GO:0003674 [GO:0005524]; GO:0032550; GO:0032559; GO:0035639; GO:0001883; GO:0032549; GO:0030554; GO:0032555; GO:0043168; GO:1901265; GO:0001882; GO:0017076; GO:0032553; GO:0043167; GO:0097159; GO:1901363; GO:0036094; GO:0097367; GO:0000166; GO:0005488; GO:0003674 [GO:0005737]; GO:0044424; GO:0005622; GO:0044464; GO:0005575;…	1041.24	1021.25	723.492	659.976	73.07	75.47	56.8	60	21	22	15	17	35	36	24	29	375	41.804	5.47803
	Sequence	# PSMs	# Proteins	# Protein Groups	Protein Group Accessions	Modifications	#VALUE!	#VALUE!	MH+ [Da]	A5: Area	q-Value	PEP	A18	IonScore A18	Exp Value A18	B18	IonScore B18	Exp Value B18	IonScore C18	Exp Value C18	IonScore D18	Exp Value D18	# Missed Cleavages	B5: Area	C5: Area	D5: Area	C18	D18
	IVSPPERK	8	1	1	P48465		#VALUE!	#VALUE!	925.547	6.3271e+07	0	0.002228	High	13.54	0.159332	High	21	0.0285958	21.96	0.0229246	18.27	0.053617	1	5.08632e+07	1.51576e+07	9.48136e+06	High	High
	GYLFTTSAER	3	1	1	P48465		#VALUE!	#VALUE!	1144.56	315167866	0	8.242e-06	High	28.42	0.00978383	High	34.97	0.00216525			50.86	5.57839e-05	0	3.15761e+08	0	5.60585e+07		High
	EITALAPSSMK	4	1	1	P48465		#VALUE!	#VALUE!	1147.6	2.70698e+08	0	0.002019	High	30.94	0.00942293	High	30.45	0.0105484	20.8	0.0973164	32.31	0.00696175	0	2.25238e+08	7.50101e+07	5.20408e+07	High	High
	HQGVMVGMGQK	4	3	1	P48465		#VALUE!	#VALUE!	1171.57	3.33913e+07	0	5.23e-05	High	67.14	9.27345e-07	High	41.33	0.000353379	61.22	3.62444e-06	58.35	7.01845e-06	0	1.82308e+07	1.57146e+07	9.44908e+06	High	High
	HQGVMVGMGQK	5	3	1	P48465	M8(Oxidation)	#VALUE!	#VALUE!	1187.57	0	0	0.003707	High	18.39	0.0688167	High	6.52	1.05851	10.3	0.471293	8.45	0.678725	0	0	0	1.76327e+06	High	High
	DSYVGDEAQSK	4	3	1	P48465		#VALUE!	#VALUE!	1198.52	1.14629e+08	0	6.508e-06	High	54.9	8.25164e-06	High	53.68	1.00709e-05	44.74	8.56131e-05	59.64	2.77039e-06	0	5.7366e+07	5.09911e+07	3.92624e+07	High	High
	DSYVGDEAQSKR	8	3	1	P48465		#VALUE!	#VALUE!	1354.62	3.45173e+07	0	4.063e-06	High	50.49	4.42186e-05	High	60.29	4.63026e-06	54.98	1.57255e-05	50.61	4.30135e-05	1	1.5788e+07	1.35255e+07	1.11433e+07	High	High
	SEYDESGPSIVHR	8	1	1	P48465		#VALUE!	#VALUE!	1475.68	3.9052e+08	0	1.275e-07	High	65.24	1.07722e-06	High	62.9	1.8463e-06	60.56	2.98868e-06	76.54	8.09642e-08	0	3.63556e+08	106704461	7.65194e+07	High	High
	IWHHTFYNELR	5	3	1	P48465		#VALUE!	#VALUE!	1515.75	220582122	0	1.416e-08	High	44.41	0.000266249	High	46.9	0.000150068	36.2	0.00173915	33.31	0.00354661	0	1.14227e+08	104709145	64075786	High	High
	SYELPDGQVITIGNER	5	3	1	P48465		#VALUE!	#VALUE!	1790.89	512342070	0	4.921e-09	High	55.27	3.23912e-05	High	55.65	2.99497e-05	81.19	8.36359e-08	81.18	8.19235e-08	0	5.87021e+08	147492924	9.62831e+07	High	High
	YPIEHGIVTNWDDMEK	8	2	1	P48465		#VALUE!	#VALUE!	1946.9	3.56621e+08	0	9.583e-12	High	93.77	1.86793e-09	High	65.06	1.38791e-06	34.2	0.00157779	19.84	0.0430574	0	1.90172e+08	1.69214e+08	120138041	High	High
	VAPEEHPVLLTEAPLNPK	11	2	1	P48465		#VALUE!	#VALUE!	1954.07	7.96516e+08	0	1.59e-06	High	69.76	9.72272e-07	High	66.85	1.90015e-06	25.44	0.0262898	27.53	0.0165125	0	6.02565e+08	3.01332e+08	2.15938e+08	High	High
	DLYGNIVMSGGTTMYNGIADR	4	1	1	P48465		#VALUE!	#VALUE!	2248.04	4.79374e+07	0	2e-10	High	116.64	1.10553e-11	High	110.73	4.01507e-11					0	3.99645e+07	0	0
	YSVWIGGSILASLSTFQQMWIAK	2	1	1	P48465		#VALUE!	#VALUE!	2586.35	1.80887e+07	0	0.004199	High	12.19	0.619047	High	3.02	5.03873					0	1.75303e+07	0	0
	LCYVALDFEQELQTAAQSSQLEK	11	1	1	P48465	C2(Carbamidomethyl)	#VALUE!	#VALUE!	2671.29	213716946	0	8.797e-12	High	95.63	2.20189e-09	High	109.49	8.82815e-11	113.36	3.73667e-11	108.11	1.25166e-10	0	2.33442e+08	6.43493e+07	5.53112e+07	High	High
	KYSVWIGGSILASLSTFQQMWIAK	2	1	1	P48465		#VALUE!	#VALUE!	2714.44	3.32182e+07	0	0.0009369	High	16.23	0.200115	High	3.33	3.80903					1	1.04371e+07	0	0
	EKLCYVALDFEQELQTAAQSSQLEK	2	1	1	P48465	C4(Carbamidomethyl)	#VALUE!	#VALUE!	2928.42	3.48758e+07	0	4.564e-07	High	49.64	9.4519e-05	High	17.36	0.166207					1	3.55393e+07	0	0
	CPEALFQPSLLGLEAAGIHETTYNSIMK	7	1	1	P48465	C1(Carbamidomethyl)	#VALUE!	#VALUE!	3090.53	224427664	0	1.452e-14	High	96.92	2.09333e-09	High	76.26	2.4369e-07	103.42	4.68638e-10	88.95	1.31171e-08	0	189512638	8.65518e+07	57735264	High	High
	TTGIVLDSGDGVTHTVPIYEGFSLPHAILR	10	1	1	P48465		#VALUE!	#VALUE!	3165.66	9.16394e+08	0	3.419e-11	High	76.65	1.57878e-07	High	79.75	7.62663e-08	69.55	8.09698e-07	55	2.38752e-05	0	924165776	1.54704e+08	2.69834e+08	High	High
	AGFAGDDAPR	4	3	1	P48465		#VALUE!	#VALUE!	976.448	0	0	5.873e-06				High	11.64	0.260486	57.36	6.79519e-06	35.26	0.00113184	0	55530460	67656594	4.87842e+07	High	High
	FRCPEALFQPSLLGLEAAGIHETTYNSIMK	2	1	1	P48465	C3(Carbamidomethyl)	#VALUE!	#VALUE!	3393.7	0	0	0.00234				High	17.16	0.195194			31.72	0.00706625	1	29606036	0	8.24501e+06		High
	CDLDIRK	2	2	1	P48465	C1(Carbamidomethyl)	#VALUE!	#VALUE!	919.467	5.22107e+06	0.001	0.01337	High	7.19	2.17723	High	20.81	0.094603					1	4.04321e+06	0	0
	IDLAGR	2	4	1	P48465		#VALUE!	#VALUE!	644.373	137227781	0.002	0.02145	High	42.14	0.000803389				24.15	0.0505738			0	0	2.98232e+07	0	High
	DLTDYLVK	1	1	1	P48465		#VALUE!	#VALUE!	966.515	2.24076e+08	0.003	0.03848	High	7.13	0.948847								0	0	0	0
	GILTLK	1	3	1	P48465		#VALUE!	#VALUE!	644.434	0	0.006	0.08771									28.83	0.00536765	0	0	0	1.33568e+07		High
	AVFPSIVGRPR	1	3	1	P48465		#VALUE!	#VALUE!	1198.71	0	0.009	0.1422				High	7.15	0.93485					0	4.78129e+07	0	0
J9VTH3	Pyruvate decarboxylase OS=Cryptococcus neoformans var. grubii serotype A (strain H99 / ATCC 208821 / CBS 10515 / FGSC 9487) GN=CNAG_04659 PE=3 SV=1 - [J9VTH3_CRYNH]	73.52	1.28511e+08	1.67118e+08	3.9008e+08	7.41664e+07	3.03539	0.443796	1	31	31	122	metal ion binding; catalytic activity	membrane	metabolic process	Pf00205; Pf02775; Pf02776		[GO:0000287]; GO:0046872; GO:0043169; GO:0043167; GO:0005488; GO:0003674 [GO:0003824]; GO:0003674 [GO:0008152]; GO:0008150 [GO:0016021]; GO:0031224; GO:0044425; GO:0005575; GO:0016020 [GO:0030976]; GO:0019842; GO:0043168; GO:0043169; GO:0050662; GO:0097159; GO:1901363; GO:1901681; GO:0036094; GO:0043167; GO:0048037; GO:0005488; GO:0003674	498.864	612.672	923.585	534.609	38.36	40.29	67.58	46.39	17	19	27	21	23	27	42	30	623	67.5655	5.92236
	Sequence	# PSMs	# Proteins	# Protein Groups	Protein Group Accessions	Modifications	#VALUE!	#VALUE!	MH+ [Da]	A5: Area	q-Value	PEP	A18	IonScore A18	Exp Value A18	B18	IonScore B18	Exp Value B18	IonScore C18	Exp Value C18	IonScore D18	Exp Value D18	# Missed Cleavages	B5: Area	C5: Area	D5: Area	C18	D18
	FGMALEVR	4	1	1	J9VTH3		#VALUE!	#VALUE!	922.481	65260618	0	0.000102	High	64.01	2.95908e-06	High	64.89	2.41633e-06	64.69	2.46228e-06	63.88	2.96714e-06	0	91425114	1.55709e+08	2.24248e+07	High	High
	LTAEANDRA	3	1	1	J9VTH3		#VALUE!	#VALUE!	960.475	9.83024e+06	0	0.007299	High	29.38	0.0086509				42.87	0.000387312	37.13	0.00145232	1	0	9.70378e+07	1.92325e+07	High	High
	KLVDACGIR	8	1	1	J9VTH3	C6(Carbamidomethyl)	#VALUE!	#VALUE!	1031.57	2.64749e+07	0	0.0001503	High	44.74	0.000407921	High	44.41	0.000440125	41.08	0.000947494	28.94	0.0155087	1	3.87896e+07	78191660	1.31528e+07	High	High
	SVDSPVVPDPK	7	1	1	J9VTH3		#VALUE!	#VALUE!	1139.59	8.38551e+07	0	8.788e-07	High	70.95	5.74521e-07	High	40.13	0.000752145	40.24	0.000733334	77.79	1.18934e-07	0	1.3382e+08	2.4268e+08	4.2098e+07	High	High
	GQSVEQKVEDK	5	1	1	J9VTH3		#VALUE!	#VALUE!	1246.63	5.86736e+06	0	0.0007175	High	51.62	7.02425e-05	High	49.01	0.000128115	55.68	2.75804e-05	37.92	0.001687	1	9.10293e+06	1.71557e+07	2.44929e+06	High	High
	TPTSWTEAFDK	5	1	1	J9VTH3		#VALUE!	#VALUE!	1282.59	5.56323e+07	0	2.514e-05	High	58.34	6.30186e-06	High	62.8	2.25667e-06	41.74	0.00028805	52.41	2.4687e-05	0	86659358	2.9745e+08	4.76077e+07	High	High
	KPIILVDACAGR	2	1	1	J9VTH3	C9(Carbamidomethyl)	#VALUE!	#VALUE!	1312.74	0	0	0.004451	High	14.83	0.217042	High	15.84	0.173309					0	6.13735e+07	0	0
	TILPLLRPAFEK	5	1	1	J9VTH3		#VALUE!	#VALUE!	1397.85	91995151	0	0.00709	High	16.96	0.0493362				22.42	0.0140335	22.82	0.0127987	0	0	2.4228e+08	3.98107e+07	High	High
	GDEIKHEWLWPR	4	1	1	J9VTH3		#VALUE!	#VALUE!	1565.79	1.25891e+08	0	2.869e-05	High	30.23	0.00801414	High	24.85	0.0276603	33.64	0.00361149	32.03	0.00526356	1	2.0675e+08	4.01371e+08	6.62284e+07	High	High
	SDFNSGSFSVNIDPK	5	1	1	J9VTH3		#VALUE!	#VALUE!	1613.74	1.12962e+08	0	4.273e-08	High	75.35	9.77338e-08	High	96.74	7.6261e-10	64.31	1.26031e-06	102.53	1.95465e-10	0	1.49492e+08	2.71491e+08	4.8347e+07	High	High
	EVESSDFVLYVGALK	6	1	1	J9VTH3		#VALUE!	#VALUE!	1655.85	105230935	0	2.381e-08	High	57.48	1.57211e-05	High	67.81	1.41568e-06	74.37	3.19895e-07	42.29	0.000516426	0	136353456	271357927	49543195	High	High
	VPVLHIVGAPSTSLQAK	6	1	1	J9VTH3		#VALUE!	#VALUE!	1717	89064325	0	1.307e-07	High	38.31	0.000486983				61.93	2.11599e-06	14.33	0.121763	0	0	3.59724e+08	7.26673e+07	High	High
	SSNEQVAFFTYILER	3	1	1	J9VTH3	N-Term(Acetyl)	#VALUE!	#VALUE!	1845.9	4.76612e+07	0	3.367e-07	High	43.01	0.000397527	High	23.39	0.0364223	51.1	6.17116e-05			0	6.72065e+07	1.53557e+08	0	High
	HPLYGGCYAGANSLPTVQK	6	1	1	J9VTH3	C7(Carbamidomethyl)	#VALUE!	#VALUE!	2032.99	8.77522e+07	0	7.647e-07	High	25.99	0.0220297	High	37.72	0.00150449	46.94	0.000177014			0	1.45113e+08	2.62473e+08	0	High
	GVHPYIFVLNNDGYEIER	4	1	1	J9VTH3		#VALUE!	#VALUE!	2135.06	121715232	0	2.052e-09	High	30.39	0.00818131	High	75.13	2.74677e-07	77.41	1.62489e-07	43.87	0.000352776	0	13942612	44457193	5.92006e+07	High	High
	VVLFVGDGSLQLTLQEIGTMLR	6	1	1	J9VTH3		#VALUE!	#VALUE!	2389.32	4.44827e+07	0	6.599e-13	High	65.25	1.70167e-06	High	41.29	0.000416091	132.53	3.01574e-13			0	84320447	1.74024e+08	0	High
	VIIELHSFTTTIGYASYPTTDIR	3	1	1	J9VTH3		#VALUE!	#VALUE!	2598.35	1.37926e+08	0	0.0002391	High	10.9	0.74374				10.81	0.755164	14.41	0.329641	0	0	3.70441e+08	7.15911e+07	High	High
	LVDACGIR	3	1	1	J9VTH3	C5(Carbamidomethyl)	#VALUE!	#VALUE!	903.472	0	0	0.0001781				High	36.58	0.0024616	54.62	3.86561e-05	26.75	0.0232484	0	1.70762e+07	3.53206e+07	0	High	High
	TLHQSYAIHTPQELSK	3	1	1	J9VTH3		#VALUE!	#VALUE!	1852.95	0	0	2.126e-06				High	14.67	0.361664	8.28	1.50822	15.86	0.272389	0	1.60424e+07	1.89034e+08	3.12385e+07	High	High
	RGVHPYIFVLNNDGYEIER	2	1	1	J9VTH3		#VALUE!	#VALUE!	2291.16	0	0	1.678e-06				High	26.21	0.0221382	11.62	0.637003			1	2.37212e+07	39039869	0	High
	AVLEQCRPGYVEVPTDAVHAK	9	1	1	J9VTH3	C6(Carbamidomethyl)	#VALUE!	#VALUE!	2339.18	0	0	1.993e-09				High	52.02	6.78303e-05	58.07	1.67652e-05	39.7	0.00115188	0	2.05429e+07	3.98426e+08	7.82407e+07	High	High
	QIHGWTAEYNDIQLYDHQLLLPFLAGK	7	1	1	J9VTH3		#VALUE!	#VALUE!	3183.63	0	0	1.991e-09				High	33.09	0.00476181	26.12	0.0235791	5.1	2.99759	0	133338958	6.21651e+07	6.77442e+07	High	High
	HEWLWPR	1	1	1	J9VTH3		#VALUE!	#VALUE!	1023.51	0	0	0.001724							20.77	0.0540206			0	0	23419839	0	High
	LLDDEEFNKPDR	4	1	1	J9VTH3		#VALUE!	#VALUE!	1490.71	0	0	1.782e-06							55.94	1.65544e-05			0	0	278768396	0	High
	VKGTLAVVITTFGVGELSALCGIAGCLAER	3	1	1	J9VTH3	C21(Carbamidomethyl); C26(Carbamidomethyl)	#VALUE!	#VALUE!	3062.64	0	0	1.247e-06							30.68	0.00538692	50.72	5.041e-05	1	0	104812965	26558053	High	High
	QSLLHHTLNLPESFSTFSSMSAPLSCSQALINNIEPK	2	1	1	J9VTH3	C26(Carbamidomethyl)	#VALUE!	#VALUE!	4099.03	0	0	0.002326							20.09	0.074931			0	0	2.9936e+08	0	High
	QIFGVPGDFNLTALDYIEKDPDLQWVGNANELNAAYASDGYAR	1	1	1	J9VTH3		#VALUE!	#VALUE!	4731.26	0	0	0.0001091							30	0.00505			1	0	1.67294e+08	0	High
	LIEVFMPR	1	1	1	J9VTH3		#VALUE!	#VALUE!	1004.56	0	0	0.0006742									40.56	0.000865837	0	0	0	3.26281e+07		High
	GDAPAGLIR	1	1	1	J9VTH3		#VALUE!	#VALUE!	869.484	0	0.001	0.01379									28.62	0.00700761	0	0	0	20907620		High
	FFETPMGK	1	1	1	J9VTH3		#VALUE!	#VALUE!	956.454	0	0.003	0.04334				High	2.45	2.30385					0	8.57947e+07	0	0
	VSAEGLK	2	1	1	J9VTH3		#VALUE!	#VALUE!	703.398	0	0.004	0.08772							18.61	0.26167	23.27	0.0734725	0	0	8.03491e+07	1.31608e+07	High	High
J9VY34	ADP,ATP carrier protein OS=Cryptococcus neoformans var. grubii serotype A (strain H99 / ATCC 208821 / CBS 10515 / FGSC 9487) GN=CNAG_06101 PE=3 SV=1 - [J9VY34_CRYNH]	65.18	1.76095e+08	6.41767e+08	1.0636e+09	5.63471e+08	6.03992	0.878	2	20	20	120	transporter activity	cytoplasm; membrane; mitochondrion	transport	Pf00153		[GO:0005215]; GO:0003674 [GO:0005743]; GO:0019866; GO:0031966; GO:0031090; GO:0031967; GO:0044424; GO:0005740; GO:0044429; GO:0016020; GO:0043227; GO:0044422; GO:0031975; GO:0044446; GO:0005622; GO:0044464; GO:0005739; GO:0044444; GO:0005575; GO:0043226; GO:0043229; GO:0005623; GO:0043231; GO:0005737 [GO:0006810]; GO:0051234; GO:0008150; GO:0051179 [GO:0016020]; GO:0005575 [GO:0016021]; GO:003122…	354.808	576.778	730.483	894.072	48.24	51.12	62.62	61.98	12	13	18	19	19	24	37	40	313	33.7726	9.80322
	Sequence	# PSMs	# Proteins	# Protein Groups	Protein Group Accessions	Modifications	#VALUE!	#VALUE!	MH+ [Da]	A5: Area	q-Value	PEP	A18	IonScore A18	Exp Value A18	B18	IonScore B18	Exp Value B18	IonScore C18	Exp Value C18	IonScore D18	Exp Value D18	# Missed Cleavages	B5: Area	C5: Area	D5: Area	C18	D18
	SMFGFK	3	1	1	J9VY34		#VALUE!	#VALUE!	716.343	29571762	0	0.008323	High	21	0.0214469				27.41	0.00490189	26.54	0.00598913	0	0	1.65907e+08	8.946e+07	High	High
	GNTANVIR	4	2	1	J9VY34		#VALUE!	#VALUE!	844.463	9.64279e+07	0	0.00388	High	49.58	0.0001432	High	51.7	8.72147e-05	45.76	0.000342444	47.56	0.000228004	0	2.92169e+08	2.52259e+08	1.99995e+08	High	High
	TLASDGIAGLYR	5	1	1	J9VY34		#VALUE!	#VALUE!	1236.66	2.03759e+08	0	6.298e-08	High	27.82	0.0144547	High	88.18	1.3913e-08	58.47	1.24454e-05	55.44	2.50039e-05	0	4.3843e+08	9.81385e+08	5.8216e+08	High	High
	GVAGAGVLSLYDK	3	1	1	J9VY34		#VALUE!	#VALUE!	1249.68	1.07577e+08	0	0.0001334	High	67.32	1.5199e-06				69.79	8.50129e-07	72.07	5.06008e-07	0	0	6.82134e+08	452425085	High	High
	SMFDAGSQIIAK	4	1	1	J9VY34		#VALUE!	#VALUE!	1267.64	9.57334e+07	0	2.545e-06	High	29.77	0.0079079	High	29.37	0.00867084	74.38	2.58975e-07	90.65	6.11306e-09	0	9.0632e+07	590494802	380210827	High	High
	LLVQNQDEMIK	4	1	1	J9VY34		#VALUE!	#VALUE!	1330.7	1.50689e+08	0	2.897e-06	High	46.75	0.000236711	High	47.27	0.000210937	57.53	2.03094e-05	49.76	0.000121534	0	5.86207e+08	891290609	5.22542e+08	High	High
	MMMTSGGTVHYK	8	2	1	J9VY34		#VALUE!	#VALUE!	1342.6	4.17421e+07	0	1.749e-07	High	45.18	7.73642e-05	High	55.6	7.29871e-06	67.74	4.45909e-07	58.33	3.89265e-06	0	4.70144e+07	289443195	1.45526e+08	High	High
	MMMTSGGTVHYK	26	2	1	J9VY34	M1(Oxidation)	#VALUE!	#VALUE!	1358.59	4.49072e+06	0	5.093e-06	High	11.25	0.183724	High	16.35	0.0567762	35.56	0.00068103	55.6	6.74786e-06	0	4.07314e+06	2.24268e+07	2.13078e+07	High	High
	GFIPSVVGIIVYR	5	1	1	J9VY34		#VALUE!	#VALUE!	1419.84	1.0677e+08	0	3.421e-08	High	24.81	0.00941553	High	30.69	0.00243134	14.04	0.11242	54.66	9.74641e-06	0	3.62427e+08	7.51342e+08	4.75647e+08	High	High
	TYKDEGLASLWR	7	1	1	J9VY34		#VALUE!	#VALUE!	1438.73	173835811	0	8.239e-08	High	64.95	2.79903e-06	High	71.93	5.38616e-07	75.44	2.42895e-07	69.31	9.84644e-07	1	1.84909e+08	7.81131e+08	453859292	High	High
	AFLTDFLMGGVSAAVSK	9	1	1	J9VY34		#VALUE!	#VALUE!	1713.89	26407476	0	4.585e-11	High	43.52	0.000435739	High	102.29	5.81348e-10	52.04	6.15795e-05	43.68	0.00042212	0	596715733	1318114799	1.31281e+08	High	High
	WFAGNIASGGAAGASSLLFVYSLDYAR	12	1	1	J9VY34		#VALUE!	#VALUE!	2764.37	54834202	0	4.002e-10	High	43.15	0.000481752	High	54.18	3.78125e-05	60.46	8.90503e-06	130.39	9.09543e-13	0	1.45926e+08	204415345	2.02738e+08	High	High
	AQELMFGK	3	2	1	J9VY34		#VALUE!	#VALUE!	923.465	0	0	0.0008141				High	31	0.00619576	43.2	0.000337434	43.75	0.000297296	0	3.54301e+07	3.20376e+08	1.92513e+08	High	High
	GVTDCFAR	2	1	1	J9VY34	C5(Carbamidomethyl)	#VALUE!	#VALUE!	925.419	0	0	0.0005206				High	51.94	1.98318e-05			11.88	0.19459	0	2.40998e+08	0	1.90599e+08		High
	LLVQNQDEMIK	1	1	1	J9VY34	M9(Oxidation)	#VALUE!	#VALUE!	1346.7	0	0	0.002354				High	8.99	1.47003					0	56811127	0	0
	YFPTQALNFAFK	4	2	1	J9VY34		#VALUE!	#VALUE!	1446.74	0	0	1.031e-06				High	16.49	0.241217	61.77	7.0519e-06	57.22	2.01051e-05	0	7.42378e+08	832017118	5.85711e+08	High	High
	GAGANILR	3	2	1	J9VY34		#VALUE!	#VALUE!	771.447	0	0	0.002734							43.94	0.000236133	33.39	0.00268013	0	0	0	0	High	High
	QFNGLVDVYK	1	1	1	J9VY34		#VALUE!	#VALUE!	1182.62	0	0	0.007688							11.81	0.504268			0	0	2.13186e+07	0	High
	SMFDAGSQIIAK	3	1	1	J9VY34	M2(Oxidation)	#VALUE!	#VALUE!	1283.63	0	0	3.85e-05							31.53	0.00411297			0	0	27110987	0	High
	RMMMTSGGTVHYK	3	2	1	J9VY34		#VALUE!	#VALUE!	1498.7	0	0	8.805e-09							50.27	4.7456e-05	26.62	0.0112152	1	0	1.09362e+07	6.25147e+06	High	High
	MMMTSGGTVHYK	2	2	1	J9VY34	M2(Oxidation); M3(Oxidation)	#VALUE!	#VALUE!	1374.59	0	0	0.0006918									15.3	0.0531218	0	0	0	2.93734e+06		High
	MMMTSGGTVHYK	1	2	1	J9VY34	M1(Oxidation); M2(Oxidation); M3(Oxidation)	#VALUE!	#VALUE!	1390.58	0	0	0.000374									5.22	0.330668	0	0	0	1.25395e+06		High
	GVAGAGVLSLYDKAQELMFGK	1	1	1	J9VY34		#VALUE!	#VALUE!	2154.13	0	0	1.956e-07									36.73	0.00191092	1	0	0	5.8651e+07		High
	TAAAPIER	4	2	1	J9VY34		#VALUE!	#VALUE!	828.458	9.04954e+07	0.001	0.02444	High	24.01	0.0236329	High	40.9	0.000483634	36.21	0.00142402	25.28	0.0176407	0	2.94619e+08	4.86407e+08	2.82305e+08	High	High
	SEGYWK	2	2	1	J9VY34		#VALUE!	#VALUE!	769.351	0	0.005	0.0601							9.29	0.270849	9.83	0.239182	0	0	162559900	8.88598e+07	High	High
J9VI11	6-phosphogluconate dehydrogenase, decarboxylating OS=Cryptococcus neoformans var. grubii serotype A (strain H99 / ATCC 208821 / CBS 10515 / FGSC 9487) GN=CNAG_07561 PE=3 SV=1 - [J9VI11_CRYNH]	82.08	4.57332e+08	2.00932e+08	1.80922e+08	1.00801e+08	0.395604	0.501668	2	29	29	120	catalytic activity; nucleotide binding	membrane	metabolic process	Pf00393; Pf03446		[GO:0004616]; GO:0016616; GO:0016614; GO:0016491; GO:0003824; GO:0003674 [GO:0006098]; GO:0006007; GO:0006740; GO:0006006; GO:0019320; GO:0006739; GO:0055114; GO:0019318; GO:0046365; GO:0046496; GO:0044710; GO:0005996; GO:0044724; GO:0019362; GO:0008152; GO:0044699; GO:0044723; GO:0016052; GO:0044712; GO:0006733; GO:0009117; GO:0072524; GO:0008150; GO:0005975; GO:1901575; GO:0009056; GO:0006732; …	1194.13	862.134	596.711	564.625	72.71	59.06	57.64	58.04	26	20	19	18	40	29	27	24	491	53.8494	6.07471
	Sequence	# PSMs	# Proteins	# Protein Groups	Protein Group Accessions	Modifications	#VALUE!	#VALUE!	MH+ [Da]	A5: Area	q-Value	PEP	A18	IonScore A18	Exp Value A18	B18	IonScore B18	Exp Value B18	IonScore C18	Exp Value C18	IonScore D18	Exp Value D18	# Missed Cleavages	B5: Area	C5: Area	D5: Area	C18	D18
	IILLVK	3	2	1	J9VI11		#VALUE!	#VALUE!	698.518	56909098	0	0.009199	High	17.31	0.018534	High	36.33	0.000232258	18.73	0.013365			0	2.90336e+07	1.13446e+07	0	High
	RIILLVK	4	2	1	J9VI11		#VALUE!	#VALUE!	854.618	1.84562e+08	0	0.008891	High	18.85	0.0130008	High	26.54	0.00221294	28.33	0.00146545	24.78	0.00331872	1	8.15633e+07	3.51504e+07	19446335	High	High
	CLSAIKDER	2	1	1	J9VI11	C1(Carbamidomethyl)	#VALUE!	#VALUE!	1091.55	1.06147e+07	0	0.002989	High	34.36	0.00382927						23.74	0.0414215	1	0	0	3.19414e+06		High
	DFFGAHTFR	5	1	1	J9VI11		#VALUE!	#VALUE!	1097.52	67606739	0	5.323e-05	High	6.96	0.956519				37.49	0.00084663	53.86	1.95296e-05	0	0	27746851	19944038	High	High
	VDHFLENEAK	7	2	1	J9VI11		#VALUE!	#VALUE!	1201.59	2.27227e+08	0	3.385e-05	High	49.7	7.1256e-05	High	49.33	7.75928e-05	30.51	0.00591319	49.55	7.32055e-05	0	1.04846e+08	5.32966e+07	6.70587e+06	High	High
	FKDTDGVPMVR	4	1	1	J9VI11		#VALUE!	#VALUE!	1264.64	5.86149e+07	0	1.098e-05	High	32.37	0.00509897	High	15.16	0.272787	44.36	0.000331626			1	3.18434e+07	17545704	0	High
	SVFLSDITAAYR	4	1	1	J9VI11		#VALUE!	#VALUE!	1342.7	3.1411e+08	0	1.396e-07	High	74.42	2.76479e-07	High	77.23	1.44764e-07	78.86	9.9463e-08	76.58	1.68136e-07	0	133516744	8.57701e+07	44674983	High	High
	TETLPANLIQGQR	5	1	1	J9VI11		#VALUE!	#VALUE!	1440.78	2.10574e+08	0	4.146e-07	High	62.36	4.32669e-06	High	49.38	8.6509e-05	70.09	7.39515e-07	61.6	5.15414e-06	0	52654679	90299103	5.53283e+07	High	High
	WTATSGNVSSSTYNA	5	1	1	J9VI11		#VALUE!	#VALUE!	1545.68	2.56746e+07	0	0.0001226	High	39.89	0.000271798				36.12	0.000647509	45.46	7.53782e-05	0	0	2.13336e+07	1.16875e+07	High	High
	GLLFVGSGVSGGEEGAR	4	2	1	J9VI11		#VALUE!	#VALUE!	1591.81	3.49014e+08	0	4.409e-12	High	98.31	1.49046e-09	High	112.08	6.03955e-11	118.44	1.38922e-11	74.19	3.84876e-07	0	1.56593e+08	1.31466e+08	7.72254e+07	High	High
	GLELDEDEIAGIFDK	1	1	1	J9VI11		#VALUE!	#VALUE!	1663.81	1.66153e+08	0	7.606e-10	High	123.25	4.14007e-12								0	0	0	0
	GTNVIGAHSVQELCSK	5	2	1	J9VI11	C14(Carbamidomethyl)	#VALUE!	#VALUE!	1699.84	2.35499e+07	0	6.013e-06	High	65.18	2.26025e-06	High	14.02	0.309097			11.93	0.506556	0	1.1848e+08	0	4.43316e+07		High
	AVDDFIAQLEPYLEK	7	2	1	J9VI11		#VALUE!	#VALUE!	1750.89	3.88934e+08	0	7.9e-11	High	29.05	0.0123829	High	111.84	6.51363e-11	12.09	0.614926	2.84	4.99196	0	1.93145e+08	8.21547e+07	5.0076e+07	High	High
	QQFIDDLEQALYASK	4	1	1	J9VI11		#VALUE!	#VALUE!	1768.88	2.25179e+08	0	7.136e-08	High	78.54	1.13367e-07	High	82.17	4.91456e-08	72.04	5.09516e-07	95.07	2.53605e-09	0	109288442	5.11358e+07	3.59052e+07	High	High
	WNNGVLDSFLIEITR	2	1	1	J9VI11		#VALUE!	#VALUE!	1776.93	4.59188e+07	0	1.139e-08	High	95.55	2.93936e-09	High	98.34	1.52417e-09					0	26225622	0	0
	GDIIIDGGNSHYPDSIR	8	1	1	J9VI11		#VALUE!	#VALUE!	1828.88	3.20468e+08	0	1.755e-07	High	95.6	2.06567e-09	High	66.13	1.82836e-06	31.81	0.00491085	22.99	0.0374245	0	1.54473e+08	8.10892e+07	4.83701e+07	High	High
	ENPELENLLLAPFFTK	4	1	1	J9VI11		#VALUE!	#VALUE!	1874.99	335685562	0	5.295e-06	High	53.87	4.49173e-05	High	55.45	3.12187e-05			55.15	3.34514e-05	0	1.59465e+08	0	5.35697e+07		High
	GDKQQFIDDLEQALYASK	3	1	1	J9VI11		#VALUE!	#VALUE!	2069.02	4.14018e+07	0	6.489e-08	High	51.78	5.27676e-05	High	51.92	5.07723e-05					1	2.13178e+07	0	0
	VVPGMGNDHLKENEDVHVR	1	1	1	J9VI11		#VALUE!	#VALUE!	2145.05	1.08584e+07	0	0.006602	High	11.66	0.68575								1	0	0	0
	WTAIDALDNGMPVTLIGEAVFAR	8	1	1	J9VI11		#VALUE!	#VALUE!	2460.26	1.49401e+08	0	3.104e-08	High	54.28	4.27371e-05	High	72.06	7.21868e-07	83.49	5.10393e-08	24.22	0.0433317	0	9.13066e+07	38496533	2.31028e+07	High	High
	TAAQAQGEPCCDWVGETGSGHYVK	7	1	1	J9VI11	C10(Carbamidomethyl); C11(Carbamidomethyl)	#VALUE!	#VALUE!	2608.12	3.22612e+08	0	9.817e-09	High	50.3	9.31044e-06	High	33.78	0.000417802	58.17	1.52044e-06	51.15	7.65544e-06	0	1.62998e+08	1.67085e+08	9.097e+07	High	High
	MVHNGIEYGDMQLIAEAYDILKR	9	1	1	J9VI11		#VALUE!	#VALUE!	2679.33	8.62839e+07	0	4.782e-10	High	61	7.94328e-06	High	26.01	0.0250611	34.66	0.00345399	31.21	0.00768185	1	50422353	1.96004e+07	9.77348e+06	High	High
	SSDLADVGLIGLAVMGQNLILNMNDK	1	2	1	J9VI11	N-Term(Acetyl)	#VALUE!	#VALUE!	2743.4	0	0	4.988e-07	High	66.45	2.02686e-06								0	0	0	0
	VIAQSTLWGIPIPAHTTALSFFDGYR	8	1	1	J9VI11		#VALUE!	#VALUE!	2861.5	6.34047e+08	0	5.271e-09	High	34.47	0.00292964	High	58.88	1.05477e-05	45.83	0.000212891	49.93	8.28243e-05	0	2.46652e+08	244215647	1.34208e+08	High	High
	RVIAQSTLWGIPIPAHTTALSFFDGYR	1	1	1	J9VI11		#VALUE!	#VALUE!	3017.6	8.57075e+07	0	0.003499	High	7.95	1.10624								1	0	0	0
	GLELDEDEIAGIFDKWNNGVLDSFLIEITR	3	1	1	J9VI11		#VALUE!	#VALUE!	3421.72	6.84529e+07	0	5.82e-13	High	82.84	4.80996e-08	High	73.34	4.31006e-07					1	3.79384e+07	0	0
	IISYAQGFMLMR	2	1	1	J9VI11		#VALUE!	#VALUE!	1429.73	0	0	0.008365				High	6.91	2.09815	3.57	4.26355			0	80462144	42133570	0	High
	NGPSLMPGGSDDAWPHIK	2	2	1	J9VI11		#VALUE!	#VALUE!	1878.88	0	0	1.468e-05							7.98	1.0429	18	0.0998483	0	0	0	0	High	High
	VNDWHLNNAGIAAMWR	1	1	1	J9VI11		#VALUE!	#VALUE!	1867.9	0	0.001	0.01864							1.94	5.08589			0	0	6.03553e+07	0	High
J9VL11	Tubulin alpha-1A chain OS=Cryptococcus neoformans var. grubii serotype A (strain H99 / ATCC 208821 / CBS 10515 / FGSC 9487) GN=CNAG_03787 PE=3 SV=1 - [J9VL11_CRYNH]	79.91	7.51596e+07	1.39678e+08	1.44287e+08	6.93215e+07	1.91974	0.496295	3	27	27	115	nucleotide binding; catalytic activity; structural molecule activity	cytoplasm; cytoskeleton	metabolic process; cell organization and biogenesis	Pf00091; Pf03953		[GO:0000166]; GO:0036094; GO:1901265; GO:0005488; GO:0097159; GO:1901363; GO:0003674 [GO:0003924]; GO:0017111; GO:0016462; GO:0016818; GO:0016817; GO:0016787; GO:0003824; GO:0003674 [GO:0005200]; GO:0005198; GO:0003674 [GO:0005525]; GO:0032550; GO:0032561; GO:0035639; GO:0001883; GO:0032549; GO:0019001; GO:0032555; GO:0043168; GO:1901265; GO:0001882; GO:0017076; GO:0032553; GO:0043167; GO:0097159…	534.908	738.431	592.31	865.893	49.78	60.49	68.3	70.54	16	20	21	21	26	28	29	32	448	49.6661	5.0083
	Sequence	# PSMs	# Proteins	# Protein Groups	Protein Group Accessions	Modifications	#VALUE!	#VALUE!	MH+ [Da]	A5: Area	q-Value	PEP	A18	IonScore A18	Exp Value A18	B18	IonScore B18	Exp Value B18	IonScore C18	Exp Value C18	IonScore D18	Exp Value D18	# Missed Cleavages	B5: Area	C5: Area	D5: Area	C18	D18
	LSIDYGKK	8	1	1	J9VL11		#VALUE!	#VALUE!	923.519	1.44138e+07	0	0.006052	High	37.73	0.000649323	High	36.73	0.000817449	31.22	0.00290711	43.86	0.000158293	1	1.22005e+07	2.01463e+07	9.91424e+06	High	High
	EDAANNYAR	4	3	1	J9VL11		#VALUE!	#VALUE!	1023.45	1.63137e+07	0	0.0002601	High	21.57	0.0188089	High	34.69	0.000916988	28.22	0.00406784	41.39	0.000196049	0	1.27726e+07	7.73263e+06	6.40586e+06	High	High
	DVNAAVANIR	4	1	1	J9VL11		#VALUE!	#VALUE!	1042.56	49876690	0	1.276e-06	High	7.5	1.27147	High	64.31	2.7245e-06	28.39	0.0103587			0	1.07137e+08	0	0	High
	LDNKFDLLYSK	9	1	1	J9VL11		#VALUE!	#VALUE!	1355.72	4.90369e+07	0	2.861e-05	High	41.32	0.000682561	High	51.13	7.09231e-05	44.9	0.000297706	31.78	0.00613962	1	1.08554e+08	7.50944e+07	3.96268e+07	High	High
	SLFHPETMITGK	7	1	1	J9VL11		#VALUE!	#VALUE!	1360.69	1.76375e+07	0	0.000236	High	32.23	0.00628332	High	25.68	0.0283916	38.24	0.00157467	42.41	0.000602822	0	1.44021e+07	5.08119e+07	1.66623e+07	High	High
	LIAQVVSSVTASLR	5	1	1	J9VL11		#VALUE!	#VALUE!	1443.85	7.38868e+07	0	3.34e-05	High	41.86	0.000299749	High	19.19	0.0554317	38.98	0.000581779			0	115230613	1.55442e+08	0	High
	NLGITSPSFTNLNR	6	1	1	J9VL11		#VALUE!	#VALUE!	1533.8	8.21139e+07	0	5.701e-06	High	51.67	8.20327e-05	High	66.12	2.94433e-06	24.46	0.0431506	59.51	1.34892e-05	0	1.50209e+08	1.33961e+08	6.10737e+07	High	High
	TIQFVDWCPTGFK	3	1	1	J9VL11	C8(Carbamidomethyl)	#VALUE!	#VALUE!	1598.77	5.0792e+07	0	8.436e-07	High	53.61	2.6784e-05	High	2.48	3.6156			16.33	0.144342	0	1.12717e+08	0	5.20316e+07		High
	SLYVDLEPNVIDEVR	5	1	1	J9VL11		#VALUE!	#VALUE!	1760.91	6.27972e+07	0	7.623e-09	High	26.04	0.0256352	High	62.58	5.63119e-06	44.69	0.000351512	78.7	1.38269e-07	0	3.95127e+07	114603020	77256702	High	High
	IGICNEPPALVPGGDLAK	7	1	1	J9VL11	C4(Carbamidomethyl)	#VALUE!	#VALUE!	1820.96	69478035	0	7.893e-08	High	42.01	0.000544523	High	68.87	1.11557e-06	59.81	9.03683e-06	57.73	1.442e-05	0	1.53595e+08	143457590	6.33875e+07	High	High
	AFVHWYVGEGMEEGEFSEAR	4	3	1	J9VL11		#VALUE!	#VALUE!	2330.02	6.6979e+07	0	3.439e-08	High	6.97	0.391773	High	55.26	5.65918e-06			49.66	1.89251e-05	0	1.00633e+08	0	6.49343e+07		High
	FDGDLNVDLNEFQTNLVPYPR	8	1	1	J9VL11		#VALUE!	#VALUE!	2466.2	4.53001e+07	0	3.381e-07	High	77.96	1.32763e-07	High	81.23	6.25285e-08	72.86	4.24438e-07	81.11	6.42803e-08	0	6.28181e+07	9.48617e+07	5.85881e+07	High	High
	LMEGSPSANDDGFSTFFSETGSGK	9	1	1	J9VL11		#VALUE!	#VALUE!	2468.06	4.45656e+07	0	3.316e-10	High	64.23	3.77572e-07	High	106.88	2.15372e-11	110.76	8.81433e-12	109.68	1.13029e-11	0	47100511	1.07384e+08	5.90217e+07	High	High
	AFHESNSVYEMTMSCFESNNQMVK	5	1	1	J9VL11	C15(Carbamidomethyl)	#VALUE!	#VALUE!	2870.19	3.47393e+07	0	5.487e-09	High	32.15	0.000608093	High	26.66	0.00215263	25.38	0.00289048	36.34	0.000231723	0	72134608	8.63501e+07	4.16739e+07	High	High
	EDLAALEK	1	1	1	J9VL11		#VALUE!	#VALUE!	888.467	0	0	0.01078				High	20.69	0.100666					0	4.67103e+06	0	0
	YMACCMLYR	3	1	1	J9VL11	C4(Carbamidomethyl); C5(Carbamidomethyl)	#VALUE!	#VALUE!	1267.51	0	0	0.0003149				High	14.52	0.0352347	34.96	0.000318398	36.37	0.000230128	0	2.02967e+07	18517882	8.79647e+06	High	High
	SKLEFSVYPAPK	6	1	1	J9VL11		#VALUE!	#VALUE!	1365.74	0	0	3.805e-06				High	50.45	6.44623e-05	55.72	1.9424e-05	67.92	1.17041e-06	1	5.34171e+07	3.53986e+07	1.73906e+07	High	High
	SLCMLSNTTSIATAWAR	2	1	1	J9VL11	C3(Carbamidomethyl)	#VALUE!	#VALUE!	1882.92	0	0	2.458e-06				High	34.2	0.00266133	3.83	2.9187			0	2.7386e+07	20488987	0	High
	DLVDSVLEQIR	2	1	1	J9VL11		#VALUE!	#VALUE!	1286.69	0	0	3.899e-05							7.59	2.07275	28.34	0.01744	0	0	5.11866e+07	2.48346e+07	High	High
	IHFPLATYAPVISAEK	2	3	1	J9VL11		#VALUE!	#VALUE!	1756.96	0	0	0.002969							14.05	0.407324	5.71	2.73905	0	0	107629340	6.57735e+07	High	High
	SLFHPETMITGKEDAANNYAR	3	1	1	J9VL11		#VALUE!	#VALUE!	2365.13	0	0	4.398e-06							39.77	0.000738071	28.52	0.00949082	1	0	7.40113e+06	7.36947e+06	High	High
	AFVHWYVGEGMEEGEFSEAREDLAALEK	3	1	1	J9VL11		#VALUE!	#VALUE!	3199.46	0	0	2.331e-06							9.46	0.5662	19.02	0.0532585	1	0	2.21848e+07	8.22291e+06	High	High
	EVISVHVGQAGVQIGNACWELYTLEHGLSPDGR	2	1	1	J9VL11	C18(Carbamidomethyl)	#VALUE!	#VALUE!	3591.76	0	0	0.004135							11.28	0.644193	10.07	0.85117	0	0	1.80327e+07	1.38166e+07	High	High
	MSTSVVEPYNSVLTTHTTLEHSDCSFMVDNEAIYDICR	1	1	1	J9VL11	C24(Carbamidomethyl); C37(Carbamidomethyl)	#VALUE!	#VALUE!	4421.97	0	0	5.701e-05									8.23	0.225471	0	0	0	6.43458e+07		High
	LSIDYGK	2	1	1	J9VL11		#VALUE!	#VALUE!	795.425	1.28538e+07	0.001	0.01617	High	3.49	1.81324						18.74	0.0541321	0	0	0	7.57079e+06		High
	LEFSVYPAPK	3	1	1	J9VL11		#VALUE!	#VALUE!	1150.61	23626719	0.001	0.03253	High	6.81	1.81351	High	25.17	0.0264557	19.4	0.0981671			0	38620911	31435164	0	High
	DLVDSVLEQIRR	1	1	1	J9VL11		#VALUE!	#VALUE!	1442.8	0	0.006	0.08413				High	14.38	0.386639					1	1.02712e+07	0	0
J9VV89	Transaldolase OS=Cryptococcus neoformans var. grubii serotype A (strain H99 / ATCC 208821 / CBS 10515 / FGSC 9487) GN=CNAG_01984 PE=3 SV=1 - [J9VV89_CRYNH]	69.35	1.94081e+08	2.36171e+08	2.63351e+08	2.11063e+08	1.35691	0.893686	1	22	22	110	catalytic activity	cytoplasm; membrane	metabolic process	Pf00923		[GO:0003824]; GO:0003674 [GO:0004801]; GO:0016744; GO:0016740; GO:0003824; GO:0003674 [GO:0005737]; GO:0044424; GO:0005622; GO:0044464; GO:0005575; GO:0005623 [GO:0005975]; GO:0044238; GO:0071704; GO:0008152; GO:0008150 [GO:0006098]; GO:0006007; GO:0006740; GO:0006006; GO:0019320; GO:0006739; GO:0055114; GO:0019318; GO:0046365; GO:0046496; GO:0044710; GO:0005996; GO:0044724; GO:0019362; GO:000815…	670.39	717.553	1011.61	921.362	55.42	57.28	56.97	60.37	17	17	19	19	27	27	27	29	323	35.2722	5.78271
	Sequence	# PSMs	# Proteins	# Protein Groups	Protein Group Accessions	Modifications	#VALUE!	#VALUE!	MH+ [Da]	A5: Area	q-Value	PEP	A18	IonScore A18	Exp Value A18	B18	IonScore B18	Exp Value B18	IonScore C18	Exp Value C18	IonScore D18	Exp Value D18	# Missed Cleavages	B5: Area	C5: Area	D5: Area	C18	D18
	SQDDLPK	4	1	1	J9VV89		#VALUE!	#VALUE!	802.394	5.37229e+07	0	0.008766	High	32.73	0.00306668	High	18.56	0.0801065	26	0.0144433	25.82	0.0150546	0	2.48841e+07	1.58546e+07	1.79057e+07	High	High
	VSTEVDAK	3	1	1	J9VV89		#VALUE!	#VALUE!	848.436	5.41126e+07	0	0.006243	High	47.7	0.000181712	High	28.29	0.0158629	15.75	0.284698			0	2.42954e+07	817104	0	High
	ILDWYKK	4	1	1	J9VV89		#VALUE!	#VALUE!	965.546	27905389	0	0.007089	High	17.04	0.128503	High	18.82	0.0839808	17.27	0.12	17.94	0.102844	1	13066576	1.78411e+07	1.105e+07	High	High
	TIVMGASFR	4	1	1	J9VV89		#VALUE!	#VALUE!	981.518	136398666	0	0.0001076	High	39.84	0.000778146	High	35.69	0.0020233	33.87	0.00303551	26.19	0.0180327	0	86144317	1.2635e+08	6.45907e+07	High	High
	TIVMGASFR	1	1	1	J9VV89	M4(Oxidation)	#VALUE!	#VALUE!	997.512	1.02171e+07	0	0.001891	High	6.12	1.36832								0	0	0	0
	TSYLNDEAK	7	1	1	J9VV89		#VALUE!	#VALUE!	1040.49	29612305	0	0.0002979	High	27.22	0.00787133	High	39.23	0.000483565	29.57	0.00447152	35.39	0.00117073	0	3.98675e+07	9.76578e+07	5.29029e+07	High	High
	AHQIIALYK	3	1	1	J9VV89		#VALUE!	#VALUE!	1056.62	7.50692e+07	0	0.0008347	High	12.83	0.385684	High	8.86	0.949124	34.04	0.00291898			0	40710384	7.2383e+07	0	High
	LLEPAIQYAK	3	1	1	J9VV89		#VALUE!	#VALUE!	1145.66	1.47066e+08	0	0.005784	High	15.63	0.266689	High	18.56	0.135833			17.15	0.187934	0	209520824	0	1.38358e+08		High
	IASTYEGILAAK	3	1	1	J9VV89		#VALUE!	#VALUE!	1236.68	2.17706e+08	0	4.233e-07	High	79.73	7.66183e-08	High	60.37	6.61199e-06	67.55	1.26571e-06			0	232271997	205030713	0	High
	FSFDTQATINK	4	1	1	J9VV89		#VALUE!	#VALUE!	1271.63	157513977	0	5.217e-07	High	62.27	3.43897e-06	High	60.3	5.73951e-06	74.66	2.06898e-07	64.87	2.0039e-06	0	2.06224e+08	180997321	1.04978e+08	High	High
	KLDASSTGESIPK	3	1	1	J9VV89		#VALUE!	#VALUE!	1332.7	83028276	0	0.0002646	High	34.31	0.00409602				50.31	0.000109405	12.1	0.724499	1	0	5.17748e+07	9.89821e+07	High	High
	WALFDDVMAFDK	4	1	1	J9VV89		#VALUE!	#VALUE!	1457.68	7.33826e+07	0	8.094e-08	High	26.25	0.0105526	High	36.87	0.000884033	73.64	1.88144e-07	65.99	1.09519e-06	0	94157382	1.96781e+08	100817126	High	High
	GGSVDVQSENAMDR	6	1	1	J9VV89		#VALUE!	#VALUE!	1464.64	6.68662e+07	0	6.756e-05	High	69.08	3.70784e-07	High	54.27	1.08492e-05	62.74	1.54311e-06	64.49	1.03133e-06	0	8.27095e+07	8.18903e+07	4.43542e+07	High	High
	GGSVDVQSENAMDR	5	1	1	J9VV89	M12(Oxidation)	#VALUE!	#VALUE!	1480.63	4.90076e+06	0	0.0001785	High	11.65	0.140202	High	15.91	0.0525719	10.3	0.191317	6.49	0.471215	0	5.57625e+06	2.96868e+06	4.24536e+06	High	High
	SKGGSVDVQSENAMDR	7	1	1	J9VV89		#VALUE!	#VALUE!	1679.77	6.72967e+06	0	2.981e-10	High	97.92	8.15251e-10	High	103.63	2.18923e-10	116.77	1.10448e-11	96.88	1.0666e-09	1	1.64793e+07	9.8103e+07	8.14902e+06	High	High
	SKGGSVDVQSENAMDR	5	1	1	J9VV89	M14(Oxidation)	#VALUE!	#VALUE!	1695.76	6937114	0	1.525e-05	High	13.08	0.150072	High	15.41	0.0834446	10.54	0.269339	10.6	0.252579	1	7.4328e+06	5.89387e+06	7.41585e+06	High	High
	ATGTTVVADTGDFTSIDK	5	1	1	J9VV89		#VALUE!	#VALUE!	1798.87	4.8618e+07	0	1.829e-11	High	72.58	3.86454e-07	High	94.92	2.23864e-09	94.7	2.35497e-09	124.65	2.38224e-12	0	8.95354e+07	3.66517e+08	2.46034e+08	High	High
	FKPQDATTNPSLILAAVK	6	1	1	J9VV89		#VALUE!	#VALUE!	1914.07	112388695	0	4.082e-08	High	56.17	1.61836e-05	High	64.71	2.26503e-06	66.48	1.50687e-06	58.39	9.70677e-06	0	4.32683e+07	7.28156e+07	2.48797e+08	High	High
	ANPDTTYTAENDPGVQSVQK	14	1	1	J9VV89		#VALUE!	#VALUE!	2134.99	207023479	0	4.037e-11	High	91.55	2.90434e-09	High	91.18	3.27694e-09	108.09	6.44241e-11	91.06	3.36875e-09	0	2.66721e+08	2.18505e+08	1.19437e+08	High	High
	KANPDTTYTAENDPGVQSVQK	7	1	1	J9VV89		#VALUE!	#VALUE!	2263.08	4.73316e+07	0	5.249e-12	High	53.94	3.71354e-05	High	47.83	0.000151631	50.48	7.87921e-05	69.03	1.14399e-06	1	5.95956e+07	4.47675e+07	2.742e+07	High	High
	NTGEIAALAGCDFLTISPK	3	1	1	J9VV89	C11(Carbamidomethyl)	#VALUE!	#VALUE!	1977.99	0	0	3.434e-06				High	45.33	0.00032826			40.76	0.000944392	0	75742716	0	8.56635e+07		High
	PTSLEALK	2	1	1	J9VV89		#VALUE!	#VALUE!	858.493	0	0	0.001368							30.81	0.0112445	41.52	0.000954859	0	0	119671474	7.5363e+07	High	High
	LLDELNKSQDDLPK	4	1	1	J9VV89		#VALUE!	#VALUE!	1627.85	0	0	5.114e-05							51.16	7.73253e-05	40.86	0.000824453	1	0	8.90214e+06	3.4716e+07	High	High
	LLVEFGTEILK	1	1	1	J9VV89		#VALUE!	#VALUE!	1261.74	0	0	5.141e-05									31.77	0.00319331	0	0	0	1.18275e+08		High
	ILDWYK	2	1	1	J9VV89		#VALUE!	#VALUE!	837.451	0	0.001	0.01698							13.17	0.245793	13.81	0.212114	0	0	4.71711e+07	2.68262e+07	High	High
J9VW24	Glucose-regulated protein OS=Cryptococcus neoformans var. grubii serotype A (strain H99 / ATCC 208821 / CBS 10515 / FGSC 9487) GN=CNAG_06443 PE=3 SV=1 - [J9VW24_CRYNH]	45.07	1.13769e+08	9.99209e+07	1.21934e+08	8.06759e+07	1.07177	0.807397	1	24	26	110	nucleotide binding			Pf00012; Pf06723		[GO:0000166]; GO:0036094; GO:1901265; GO:0005488; GO:0097159; GO:1901363; GO:0003674 [GO:0005524]; GO:0032550; GO:0032559; GO:0035639; GO:0001883; GO:0032549; GO:0030554; GO:0032555; GO:0043168; GO:1901265; GO:0001882; GO:0017076; GO:0032553; GO:0043167; GO:0097159; GO:1901363; GO:0036094; GO:0097367; GO:0000166; GO:0005488; GO:0003674	434.563	770.09	949.557	1029.98	21.8	31.22	35.79	43.3	12	17	20	25	17	23	32	38	679	74.419	5.03369
	Sequence	# PSMs	# Proteins	# Protein Groups	Protein Group Accessions	Modifications	#VALUE!	#VALUE!	MH+ [Da]	A5: Area	q-Value	PEP	A18	IonScore A18	Exp Value A18	B18	IonScore B18	Exp Value B18	IonScore C18	Exp Value C18	IonScore D18	Exp Value D18	# Missed Cleavages	B5: Area	C5: Area	D5: Area	C18	D18
	TLSSQMSTK	4	1	1	J9VW24		#VALUE!	#VALUE!	982.487	1.23117e+07	0	0.0001103	High	25.94	0.0112061	High	44.57	0.000171079	16.49	0.10995	24	0.0195073	0	2.14799e+07	2.31483e+07	1.37419e+07	High	High
	YFDDPDVKR	6	1	1	J9VW24		#VALUE!	#VALUE!	1154.55	2.45498e+07	0	9.765e-05	High	43.66	0.000221721	High	37.13	0.000997257	22.58	0.028432	32.27	0.00305357	1	5.06986e+06	2.67645e+07	1.74206e+07	High	High
	SQIGDTEGLGGK	6	1	1	J9VW24		#VALUE!	#VALUE!	1161.57	1.0379e+07	0	5.344e-05	High	49.15	0.000112497	High	26.15	0.0224461	49.87	0.000103554	45.74	0.000268019	0	7.43496e+06	27605206	18511364	High	High
	DAGTIAGLTVLR	2	1	1	J9VW24		#VALUE!	#VALUE!	1186.68	26982753	0	0.000214	High	14.93	0.3294				28.67	0.0139227			0	0	36184624	0	High
	VEIIANDQGNR	6	6	5	J9VZ70;J9VU43;CON_00711031.1;J9VEL7;J9VW24		#VALUE!	#VALUE!	1228.63	2.37549e+08	0	2.709e-07	High	60.43	7.11e-06	High	61.46	5.50162e-06	68.29	1.14154e-06	57.44	1.38832e-05	0	1.53006e+08	194738073	129138970	High	High
	EGKPMIQVSHR	6	1	1	J9VW24		#VALUE!	#VALUE!	1281.67	1.64301e+07	0	0.006054	High	3.3	3.34431	High	10.81	0.572597	17.62	0.121952	10.33	0.634878	0	3.05758e+07	2.63225e+07	1.65807e+07	High	High
	GGKVEIIANDQGNR	10	1	1	J9VW24		#VALUE!	#VALUE!	1470.77	5.24447e+06	0	3.667e-08	High	74.34	3.09228e-07	High	75.65	2.15093e-07	76.74	1.6841e-07	66.46	1.89793e-06	1	4.11574e+07	5.48541e+06	2.5477e+07	High	High
	NQASNNPENTVFDAK	13	1	1	J9VW24		#VALUE!	#VALUE!	1648.76	23975682	0	1.045e-08	High	77.75	7.05098e-08	High	83.77	1.86793e-08	81.97	2.79546e-08	89.91	4.59423e-09	0	5.40276e+07	0	2.65794e+07	High	High
	IVNEPTAAAIAYGLDR	8	1	1	J9VW24		#VALUE!	#VALUE!	1673.89	4.59882e+07	0	6.012e-10	High	69.01	1.5198e-06	High	121.04	9.4839e-12	82.44	6.87048e-08	105.64	3.28842e-10	0	68051924	8.14435e+07	54473771	High	High
	KIEAMNSLQNFIFSLK	3	1	1	J9VW24		#VALUE!	#VALUE!	1883.01	10349856	0	1.407e-08	High	11.73	0.496857				38.64	0.00101212	39.75	0.000783848	1	0	4.37567e+07	2.87699e+07	High	High
	VTHAVVTVPAYFNDAQR	5	1	1	J9VW24		#VALUE!	#VALUE!	1887.97	5.77696e+07	0	3.861e-05	High	12.96	0.546291	High	23.41	0.049708	15.12	0.33068	23.43	0.0490257	0	7.87053e+07	8.96204e+07	5.84149e+07	High	High
	MVQEAEEFADEDAAVKR	6	1	1	J9VW24		#VALUE!	#VALUE!	1937.89	2.07443e+07	0	5.42e-08	High	34.84	0.00173891	High	45.16	0.000161538	54.45	1.90229e-05	41.36	0.000387504	1	2.05969e+07	7.36474e+07	4.46052e+07	High	High
	TMKPVEQVLK	3	1	1	J9VW24		#VALUE!	#VALUE!	1172.67	0	0	0.0002483				High	33.32	0.00512145	41.74	0.000736873	41.07	0.000859791	0	9.76651e+06	1.25801e+07	6.69226e+06	High	High
	MKETAEAYLGHK	3	1	1	J9VW24		#VALUE!	#VALUE!	1377.68	0	0	5.329e-07				High	40.42	0.000817038	37.47	0.00161155	30.18	0.00858664	1	3.86628e+07	33172741	1.87877e+07	High	High
	AKFEELNMDLFR	5	1	1	J9VW24		#VALUE!	#VALUE!	1512.75	0	0	1.66e-06				High	75.34	2.45629e-07	33.98	0.00337953	66.64	1.84255e-06	1	2.14935e+07	23751086	1.92738e+07	High	High
	SQIFSTAADNQPTVR	2	1	1	J9VW24		#VALUE!	#VALUE!	1634.81	0	0	1.952e-07				High	55.35	2.84449e-05			40.71	0.000793984	0	2.08533e+07	0	3.7857e+07		High
	IEIEAFEGGNDFSETLTR	5	1	1	J9VW24		#VALUE!	#VALUE!	2027.96	0	0	2.795e-10				High	97.36	1.11111e-09	87.69	1.0213e-08	102.82	3.08214e-10	0	34460102	67562606	3.57631e+07	High	High
	DAGVKKDEIDDVVLVGGSTR	4	1	1	J9VW24		#VALUE!	#VALUE!	2073.08	0	0	5.407e-05				High	40.55	0.000977964	44.23	0.000419105	45.39	0.000317975	2	2.56881e+07	3.27558e+07	2.06422e+07	High	High
	IQVYEGER	2	1	1	J9VW24		#VALUE!	#VALUE!	993.5	0	0	0.006626							32.34	0.00571776	29.24	0.0116742	0	0	3.92119e+07	21718675	High	High
	LSEDDKDTILSAIK	2	1	1	J9VW24		#VALUE!	#VALUE!	1547.82	0	0	2.57e-07							31.55	0.0071034	53.12	4.80216e-05	1	0	4.83445e+07	3.38385e+07	High	High
	SESITITNDQR	1	1	1	J9VW24		#VALUE!	#VALUE!	1263.62	0	0	0.001092									52.61	4.33139e-05	0	0	0	9.78809e+06		High
	DFTPEEVSAMVLTK	1	1	1	J9VW24		#VALUE!	#VALUE!	1566.77	0	0	0.0003404									13.54	0.367348	0	0	0	3.15759e+07		High
	MVQEAEEFADEDAAVK	1	1	1	J9VW24		#VALUE!	#VALUE!	1781.79	0	0	1.423e-08									94.62	7.93831e-10	0	0	0	3.72668e+06		High
	DNNLLGEFDLNNIPPAPR	1	1	1	J9VW24		#VALUE!	#VALUE!	2009.01	0	0	4.53e-05									4.6	3.58873	0	0	0	1.16214e+07		High
	RTLSSQMSTK	2	1	1	J9VW24		#VALUE!	#VALUE!	1138.59	0	0.003	0.04335							20.25	0.0571157	23.84	0.0249894	1	0	1.94744e+06	1.09821e+06	High	High
	HWPFK	3	3	3	J9VZ70;J9VU43;J9VW24		#VALUE!	#VALUE!	714.373	0	0.004	0.05878				High	18.86	0.0546071			15.16	0.128012	0	13775463	0	0		High
J9VJ21	Hsp60-like protein OS=Cryptococcus neoformans var. grubii serotype A (strain H99 / ATCC 208821 / CBS 10515 / FGSC 9487) GN=CNAG_03891 PE=3 SV=1 - [J9VJ21_CRYNH]	59.9	1.08804e+08	1.02648e+08	3.73631e+07	2.56004e+07	0.343399	0.249399	1	30	30	110	nucleotide binding	cytoplasm	metabolic process	Pf00118		[GO:0000166]; GO:0036094; GO:1901265; GO:0005488; GO:0097159; GO:1901363; GO:0003674 [GO:0005524]; GO:0032550; GO:0032559; GO:0035639; GO:0001883; GO:0032549; GO:0030554; GO:0032555; GO:0043168; GO:1901265; GO:0001882; GO:0017076; GO:0032553; GO:0043167; GO:0097159; GO:1901363; GO:0036094; GO:0097367; GO:0000166; GO:0005488; GO:0003674 [GO:0005737]; GO:0044424; GO:0005622; GO:0044464; GO:0005575;…	1005.36	1176.6	680.533	926.638	54.73	51.81	41.82	42	25	26	17	18	33	34	20	23	581	61.3573	5.46533
	Sequence	# PSMs	# Proteins	# Protein Groups	Protein Group Accessions	Modifications	#VALUE!	#VALUE!	MH+ [Da]	A5: Area	q-Value	PEP	A18	IonScore A18	Exp Value A18	B18	IonScore B18	Exp Value B18	IonScore C18	Exp Value C18	IonScore D18	Exp Value D18	# Missed Cleavages	B5: Area	C5: Area	D5: Area	C18	D18
	LVQDVASK	5	1	1	J9VJ21		#VALUE!	#VALUE!	859.488	37702421	0	0.0003207	High	28.49	0.021874	High	41.87	0.0010012	25.76	0.0410137	48.76	0.00020489	0	3.3524e+07	1.50787e+07	1.14716e+07	High	High
	VLEVLVANK	2	1	1	J9VJ21		#VALUE!	#VALUE!	984.608	9.52594e+06	0	3.175e-06	High	55.08	1.17973e-05	High	59.3	4.46461e-06					0	9.18331e+06	0	0
	YDDALNATR	4	1	1	J9VJ21		#VALUE!	#VALUE!	1038.48	1.827e+07	0	3.094e-06	High	67.29	8.11875e-07	High	67.78	7.25253e-07	65.7	1.15736e-06	39.88	0.000442047	0	2.4115e+07	6956702	4.95274e+06	High	High
	VLEVLVANKK	5	1	1	J9VJ21		#VALUE!	#VALUE!	1112.7	2.76782e+07	0	0.00328	High	29.04	0.00286898	High	41.7	0.000155499	28.32	0.00338632	27.37	0.00568017	1	2.52992e+07	8.11835e+06	5.90955e+06	High	High
	LRGQLSVAAVK	1	1	1	J9VJ21		#VALUE!	#VALUE!	1141.7	3.9904e+06	0	0.00324	High	11.89	0.223264								1	0	0	0
	VGGSSEVEVGEK	5	1	1	J9VJ21		#VALUE!	#VALUE!	1176.58	4.64992e+07	0	1.294e-05	High	61.3	6.41233e-06	High	60.56	7.60354e-06	60.93	6.98258e-06	55.41	2.48895e-05	0	4.67313e+07	1.60292e+07	1.01733e+07	High	High
	TVIIGQSFGGPK	3	1	1	J9VJ21		#VALUE!	#VALUE!	1203.67	1.84575e+07	0	1.89e-05	High	9.33	1.18431				39.24	0.00120911	41.7	0.000686224	0	0	1.21321e+07	1.40542e+07	High	High
	LLSDEFAAPEK	3	1	1	J9VJ21		#VALUE!	#VALUE!	1219.62	5.54004e+07	0	2.411e-05	High	56.09	2.26354e-05	High	55.46	2.6169e-05	56.34	2.13692e-05			0	6.36177e+07	28977793	0	High
	DMIAAGILDPLK	4	1	1	J9VJ21		#VALUE!	#VALUE!	1256.69	4.10648e+07	0	2.416e-07	High	71.19	6.50079e-07	High	67.34	1.56826e-06	24.67	0.0290014			0	3.88928e+07	1.93125e+07	0	High
	VGGSSEVEVGEKK	2	1	1	J9VJ21		#VALUE!	#VALUE!	1304.67	3.24632e+06	0	2.131e-05	High	52.98	5.86578e-05	High	64.88	3.88479e-06					1	3.2432e+06	0	0
	ALINDSSTSDYDR	7	1	1	J9VJ21		#VALUE!	#VALUE!	1456.66	87145237	0	9.736e-08	High	84.87	7.16841e-09	High	67.48	4.0196e-07	72.02	1.41313e-07	84.49	7.82389e-09	0	9.33242e+07	2.54222e+07	1.82887e+07	High	High
	TIDDEIEITEGMR	4	1	1	J9VJ21		#VALUE!	#VALUE!	1521.71	7.51014e+07	0	8.616e-09	High	71.9	4.68099e-07	High	76.88	1.48709e-07	53.8	3.0223e-05	90.83	5.98878e-09	0	77710878	3.66694e+07	2.04908e+07	High	High
	VELEKPFILLSEK	7	1	1	J9VJ21		#VALUE!	#VALUE!	1544.89	9.47928e+07	0	3.456e-07	High	56.96	1.09748e-05	High	59.5	6.115e-06			47.66	9.34107e-05	0	9.16668e+07	0	2.58348e+07		High
	AAVEEGIVPGGGTALLK	4	1	1	J9VJ21		#VALUE!	#VALUE!	1581.89	9.52372e+07	0	5.605e-05	High	14.43	0.227165	High	38.85	0.000762353	22.62	0.034462			0	1.12721e+08	3.65305e+07	0	High
	TIVENAGEEGSVVVGR	6	1	1	J9VJ21		#VALUE!	#VALUE!	1615.83	57632659	0	3.614e-10	High	89.65	1.2411e-08	High	94.71	3.90465e-09	77.16	2.18271e-07	89.74	1.20502e-08	0	6.66252e+07	34732993	2.71928e+07	High	High
	ATPDMFGTTGSVTITK	6	1	1	J9VJ21		#VALUE!	#VALUE!	1626.8	5.85373e+07	0	3.202e-08	High	89.59	8.90195e-09	High	82.44	4.61833e-08	75.78	2.15356e-07	75.01	2.55555e-07	0	6.39359e+07	2.17152e+07	1.38054e+07	High	High
	FNWGYDAQTSQYR	6	1	1	J9VJ21		#VALUE!	#VALUE!	1635.72	4.43757e+07	0	1.91e-09	High	81.11	2.28466e-08	High	83.61	1.28476e-08	79.66	3.19023e-08	85.84	7.68815e-09	0	51420979	2.4641e+07	1.56673e+07	High	High
	TNDTAGDGTTTATVLAR	4	1	1	J9VJ21		#VALUE!	#VALUE!	1664.81	6.35538e+07	0	4.948e-09	High	99.49	8.20962e-10	High	105.09	2.26112e-10	109.19	9.15827e-11	114.63	2.51375e-11	0	6.37493e+07	2.8061e+07	2.12465e+07	High	High
	ASTALEDIAVDNFDQK	5	1	1	J9VJ21		#VALUE!	#VALUE!	1736.83	54849891	0	2.218e-05	High	86.97	1.50682e-08	High	82.38	4.33572e-08	59.38	8.76624e-06	69.4	8.32411e-07	0	8.62263e+07	3.79457e+07	2.32274e+07	High	High
	ISALQDILPSLEIAAQTR	3	1	1	J9VJ21		#VALUE!	#VALUE!	1939.09	4.23832e+07	0	4.949e-05	High	27.94	0.00883818	High	27.88	0.00896113					0	2.10907e+07	0	0
	KISALQDILPSLEIAAQTR	4	1	1	J9VJ21		#VALUE!	#VALUE!	2067.18	3.11442e+07	0	7.503e-05	High	33.62	0.00123835	High	23.16	0.0137672					1	2.90171e+07	0	0
	SILGDIAILTGGTVFTDELDVK	5	1	1	J9VJ21		#VALUE!	#VALUE!	2277.22	1.36381e+08	0	3.658e-12	High	47.32	0.000144575	High	137.05	1.53849e-13	33.08	0.00408393	20.34	0.0735135	0	101899459	3.74742e+07	23773488	High	High
	RPLLIIAEDIDGEALAAVILNK	2	1	1	J9VJ21		#VALUE!	#VALUE!	2347.36	51029714	0	0.000167	High	19.45	0.0181602	High	19.32	0.0204662					0	6.9855e+07	0	0
	TALVDASGVASLLTTSEACVVDAEEK	3	1	1	J9VJ21	C19(Carbamidomethyl)	#VALUE!	#VALUE!	2636.3	3.12644e+07	0	0.0007735	High	11.99	0.547036				12.44	0.504595	26.73	0.0191092	0	0	8074345	1.12891e+07	High	High
	DRYDDALNATR	1	1	1	J9VJ21		#VALUE!	#VALUE!	1309.61	0	0	0.0001131				High	50.14	5.18029e-05					1	1.43091e+07	0	0
	GFISPYLITDTK	2	1	1	J9VJ21		#VALUE!	#VALUE!	1354.73	0	0	0.004215				High	40.65	0.000723235			42.27	0.00051881	0	48219641	0	0		High
	LGISMIR	1	1	1	J9VJ21		#VALUE!	#VALUE!	789.465	0	0	0.004191									32.27	0.00406154	0	0	0	8064147		High
	LGGGVAVIK	2	1	1	J9VJ21		#VALUE!	#VALUE!	813.52	0	0.001	0.01048				High	16.85	0.0815825			31.82	0.00259775	0	4.86894e+07	0	9.08409e+06		High
	APGFGDNRK	3	1	1	J9VJ21		#VALUE!	#VALUE!	961.485	7.34709e+06	0.006	0.08402	High	26.68	0.0242705	High	25.17	0.034362					1	1.09032e+06	0	0
	GQLSVAAVK	1	1	1	J9VJ21		#VALUE!	#VALUE!	872.52	0	0.006	0.1013				High	14.17	0.428764					0	2.46664e+07	0	0
J9VHS2	ATP-dependent RNA helicase eIF4A OS=Cryptococcus neoformans var. grubii serotype A (strain H99 / ATCC 208821 / CBS 10515 / FGSC 9487) GN=CNAG_00785 PE=4 SV=1 - [J9VHS2_CRYNH]	84.54	1.31716e+08	2.86435e+08	2.23859e+08	8.36356e+07	1.69957	0.291988	1	26	27	107	nucleotide binding; catalytic activity		metabolic process	Pf00270; Pf00271		[GO:0000166]; GO:0036094; GO:1901265; GO:0005488; GO:0097159; GO:1901363; GO:0003674 [GO:0003676]; GO:0097159; GO:1901363; GO:0005488; GO:0003674 [GO:0004386]; GO:0017111; GO:0016462; GO:0016818; GO:0016817; GO:0016787; GO:0003824; GO:0003674 [GO:0005524]; GO:0032550; GO:0032559; GO:0035639; GO:0001883; GO:0032549; GO:0030554; GO:0032555; GO:0043168; GO:1901265; GO:0001882; GO:0017076; GO:0032553…	456.624	589.865	838.288	410.957	37.16	70.82	73.82	48.88	15	24	22	17	21	29	33	24	401	45.133	5.18604
	Sequence	# PSMs	# Proteins	# Protein Groups	Protein Group Accessions	Modifications	#VALUE!	#VALUE!	MH+ [Da]	A5: Area	q-Value	PEP	A18	IonScore A18	Exp Value A18	B18	IonScore B18	Exp Value B18	IonScore C18	Exp Value C18	IonScore D18	Exp Value D18	# Missed Cleavages	B5: Area	C5: Area	D5: Area	C18	D18
	FMRDPIR	4	1	1	J9VHS2		#VALUE!	#VALUE!	934.493	25505342	0	0.002366	High	21.55	0.0780324	High	18.56	0.155337	23.6	0.0486715	25.12	0.0342985	1	7.17673e+07	4.23234e+07	1.56941e+07	High	High
	ELAQQIQK	4	1	1	J9VHS2		#VALUE!	#VALUE!	957.536	1.05731e+08	0	0.004908	High	37.94	0.00142214	High	34.49	0.00314734	37.31	0.00162558	28	0.0140263	0	1.97655e+08	1.34082e+08	5.2092e+07	High	High
	TQALVLAPTR	4	1	1	J9VHS2		#VALUE!	#VALUE!	1069.64	8.40557e+07	0	1.603e-05	High	56.18	1.02421e-05	High	59.93	4.31906e-06	59.22	5.08615e-06	53.77	1.78398e-05	0	1.55758e+08	1.18218e+08	4.56466e+07	High	High
	VLITTDLLAR	2	1	1	J9VHS2		#VALUE!	#VALUE!	1114.68	1.37237e+08	0	0.002151	High	2.76	2.88667				25.71	0.0146351			0	0	220536140	0	High
	KDELTLEGIR	4	1	1	J9VHS2		#VALUE!	#VALUE!	1173.65	8.66631e+07	0	0.0007484	High	64.52	4.09692e-06	High	14.14	0.447155	25.34	0.0339202	18.84	0.151516	1	8.24826e+07	101081865	4.44948e+07	High	High
	KTQALVLAPTR	4	1	1	J9VHS2		#VALUE!	#VALUE!	1197.73	1.1864e+07	0	3.014e-06	High	64.75	1.20588e-06	High	62.9	1.8463e-06	73.56	1.586e-07	51.72	2.42272e-05	1	22750959	1.73957e+07	6.22598e+06	High	High
	TATFSVSILQR	3	1	1	J9VHS2		#VALUE!	#VALUE!	1222.68	1.25152e+08	0	6.819e-05	High	46.29	0.000133929	High	48.89	7.35995e-05			21.91	0.0367176	0	219640038	0	73793049		High
	DCIAQAQSGTGK	6	1	1	J9VHS2	C2(Carbamidomethyl)	#VALUE!	#VALUE!	1235.57	6.99261e+07	0	1.731e-06	High	79.05	5.41364e-08	High	69.13	4.33739e-07	66.11	1.06534e-06	69.22	4.24843e-07	0	1.2695e+08	1.02143e+08	4.17769e+07	High	High
	LNEGPHIVVGTPGR	8	1	1	J9VHS2		#VALUE!	#VALUE!	1445.79	1.32757e+08	0	3.084e-08	High	19.84	0.116722	High	28.01	0.0178681	71.94	7.229e-07	13.07	0.569616	0	346043131	228411119	80883003	High	High
	KVDWLTQQLHDR	10	1	1	J9VHS2		#VALUE!	#VALUE!	1538.81	1.21154e+08	0	2.396e-07	High	56.12	2.0647e-05	High	66.21	2.02235e-06	51.08	6.58956e-05	44.13	0.00032648	1	286030780	2.09759e+08	8.27808e+07	High	High
	QFYINVEKEEWK	4	1	1	J9VHS2		#VALUE!	#VALUE!	1612.8	5.58438e+07	0	2.105e-06	High	34.45	0.00283548	High	51.91	5.24998e-05	2.75	4.06127			1	19387956	6.83522e+07	0	High
	RKVDWLTQQLHDR	7	1	1	J9VHS2		#VALUE!	#VALUE!	1694.91	2.70131e+07	0	2.555e-09	High	6.44	1.97478	High	57.6	1.48582e-05	52.2	5.33265e-05	25.97	0.0220049	2	7.39427e+07	49467419	2.32154e+07	High	High
	GIYAYGFERPSAIQQR	6	1	1	J9VHS2		#VALUE!	#VALUE!	1855.94	1.65873e+07	0	0.0006458	High	28.09	0.0139715	High	30.19	0.0089019	26.86	0.0185457	26.47	0.0202882	0	1.82696e+07	3.73256e+07	1.2542e+07	High	High
	GIDVQQVSLVINYDLPSSK	7	1	1	J9VHS2		#VALUE!	#VALUE!	2075.1	7.9978e+07	0	9.55e-08	High	80.76	9.15011e-08	High	86.57	2.39018e-08	102.65	5.89427e-10	75.48	2.94465e-07	0	7.40985e+07	1.25745e+08	7.26851e+07	High	High
	VFDMINR	3	1	1	J9VHS2		#VALUE!	#VALUE!	894.45	0	0	0.00298				High	31.09	0.00459042	16.53	0.176753	31.01	0.00467576	0	2.1018e+08	1.19049e+08	4.00435e+07	High	High
	VFDMINR	1	1	1	J9VHS2	M4(Oxidation)	#VALUE!	#VALUE!	910.445	0	0	0.008705				High	2.6	2.66527					0	7.74284e+06	0	0
	VDWLTQQLHDR	4	1	1	J9VHS2		#VALUE!	#VALUE!	1410.71	0	0	0.0001713				High	37.91	0.001521	31.6	0.00626107	11.64	0.627222	0	2.18684e+07	1.54963e+07	13103035	High	High
	TEAVMMFCLDEADEMLSTGFK	4	1	1	J9VHS2	C8(Carbamidomethyl)	#VALUE!	#VALUE!	2425.04	0	0	6.423e-07				High	23.06	0.00766182	42.41	8.89881e-05			0	4.09743e+07	3.16596e+07	0	High
	VVIALGDYLNVDCHACVGGTAVR	6	1	1	J9VHS2	C13(Carbamidomethyl); C16(Carbamidomethyl)	#VALUE!	#VALUE!	2459.22	0	0	1.447e-09				High	5.52	2.2724	97.08	1.58666e-09	41.48	0.000576083	0	1.61782e+08	2.2263e+08	8.72429e+07	High	High
	LETLCDLYETVTITQAVIFCSTR	1	1	1	J9VHS2	C5(Carbamidomethyl); C20(Carbamidomethyl)	#VALUE!	#VALUE!	2733.35	0	0	9.999e-06				High	17.94	0.131769					0	10211973	0	0
	GAAEQGLQMDGDLINSNWNEVVDNFDDMK	3	1	1	J9VHS2		#VALUE!	#VALUE!	3225.41	0	0	8.491e-05				High	24.37	0.00822588	7.07	0.422122			0	37454463	1.61004e+08	0	High
	ESIYEIFQLLPGETQVVLLSATMAPEVLDVTK	1	1	1	J9VHS2		#VALUE!	#VALUE!	3533.87	0	0	0.01039				High	1.65	4.47962					0	158169370	0	0
	ESIYEIFQLLPGETQVVLLSATMAPEVLDVTKK	2	1	1	J9VHS2		#VALUE!	#VALUE!	3661.97	0	0	2.022e-06				High	73.2	2.32136e-07	8.97	0.602135			1	227229773	101906125	0	High
	KGVAINFVSNEDKNMLEEIETYYNTQVEEMPLNVADLI	2	1	1	J9VHS2		#VALUE!	#VALUE!	4373.12	0	0	3.078e-05							82.85	3.42408e-08	63.6	2.99013e-06	2	0	103426268	6.01342e+07	High	High
	QFYINVEK	1	1	1	J9VHS2		#VALUE!	#VALUE!	1040.54	0	0.001	0.02781				High	14.09	0.265161					0	1.51638e+07	0	0
	LKGELLR	2	1	1	J9VHS2		#VALUE!	#VALUE!	828.53	0	0.002	0.06317							24.85	0.0211135	32.05	0.00402309	1	0	1.92134e+07	7.76242e+06	High	High
	AIMPIVTGR	1	1	1	J9VHS2		#VALUE!	#VALUE!	957.555	0	0.003	0.05053				High	6.16	2.85681					0	1.23065e+08	0	0
	ENYIHR	3	2	2	J9VHS2;J9VU05		#VALUE!	#VALUE!	831.411	2.50448e+07	0.004	0.08532	High	12.55	0.352999	High	18.3	0.0939234	20.64	0.0547991			0	18727629	1.80152e+07	0	High
J9VR87	UDP-glucose 6-dehydrogenase OS=Cryptococcus neoformans var. grubii serotype A (strain H99 / ATCC 208821 / CBS 10515 / FGSC 9487) GN=CNAG_04969 PE=3 SV=1 - [J9VR87_CRYNH]	73.72	1.00689e+08	3.02795e+08	2.91867e+08	1.40277e+08	2.89871	0.463274	1	26	26	106	catalytic activity; nucleotide binding		metabolic process	Pf00984; Pf03720; Pf03721		[GO:0003979]; GO:0016616; GO:0016614; GO:0016491; GO:0003824; GO:0003674 [GO:0016491]; GO:0003824; GO:0003674 [GO:0016616]; GO:0016614; GO:0016491; GO:0003824; GO:0003674 [GO:0051287]; GO:0000166; GO:0050662; GO:0036094; GO:1901265; GO:0048037; GO:0005488; GO:0097159; GO:1901363; GO:0003674 [GO:0055114]; GO:0044710; GO:0008152; GO:0044699; GO:0008150	474.598	807.088	951.924	755.524	42.52	66.45	70.3	48.08	13	22	22	16	18	31	31	26	468	51.3633	5.87158
	Sequence	# PSMs	# Proteins	# Protein Groups	Protein Group Accessions	Modifications	#VALUE!	#VALUE!	MH+ [Da]	A5: Area	q-Value	PEP	A18	IonScore A18	Exp Value A18	B18	IonScore B18	Exp Value B18	IonScore C18	Exp Value C18	IonScore D18	Exp Value D18	# Missed Cleavages	B5: Area	C5: Area	D5: Area	C18	D18
	IAEVATSSK	3	1	1	J9VR87		#VALUE!	#VALUE!	905.493	4.62026e+07	0	3.865e-05	High	49.55	0.000105926				44	0.000380192	34.68	0.0032509	0	0	1.09268e+08	4.42734e+07	High	High
	RIAEVATSSK	5	1	1	J9VR87		#VALUE!	#VALUE!	1061.59	2.33725e+07	0	0.0001479	High	52.99	4.94807e-05	High	34.26	0.0034685	41.27	0.000671804	32.9	0.00505168	1	6.75521e+07	3.86053e+07	2.84267e+07	High	High
	AVVEMNEYQK	4	1	1	J9VR87		#VALUE!	#VALUE!	1210.58	9.29661e+07	0	0.0008532	High	34.8	0.00206957	High	43.85	0.00025344	38.09	0.000954718	44.28	0.000229549	0	2.19002e+08	1.65413e+08	7.77923e+07	High	High
	ASVGFGGSCFQK	5	1	1	J9VR87	C9(Carbamidomethyl)	#VALUE!	#VALUE!	1244.57	6.00858e+07	0	1.312e-05	High	33.93	0.00117327	High	32.34	0.00169199	18.01	0.0458562	59.38	3.28734e-06	0	1.17477e+08	1.30926e+08	53150678	High	High
	KVVDTLFNTITGK	6	1	1	J9VR87		#VALUE!	#VALUE!	1435.82	1.14074e+08	0	2.93e-08	High	91.49	4.15103e-09	High	70.15	5.6514e-07	67.04	1.18618e-06	83.15	2.88083e-08	1	2.42444e+08	2.17686e+08	9.81346e+07	High	High
	ESPSISIANHFLSEK	5	1	1	J9VR87		#VALUE!	#VALUE!	1658.84	2.56637e+07	0	1.421e-07	High	63.04	5.41286e-06	High	73.72	4.62835e-07	71.65	7.59142e-07	77.71	1.88919e-07	0	8.61998e+07	8.95637e+07	112025010	High	High
	DILNLVYLSESLHLPEVAK	8	1	1	J9VR87		#VALUE!	#VALUE!	2153.18	9.12639e+07	0	1.111e-08	High	3.6	3.07744	High	96.56	1.57872e-09	68.4	1.02626e-06	96.59	1.54593e-09	0	340970576	296383802	1.32137e+08	High	High
	IDAWNSDNLPIYEPGLDEVVK	8	1	1	J9VR87		#VALUE!	#VALUE!	2387.18	8.79083e+07	0	3.513e-09	High	64.67	3.44605e-06	High	78.28	1.51565e-07	64.15	3.92284e-06	66.67	2.16355e-06	0	2.70665e+08	2.50941e+08	1.39219e+08	High	High
	ISSVNALSAICEATGANIDEVSYAVGK	8	1	1	J9VR87	C11(Carbamidomethyl)	#VALUE!	#VALUE!	2739.35	3.26924e+07	0	9.198e-11	High	78.04	1.53896e-07	High	49.76	0.000104097	117.28	1.81456e-11	113.77	4.28154e-11	0	6.93395e+07	9.19613e+07	87863801	High	High
	NLFFSTDVDKGIEEADLIFVSVNTPTK	5	1	1	J9VR87		#VALUE!	#VALUE!	2999.52	3.05182e+07	0	0.0003142	High	43.46	0.000378686	High	17.83	0.137622	3.29	4.00835	11.95	0.545715	1	1.12833e+08	1.25758e+08	5.50532e+07	High	High
	VLIGSLQTQQGINACQALSDVYANWVPR	7	1	1	J9VR87	C15(Carbamidomethyl)	#VALUE!	#VALUE!	3101.58	6.60352e+07	0	1.867e-06	High	21.8	0.0670604	High	12.69	0.546344	30.19	0.00966766	14.65	0.346195	0	2.24506e+08	2.50391e+08	1.10845e+08	High	High
	KIAILGWAFK	2	1	1	J9VR87		#VALUE!	#VALUE!	1146.7	0	0	1.64e-05				High	29.89	0.00241028	58.57	3.26639e-06			1	4.2428e+07	2.93701e+07	0	High
	NLFFSTDVDK	3	1	1	J9VR87		#VALUE!	#VALUE!	1185.58	0	0	0.001671				High	4.83	1.97311			29.28	0.00702291	0	4.14468e+07	0	1.94337e+07		High
	ILTVGLWSSELSK	3	1	1	J9VR87		#VALUE!	#VALUE!	1432.8	0	0	1.322e-10				High	46.27	0.000200641	104.46	3.07963e-10	16.15	0.208688	0	296748680	328276955	1.49474e+08	High	High
	GIEEADLIFVSVNTPTKK	3	1	1	J9VR87		#VALUE!	#VALUE!	1961.06	0	0	6.246e-06				High	51.98	5.67313e-05	39.45	0.00101583			1	6.15755e+07	6.4166e+07	0	High
	ICCIGAGYVGGPTCAVIALK	2	1	1	J9VR87	C2(Carbamidomethyl); C3(Carbamidomethyl); C14(Carbamidomethyl)	#VALUE!	#VALUE!	2080.04	0	0	1.721e-08				High	60.84	8.61224e-06					0	21218687	0	0
	KICCIGAGYVGGPTCAVIALK	2	1	1	J9VR87	C3(Carbamidomethyl); C4(Carbamidomethyl); C15(Carbamidomethyl)	#VALUE!	#VALUE!	2208.13	0	0	7.762e-05				High	11.38	0.836947	4.27	4.24616			1	2.09255e+07	36054109	0	High
	SVEEACANAEAIVICTEWDEFK	8	1	1	J9VR87	C6(Carbamidomethyl); C15(Carbamidomethyl)	#VALUE!	#VALUE!	2571.14	0	0	4.619e-10				High	63.99	7.58147e-07	88.9	2.31885e-09	77.99	2.93881e-08	0	3.888e+07	4.21262e+07	2.81322e+07	High	High
	NLFFSTDVDKGIEEADLIFVSVNTPTKK	6	1	1	J9VR87		#VALUE!	#VALUE!	3127.62	0	0	1.579e-09				High	66.11	1.8368e-06	67.02	1.4995e-06	47.04	0.000148273	2	2.189e+08	239056348	121233162	High	High
	IAVYDPQVTESQIWLDMTDYGEIPAEPIQPHLTICK	3	1	1	J9VR87	C35(Carbamidomethyl)	#VALUE!	#VALUE!	4171.05	0	0	1.281e-06				High	29.75	0.00820922	25.71	0.02108			0	1.43785e+08	1.20641e+08	0	High
	LAANAMLAQR	1	1	1	J9VR87	M6(Oxidation)	#VALUE!	#VALUE!	1074.57	0	0	0.0002755							20.06	0.1366			0	0	8095471	0	High
	SGVGAGYAADLK	1	1	1	J9VR87		#VALUE!	#VALUE!	1108.56	0	0	0.007101							16.99	0.154989			0	0	138035219	0	High
	CPQIQVTIVDLNQQR	1	1	1	J9VR87	C1(Carbamidomethyl)	#VALUE!	#VALUE!	1811.94	0	0	3.415e-10							105.18	3.01872e-10			0	0	21467633	0	High
	FLQLATR	3	1	1	J9VR87		#VALUE!	#VALUE!	848.499	5.29846e+07	0.001	0.04312	High	11	0.488512				13.93	0.248814	4.42	2.22267	0	0	1.19513e+08	5.34749e+07	High	High
	VVTIGTGDRV	2	1	1	J9VR87		#VALUE!	#VALUE!	1016.57	9.50266e+07	0.001	0.01815	High	13.08	0.681475	High	26.43	0.0315101					1	2.33498e+08	0	0
	APITVK	1	1	1	J9VR87		#VALUE!	#VALUE!	628.403	0	0.003	0.05296				High	30.5	0.00271832					0	1.95327e+07	0	0
	LAANAMLAQR	1	1	1	J9VR87		#VALUE!	#VALUE!	1058.58	0	0.003	0.04523				High	13.31	0.620657					0	129437807	0	0
J9VXE8	Large subunit ribosomal protein L3 OS=Cryptococcus neoformans var. grubii serotype A (strain H99 / ATCC 208821 / CBS 10515 / FGSC 9487) GN=CNAG_01884 PE=3 SV=1 - [J9VXE8_CRYNH]	54.62	1.51563e+08	1.77937e+08	1.17634e+08	1.13018e+08	0.77614	0.635156	1	22	22	101	structural molecule activity	cytoplasm; ribosome	metabolic process	Pf00297		[GO:0003735]; GO:0005198; GO:0003674 [GO:0005622]; GO:0044464; GO:0005575; GO:0005623 [GO:0005840]; GO:0030529; GO:0043232; GO:0044444; GO:0032991; GO:0044424; GO:0043228; GO:0043229; GO:0005737; GO:0005575; GO:0005622; GO:0044464; GO:0043226; GO:0005623 [GO:0006412]; GO:0010467; GO:0034645; GO:0044267; GO:0043170; GO:0009059; GO:0044249; GO:0044260; GO:0019538; GO:0071704; GO:1901576; GO:0009058…	585.466	557.26	432.066	515.656	45.38	47.95	47.69	49.23	17	18	17	18	25	25	25	26	390	43.7609	10.2573
	Sequence	# PSMs	# Proteins	# Protein Groups	Protein Group Accessions	Modifications	#VALUE!	#VALUE!	MH+ [Da]	A5: Area	q-Value	PEP	A18	IonScore A18	Exp Value A18	B18	IonScore B18	Exp Value B18	IonScore C18	Exp Value C18	IonScore D18	Exp Value D18	# Missed Cleavages	B5: Area	C5: Area	D5: Area	C18	D18
	YCTVVR	4	1	1	J9VXE8	C2(Carbamidomethyl)	#VALUE!	#VALUE!	797.398	5.04614e+07	0	0.0092	High	22.41	0.0226776	High	17.54	0.0695981	18.75	0.0526741	23.69	0.0168887	0	4.80641e+07	1.98765e+07	20952466	High	High
	NDFVMIK	4	1	1	J9VXE8		#VALUE!	#VALUE!	866.444	97953218	0	0.0006771	High	38.72	0.000886225	High	11.47	0.470483	38.83	0.00086406	6.99	1.30991	0	5.75945e+07	4.47102e+07	4.17787e+07	High	High
	AGMTHIVR	4	1	1	J9VXE8		#VALUE!	#VALUE!	884.477	2.1423e+07	0	0.0001261	High	57.39	1.16729e-05	High	37.99	0.000762502	44.99	0.000150554	59.86	6.60967e-06	0	1.50052e+07	1.03618e+07	9.65331e+06	High	High
	AGMTHIVR	2	1	1	J9VXE8	M3(Oxidation)	#VALUE!	#VALUE!	900.472	1.80017e+06	0	0.003701	High	10.81	0.535254						10.31	0.600565	0	0	0	414648		High
	VLAHTQISK	9	1	1	J9VXE8		#VALUE!	#VALUE!	996.584	1.61759e+08	0	0.0006735	High	43.04	0.000171324	High	43	0.00017291	38.89	0.000445471	34.68	0.00117441	0	161054392	6.72595e+07	6.11384e+07	High	High
	HGSLAFLPR	7	1	1	J9VXE8		#VALUE!	#VALUE!	997.558	144902108	0	3.167e-06	High	49.68	4.95174e-05	High	35.94	0.00117154	33.23	0.00218654	81.78	3.05322e-08	0	101980897	88243460	8.68735e+07	High	High
	GHGYEGVTAR	8	1	1	J9VXE8		#VALUE!	#VALUE!	1046.5	5.18932e+07	0	0.002269	High	35	0.00197642	High	26.82	0.0129981	39.35	0.000731713	31.74	0.00515811	0	1.57617e+08	7.02173e+07	6.04206e+07	High	High
	KHSENSGASVAR	1	1	1	J9VXE8		#VALUE!	#VALUE!	1242.62	482695	0	0.000556	High	25.53	0.0174936								1	0	0	0
	FIDTSSNFGHGR	4	1	1	J9VXE8		#VALUE!	#VALUE!	1337.62	3.96539e+07	0	1.213e-07	High	70.02	6.12174e-07	High	64.72	2.02372e-06	63.63	2.60107e-06	61.65	4.00088e-06	0	1.41369e+07	2.39567e+07	2.17181e+07	High	High
	KPVHLTAVMGYK	5	1	1	J9VXE8		#VALUE!	#VALUE!	1343.75	1.30921e+08	0	1.799e-07	High	26.74	0.0234079	High	37.87	0.00180452	14.98	0.351045	13.85	0.453307	0	1.25855e+08	79697746	8.13255e+07	High	High
	SLTTVWAEHLSDEVK	8	1	1	J9VXE8		#VALUE!	#VALUE!	1714.86	1.38261e+08	0	5.923e-08	High	78.77	1.18138e-07	High	75.05	2.78221e-07	81.2	6.75134e-08	73.86	3.65923e-07	0	2.15141e+08	154140846	1.37192e+08	High	High
	IANGASGSSGSTEFDLTKK	6	1	1	J9VXE8		#VALUE!	#VALUE!	1869.92	2.56775e+07	0	0.0004256	High	27.38	0.0181896	High	16.72	0.209622	30.65	0.00830859	31	0.00770498	1	19636437	1.17446e+07	1.23891e+07	High	High
	SLTTVWAEHLSDEVKR	7	1	1	J9VXE8		#VALUE!	#VALUE!	1870.97	1.48029e+08	0	8.535e-06	High	29.93	0.0101117	High	5.32	2.89358	27.33	0.0184927	29.11	0.0122744	1	1.10165e+08	8.8921e+07	7.60274e+07	High	High
	VACIGAWHPSNVMFSVAR	5	1	1	J9VXE8	C3(Carbamidomethyl)	#VALUE!	#VALUE!	2001.98	1.30301e+08	0	8.881e-08	High	36	0.00261236	High	30.32	0.00947546	35.36	0.00299804	37.92	0.00165472	0	1.30813e+08	9.76348e+07	97670721	High	High
	TVDVGSVFEQDECIDIIGVSK	8	1	1	J9VXE8	C13(Carbamidomethyl)	#VALUE!	#VALUE!	2310.12	1.24253e+08	0	5.282e-11	High	107.48	1.50065e-10	High	96.81	1.83435e-09	113.06	4.34993e-11	99.04	1.0977e-09	0	1.27654e+08	101127432	1.04191e+08	High	High
	KVACIGAWHPSNVMFSVAR	4	1	1	J9VXE8	C4(Carbamidomethyl)	#VALUE!	#VALUE!	2130.08	0	0	4.094e-06				High	45.06	0.000360232	22.45	0.0662714	38.31	0.00166017	1	4.73207e+07	3.1934e+07	4.1047e+07	High	High
	AHLMEIQVNGGSVADKVDFAR	1	1	1	J9VXE8		#VALUE!	#VALUE!	2257.14	0	0	2.927e-11				High	70.26	9.51308e-07					1	2.27457e+07	0	0
	KAHLMEIQVNGGSVADKVDFAR	4	1	1	J9VXE8		#VALUE!	#VALUE!	2385.23	0	0	1.716e-07				High	17.68	0.185963	39.44	0.00127414	33.34	0.00514426	2	2.42647e+07	1.31395e+07	1.31032e+07	High	High
	NAFLGQLK	4	1	1	J9VXE8		#VALUE!	#VALUE!	890.509	77205280	0.002	0.02416	High	12.73	0.402668	High	20.14	0.073105	24.36	0.027666	30.57	0.00688446	0	1.1747e+07	7.18054e+07	7.29083e+07	High	High
	KYCTVVR	1	1	1	J9VXE8	C3(Carbamidomethyl)	#VALUE!	#VALUE!	925.492	2.38745e+06	0.002	0.03024	High	30.49	0.00500251								1	0	0	0
	GSCVGPVKR	3	1	1	J9VXE8	C3(Carbamidomethyl)	#VALUE!	#VALUE!	959.51	3.60645e+06	0.004	0.05429	High	19.15	0.178779	High	11.94	0.94041			9.89	1.49745	1	945977	0	302115		High
	IVTLR	1	1	1	J9VXE8		#VALUE!	#VALUE!	601.403	0	0.007	0.1044									17.19	0.176661	0	0	0	31567066		High
[truncated: 5,141 more rows]
